# Supplementary material for: MiRComb: An R Package to Analyse miRNA-mRNA Interactions. Examples across Five Digestive Cancers
Source: PLoS One. 2016 Mar 11;11(3):e0151127. doi: 10.1371/journal.pone.0151127 (PMC4788200; doi:10.1371/journal.pone.0151127)
Supplement: S3 Fig — Number of miRNA targets in each cluster. The represented miRNAs are the top 50 sorted by the total number of targets. Blue: Cluster 1; Green: Cluster 2; Magenta: Cluster 3; Orange: Cluster 4. (ZIP) [file pone.0151127.s003.zip]

Archive with 1 entries (1 files):
- S3_Fig.tiff
