# Supplementary material for: MiRComb: An R Package to Analyse miRNA-mRNA Interactions. Examples across Five Digestive Cancers
Source: PLoS One. 2016 Mar 11;11(3):e0151127. doi: 10.1371/journal.pone.0151127 (PMC4788200; doi:10.1371/journal.pone.0151127)
Supplement: S1 Table — Columns: miRNA: name of the miRNA; mRNA: name of the mRNA; cor: value of the Pearson Correlation estimate between the expression of the miRNA and the mRNA; pval: p value of the Pearson Correlation estimate; adj.pval: p value of the Pearson Correlation estimate corrected for multiple testing (Benjamini & Hochberg method applied); logratio.miRNA: log-ratio of the miRNA in the comparison between Cancer vs Healthy samples; logratio.mRNA: log-ratio of the mRNA in the comparison between Cancer vs Healthy samples; meanExp.miRNA: mean expression of the miRNA across all samples; meanExp.mRNA: mean expression of the mRNA across all samples; dat.microCosm_v5_18: “1” if the miRNA-mRNA pair is a computationally predicted miRNA-mRNA pair according to microCosm database, “0” if not; dat.targetScan_v6.2_18: “1” if the miRNA-mRNA pair is a computationally predicted miRNA-mRNA pair according to TargetScan database, “0” if not; dat.sum: colum that sums the values of columns dat.microCosm_v5_18 and dat.targetScan_v6.2_18;; score: score (see section 2.5) of the miRNA-mRNA, according their log-ratios. (XLSX) [file pone.0151127.s009.xlsx]

## Sheet: colon
miRNA	mRNA	cor	pval	adj.pval	logratio.miRNA	logratio.mRNA	meanExp.miRNA	meanExp.mRNA	dat.microCosm_v5_18	dat.targetScan_v6.2_18	dat.sum	score
hsa-let-7a	ABT1	-0.223658	9.68417e-07	2.44093e-05	-1.81747	0.571786	14.1529	5.60802	1	0	1	2.0784	all the specific miRComb miRNA-mRNA interactions for each cancer data set
hsa-let-7a	AEN	-0.197672	1.36473e-05	0.000236208	-1.81747	1.73406	14.1529	5.54618	0	1	1	6.3032
hsa-let-7a	C11orf84	-0.171315	0.000143642	0.00173535	-1.81747	1.78462	14.1529	4.66563	0	1	1	6.48697
hsa-let-7a	C14orf149	-0.136459	0.00198369	0.0153469	-1.81747	1.26493	14.1529	1.48776	1	0	1	4.59795
hsa-let-7a	CD276	-0.176016	9.66658e-05	0.00124281	-1.81747	1.38597	14.1529	6.69889	0	1	1	5.0379
hsa-let-7a	COL11A1	-0.144153	0.00116402	0.00990613	-1.81747	7.29844	14.1529	4.04131	0	1	1	26.5293
hsa-let-7a	DCUN1D2	-0.122304	0.00494685	0.0322906	-1.81747	1.11268	14.1529	3.83892	0	1	1	4.04452
hsa-let-7a	DDX19A	-0.254968	2.55198e-08	1.04543e-06	-1.81747	0.899701	14.1529	5.67698	0	1	1	3.27035
hsa-let-7a	DSG3	-0.152473	0.000635143	0.00600323	-1.81747	3.8634	14.1529	1.4331	0	1	1	14.0432
hsa-let-7a	FKBP10	-0.131589	0.00274295	0.0200051	-1.81747	2.21157	14.1529	6.29075	0	1	1	8.0389
hsa-let-7a	FXYD5	-0.155162	0.000518774	0.00507704	-1.81747	2.23608	14.1529	6.72857	1	0	1	8.12802
hsa-let-7a	GLYATL1	-0.148943	0.000824363	0.00745417	-1.81747	2.26882	14.1529	-0.0322705	1	0	1	8.24702
hsa-let-7a	HMGA2	-0.13561	0.00210056	0.0160854	-1.81747	0.840999	14.1529	3.44392	0	1	1	3.05698
hsa-let-7a	IL6	-0.124429	0.00433618	0.0290288	-1.81747	2.31435	14.1529	0.953606	0	1	1	8.41249
hsa-let-7a	KIAA1274	-0.123562	0.00457668	0.0303242	-1.81747	2.39988	14.1529	5.23386	1	1	2	8.72341
hsa-let-7a	KIAA1549	-0.118608	0.00619182	0.0386965	-1.81747	2.62465	14.1529	4.77738	0	1	1	9.54041
hsa-let-7a	KLK6	-0.195766	1.6359e-05	0.000275778	-1.81747	8.68498	14.1529	2.68932	1	0	1	31.5693
hsa-let-7a	LRRC20	-0.143334	0.00123343	0.0103893	-1.81747	1.48703	14.1529	4.41581	0	1	1	5.40527
hsa-let-7a	LY6G6D	-0.188419	3.23628e-05	0.000492618	-1.81747	6.29741	14.1529	1.48237	1	0	1	22.8907
hsa-let-7a	MDFI	-0.147	0.000949376	0.00837748	-1.81747	4.1224	14.1529	3.54993	1	1	2	14.9847
hsa-let-7a	MED10	-0.179685	7.04619e-05	0.000952063	-1.81747	0.733082	14.1529	4.80119	1	0	1	2.6647
hsa-let-7a	MMP11	-0.164053	0.000259645	0.00285041	-1.81747	3.84073	14.1529	6.77639	0	1	1	13.9608
hsa-let-7a	MOSPD3	-0.143442	0.00122408	0.0103242	-1.81747	0.505844	14.1529	4.08224	1	0	1	1.83871
hsa-let-7a	NKD1	-0.126938	0.00370263	0.0255379	-1.81747	4.78583	14.1529	4.17674	1	1	2	17.3962
hsa-let-7a	NQO2	-0.167065	0.000203706	0.00232706	-1.81747	1.06954	14.1529	4.3789	1	0	1	3.8877
hsa-let-7a	NR1D1	-0.149756	0.000776691	0.00709526	-1.81747	0.673593	14.1529	4.76987	1	0	1	2.44847
hsa-let-7a	PARD6B	-0.146374	0.000993201	0.00869372	-1.81747	0.168318	14.1529	4.04219	0	1	1	0.611826
hsa-let-7a	PBX4	-0.210742	3.7589e-06	7.84122e-05	-1.81747	2.58919	14.1529	1.09943	1	0	1	9.41152
hsa-let-7a	PCDHB6	-0.251826	3.76037e-08	1.46403e-06	-1.81747	0.831802	14.1529	-1.26065	1	0	1	3.02354
hsa-let-7a	PRSS22	-0.258253	1.69204e-08	7.31163e-07	-1.81747	5.36109	14.1529	3.88157	1	1	2	19.4872
hsa-let-7a	RABL2A	-0.1171	0.00677481	0.041591	-1.81747	0.538049	14.1529	3.61905	1	0	1	1.95577
hsa-let-7a	RTKN	-0.134799	0.00221795	0.0168155	-1.81747	1.15475	14.1529	6.2361	1	1	2	4.19742
hsa-let-7a	SCD	-0.140833	0.00146968	0.0120005	-1.81747	2.98924	14.1529	8.88163	0	1	1	10.8657
hsa-let-7a	SEC61A2	-0.172626	0.000128757	0.00158223	-1.81747	1.41047	14.1529	2.16949	1	0	1	5.12698
hsa-let-7a	SIM2	-0.124378	0.00435003	0.0291026	-1.81747	4.24359	14.1529	3.33509	0	1	1	15.4251
hsa-let-7a	SLC13A3	-0.130743	0.00289886	0.0209247	-1.81747	3.9201	14.1529	0.891883	1	0	1	14.2493
hsa-let-7a	SOCS1	-0.215551	2.2904e-06	5.1177e-05	-1.81747	0.785362	14.1529	2.37454	1	0	1	2.85474
hsa-let-7a	TMEM41A	-0.117014	0.00680942	0.0417601	-1.81747	0.97728	14.1529	5.47391	0	1	1	3.55235
hsa-let-7a	U2AF1	-0.11439	0.0079443	0.0472686	-1.81747	0.446289	14.1529	6.71201	1	0	1	1.62223
hsa-let-7a*	AHRR	-0.115451	0.00746683	0.0449788	4.40465	-1.57266	4.61427	0.314638	1	0	1	13.854
hsa-let-7a*	ARNTL	-0.200686	1.02117e-05	0.000184412	4.40465	-0.808089	4.61427	2.90066	1	0	1	7.1187
hsa-let-7a*	CALM2	-0.115062	0.00763877	0.0458063	4.40465	-0.450747	4.61427	8.95259	1	0	1	3.97077
hsa-let-7a*	CAT	-0.231505	4.07997e-07	1.15585e-05	4.40465	-0.874429	4.61427	6.63562	1	0	1	7.70311
hsa-let-7a*	CBS	-0.126758	0.00374508	0.0257772	4.40465	-1.30813	4.61427	2.24161	1	0	1	11.5237
hsa-let-7a*	CLCA4	-0.220563	1.35042e-06	3.25015e-05	4.40465	-8.377	4.61427	1.22626	1	0	1	73.7955
hsa-let-7a*	CYFIP1	-0.14562	0.00104842	0.00908947	4.40465	-0.367053	4.61427	7.33206	1	0	1	3.23348
hsa-let-7a*	ERBB2	-0.117492	0.00661859	0.0408204	4.40465	-0.868514	4.61427	7.96697	1	0	1	7.651
hsa-let-7a*	ETNK1	-0.145649	0.00104621	0.00907372	4.40465	-1.10097	4.61427	6.30438	1	0	1	9.69876
hsa-let-7a*	FCRLA	-0.239341	1.6682e-07	5.33356e-06	4.40465	-2.8679	4.61427	-1.37822	1	0	1	25.2642
hsa-let-7a*	GPR128	-0.191173	2.51347e-05	0.000397337	4.40465	-3.22197	4.61427	1.70027	1	0	1	28.3833
hsa-let-7a*	GPR98	-0.131475	0.00276358	0.020126	4.40465	-1.78445	4.61427	-1.0793	1	0	1	15.7198
hsa-let-7a*	HHLA2	-0.208266	4.82922e-06	9.72266e-05	4.40465	-3.6803	4.61427	4.47253	1	0	1	32.4209
hsa-let-7a*	IFNGR2	-0.173289	0.000121786	0.00150986	4.40465	-0.445605	4.61427	6.82511	1	0	1	3.92547
hsa-let-7a*	ITFG1	-0.12141	0.00522565	0.0337471	4.40465	-0.531893	4.61427	5.60088	1	0	1	4.68561
hsa-let-7a*	LGR4	-0.137261	0.00187864	0.014678	4.40465	-1.44693	4.61427	6.11361	1	0	1	12.7464
hsa-let-7a*	PANK3	-0.177623	8.42309e-05	0.00110726	4.40465	-1.3796	4.61427	4.6711	1	0	1	12.1533
hsa-let-7a*	PEX11A	-0.185756	4.11823e-05	0.000604482	4.40465	-1.29374	4.61427	2.72954	1	0	1	11.397
hsa-let-7a*	PRKAA1	-0.1198	0.00576318	0.0365252	4.40465	-0.24487	4.61427	6.30607	1	0	1	2.15713
hsa-let-7a*	TBC1D10A	-0.152592	0.000629507	0.00595892	4.40465	-0.793458	4.61427	4.34777	1	0	1	6.98981
hsa-let-7a*	XRCC6BP1	-0.172885	0.000125984	0.00155357	4.40465	-0.888577	4.61427	2.88062	1	0	1	7.82774
hsa-let-7b	ABL2	-0.166702	0.000209805	0.00238531	-3.50674	0.689254	13.1849	4.61546	0	1	1	4.83406
hsa-let-7b	ACTL6A	-0.169188	0.00017126	0.00201193	-3.50674	1.05814	13.1849	6.38917	1	0	1	7.42127
hsa-let-7b	ADAMTS12	-0.12083	0.00541382	0.0347269	-3.50674	3.63065	13.1849	2.23153	1	0	1	25.4634
hsa-let-7b	AKT2	-0.125875	0.00396021	0.0269739	-3.50674	0.421603	13.1849	6.78156	0	1	1	2.9569
hsa-let-7b	AMMECR1L	-0.257666	1.82165e-08	7.79525e-07	-3.50674	0.485382	13.1849	5.26348	0	1	1	3.40422
hsa-let-7b	ANKRA2	-0.126565	0.00379133	0.0260372	-3.50674	0.155115	13.1849	3.90894	1	1	2	1.08789
hsa-let-7b	APBB3	-0.138857	0.00168461	0.0134232	-3.50674	0.725252	13.1849	3.0633	0	1	1	5.08653
hsa-let-7b	ARL6IP6	-0.117926	0.00644959	0.0399827	-3.50674	0.684159	13.1849	4.50834	0	1	1	4.79833
hsa-let-7b	ATG16L1	-0.160149	0.000353403	0.00368666	-3.50674	0.47547	13.1849	5.57844	0	1	1	3.33469
hsa-let-7b	BCL7A	-0.156527	0.000467577	0.00465653	-3.50674	0.87928	13.1849	4.46891	0	1	1	6.16681
hsa-let-7b	C9orf117	-0.271942	2.87025e-09	1.55608e-07	-3.50674	2.91543	13.1849	-0.555075	1	0	1	20.4473
hsa-let-7b	CALU	-0.136864	0.00193	0.0150068	-3.50674	1.40424	13.1849	7.45675	0	1	1	9.84862
hsa-let-7b	CD276	-0.130361	0.00297184	0.0213528	-3.50674	1.38597	13.1849	6.69889	0	1	1	9.72045
hsa-let-7b	CDKAL1	-0.212576	3.1158e-06	6.66869e-05	-3.50674	0.56131	13.1849	3.99005	1	0	1	3.93673
hsa-let-7b	COL11A1	-0.19447	1.8486e-05	0.000305996	-3.50674	7.29844	13.1849	4.04131	0	1	1	51.1874
hsa-let-7b	COL4A1	-0.202551	8.5155e-06	0.000157986	-3.50674	2.01447	13.1849	8.29286	0	1	1	14.1284
hsa-let-7b	COL4A2	-0.129528	0.00313657	0.0223114	-3.50674	1.13384	13.1849	8.40283	1	1	2	7.95217
hsa-let-7b	COL9A3	-0.131329	0.00279001	0.0202816	-3.50674	2.42035	13.1849	3.01682	0	1	1	16.9751
hsa-let-7b	CTPS	-0.30546	2.41448e-11	2.38881e-09	-3.50674	1.75404	13.1849	5.53061	0	1	1	12.3019
hsa-let-7b	ELK4	-0.120935	0.00537947	0.0345501	-3.50674	0.821796	13.1849	2.58775	0	1	1	5.76364
hsa-let-7b	FAM84B	-0.136608	0.00196376	0.0152215	-3.50674	0.845935	13.1849	6.27833	0	1	1	5.93294
hsa-let-7b	FASTKD2	-0.231045	4.29535e-07	1.20856e-05	-3.50674	0.683424	13.1849	5.74066	1	0	1	4.79317
hsa-let-7b	FBF1	-0.179819	6.9641e-05	0.000942733	-3.50674	1.23805	13.1849	2.46838	1	0	1	8.683
hsa-let-7b	FLJ36031	-0.113267	0.00847842	0.0497971	-3.50674	0.338297	13.1849	4.53962	0	1	1	2.37264
hsa-let-7b	FOSL1	-0.165752	0.000226542	0.00254342	-3.50674	4.28407	13.1849	3.56297	1	0	1	30.0462
hsa-let-7b	FXYD5	-0.180304	6.67584e-05	0.00090958	-3.50674	2.23608	13.1849	6.72857	1	0	1	15.6827
hsa-let-7b	GALNT2	-0.12937	0.00316871	0.0224972	-3.50674	0.456582	13.1849	7.05014	0	1	1	3.20223
hsa-let-7b	GSPT1	-0.128609	0.00332776	0.023411	-3.50674	0.397206	13.1849	7.64686	1	0	1	2.7858
hsa-let-7b	GTF2I	-0.132401	0.00260048	0.0191533	-3.50674	1.21943	13.1849	6.95045	0	1	1	8.55242
hsa-let-7b	GYG2	-0.143842	0.00118998	0.0100882	-3.50674	0.602793	13.1849	3.79303	0	1	1	4.22767
hsa-let-7b	HOMER1	-0.196196	1.57063e-05	0.000266373	-3.50674	2.90348	13.1849	2.77787	1	0	1	20.3635
hsa-let-7b	INTS2	-0.191625	2.41052e-05	0.000383511	-3.50674	0.748613	13.1849	4.12133	0	1	1	5.25037
hsa-let-7b	KCNC4	-0.121808	0.00509973	0.0330927	-3.50674	0.731899	13.1849	3.06945	0	1	1	5.13315
hsa-let-7b	KIAA1274	-0.248831	5.41586e-08	2.01054e-06	-3.50674	2.39988	13.1849	5.23386	0	1	1	16.8315
hsa-let-7b	LRFN4	-0.193306	2.06153e-05	0.000335811	-3.50674	1.41548	13.1849	5.52231	0	1	1	9.92746
hsa-let-7b	LRSAM1	-0.189741	2.86774e-05	0.000444553	-3.50674	0.630717	13.1849	4.84972	1	0	1	4.42352
hsa-let-7b	MARS2	-0.243885	9.79044e-08	3.36053e-06	-3.50674	0.898479	13.1849	4.63173	0	1	1	6.30145
hsa-let-7b	MBTPS2	-0.202161	8.84619e-06	0.000163204	-3.50674	1.00868	13.1849	4.65507	0	1	1	7.07438
hsa-let-7b	MDC1	-0.176129	9.5734e-05	0.00123267	-3.50674	0.795093	13.1849	5.50918	1	0	1	5.57636
hsa-let-7b	MDFI	-0.124292	0.00437346	0.0292278	-3.50674	4.1224	13.1849	3.54993	1	1	2	28.9124
hsa-let-7b	MLLT10	-0.139766	0.00158243	0.0127501	-3.50674	0.508264	13.1849	4.73416	0	1	1	3.56469
hsa-let-7b	MRS2	-0.166841	0.000207455	0.00236294	-3.50674	0.481858	13.1849	5.38187	0	1	1	3.3795
hsa-let-7b	MUTED	-0.128428	0.00336663	0.0236349	-3.50674	0.270164	13.1849	3.97543	0	1	1	1.89479
hsa-let-7b	MZF1	-0.136288	0.0020067	0.0154919	-3.50674	0.69796	13.1849	4.06788	1	0	1	4.89512
hsa-let-7b	NARS2	-0.188456	3.22557e-05	0.000491207	-3.50674	0.751041	13.1849	4.78757	1	0	1	5.26741
hsa-let-7b	NLN	-0.146266	0.00100093	0.00874786	-3.50674	0.648043	13.1849	4.56367	0	1	1	4.54503
hsa-let-7b	NUP98	-0.176748	9.0804e-05	0.00117918	-3.50674	0.365885	13.1849	6.94891	0	1	1	2.56612
hsa-let-7b	OTUD3	-0.13137	0.00278255	0.0202376	-3.50674	0.703646	13.1849	3.81531	0	1	1	4.935
hsa-let-7b	PBX4	-0.234794	2.81363e-07	8.38617e-06	-3.50674	2.58919	13.1849	1.09943	1	0	1	18.1592
hsa-let-7b	PCGF3	-0.165308	0.000234791	0.00262003	-3.50674	0.410855	13.1849	5.86555	0	1	1	2.88152
hsa-let-7b	PEMT	-0.131054	0.00284067	0.0205808	-3.50674	0.950564	13.1849	4.17358	1	0	1	6.66675
hsa-let-7b	PMAIP1	-0.146345	0.000995274	0.00870804	-3.50674	2.20121	13.1849	3.68685	0	1	1	15.4381
hsa-let-7b	PRPS1	-0.149144	0.000812343	0.00736365	-3.50674	1.17824	13.1849	5.2996	1	0	1	8.26352
hsa-let-7b	PRSS22	-0.283901	5.60735e-10	3.74131e-08	-3.50674	5.36109	13.1849	3.88157	1	1	2	37.5999
hsa-let-7b	RABL2A	-0.133876	0.00235871	0.0176866	-3.50674	0.538049	13.1849	3.61905	1	0	1	3.77359
hsa-let-7b	RBM4	-0.160972	0.000331352	0.00349352	-3.50674	0.27088	13.1849	6.69544	1	0	1	1.89981
hsa-let-7b	RGS16	-0.167495	0.000196705	0.00226008	-3.50674	2.67679	13.1849	4.10749	0	1	1	18.7736
hsa-let-7b	RHCG	-0.136004	0.00204551	0.0157383	-3.50674	2.38054	13.1849	-0.363678	1	0	1	16.6958
hsa-let-7b	RRP1B	-0.185807	4.09954e-05	0.000602151	-3.50674	0.922301	13.1849	5.94538	0	1	1	6.46853
hsa-let-7b	SCD	-0.248347	5.74226e-08	2.11435e-06	-3.50674	2.98924	13.1849	8.88163	0	1	1	20.965
hsa-let-7b	SCUBE3	-0.158992	0.000386708	0.00397499	-3.50674	2.35124	13.1849	-0.0586221	0	1	1	16.4903
hsa-let-7b	SEMA4C	-0.132662	0.00255621	0.0188858	-3.50674	0.93291	13.1849	5.26769	1	1	2	6.54294
hsa-let-7b	SEMA4F	-0.160039	0.000356462	0.00371338	-3.50674	0.997623	13.1849	3.20239	0	1	1	6.9968
hsa-let-7b	SHC3	-0.115513	0.00743951	0.0448456	-3.50674	1.86025	13.1849	-0.620426	1	0	1	13.0468
hsa-let-7b	SLC6A1	-0.146536	0.000981639	0.00861028	-3.50674	2.29568	13.1849	-0.635907	0	1	1	16.1007
hsa-let-7b	SLCO5A1	-0.116004	0.00722818	0.0438181	-3.50674	1.59915	13.1849	0.46551	0	1	1	11.2156
hsa-let-7b	SMARCAD1	-0.126027	0.00392233	0.0267638	-3.50674	0.663314	13.1849	5.07234	0	1	1	4.65214
hsa-let-7b	SOCS7	-0.125281	0.00411103	0.0277998	-3.50674	0.607348	13.1849	1.58982	0	1	1	4.25962
hsa-let-7b	SYNCRIP	-0.167856	0.000191003	0.00220465	-3.50674	0.785286	13.1849	7.78914	1	1	2	5.50758
hsa-let-7b	THAP9	-0.1276	0.00354973	0.0246772	-3.50674	0.348347	13.1849	2.14263	0	1	1	2.44312
hsa-let-7b	TMEM194A	-0.17063	0.000152044	0.00182025	-3.50674	1.19706	13.1849	4.7409	0	1	1	8.39557
hsa-let-7b	TRAF3IP1	-0.132219	0.00263184	0.0193428	-3.50674	0.408532	13.1849	4.53071	1	0	1	2.86523
hsa-let-7b	TUBE1	-0.16155	0.000316639	0.00336334	-3.50674	0.732029	13.1849	3.29646	1	0	1	5.13406
hsa-let-7b	UBE2G2	-0.113259	0.00848241	0.0498158	-3.50674	0.23585	13.1849	6.07445	0	1	1	1.65413
hsa-let-7b	ZBTB39	-0.198045	1.31695e-05	0.000229154	-3.50674	0.779189	13.1849	3.95332	0	1	1	5.46482
hsa-let-7b	ZCCHC11	-0.148204	0.000869979	0.00779478	-3.50674	0.424982	13.1849	4.31633	1	0	1	2.9806
hsa-let-7b	ZNF322A	-0.155217	0.000516632	0.00505975	-3.50674	0.493941	13.1849	4.7796	0	1	1	3.46424
hsa-let-7b	ZNF697	-0.141794	0.00137441	0.0113571	-3.50674	1.32805	13.1849	3.14413	0	1	1	9.31422
hsa-let-7b	ZW10	-0.12683	0.00372798	0.0256819	-3.50674	0.558152	13.1849	4.67097	1	0	1	3.91458
hsa-let-7b*	AASDHPPT	-0.152938	0.000613424	0.00583284	-2.72912	0.754178	4.35457	5.07994	1	0	1	4.11649
hsa-let-7b*	C13orf18	-0.12109	0.00532879	0.0342881	-2.72912	1.19242	4.35457	5.73395	1	0	1	6.50852
hsa-let-7b*	C13orf27	-0.144794	0.00111215	0.00954119	-2.72912	1.39628	4.35457	2.95709	1	0	1	7.62127
hsa-let-7b*	C14orf149	-0.154168	0.000559283	0.00540265	-2.72912	1.26493	4.35457	1.48776	1	0	1	6.90432
hsa-let-7b*	CUL1	-0.201048	9.85934e-06	0.000179014	-2.72912	0.501194	4.35457	6.35506	1	0	1	2.73564
hsa-let-7b*	CXXC5	-0.151333	0.00069134	0.00644092	-2.72912	0.899654	4.35457	5.40808	1	0	1	4.91053
hsa-let-7b*	DEPDC6	-0.139074	0.00165976	0.0132605	-2.72912	0.180361	4.35457	4.64155	1	0	1	0.984456
hsa-let-7b*	EGFL6	-0.144254	0.00115571	0.0098477	-2.72912	3.57505	4.35457	1.34414	1	0	1	19.5135
hsa-let-7b*	KRT15	-0.129918	0.00305846	0.0218588	-2.72912	1.78976	4.35457	2.48685	1	0	1	9.76894
hsa-let-7b*	LDHA	-0.129726	0.00309669	0.0220804	-2.72912	0.451035	4.35457	9.97288	1	0	1	2.46186
hsa-let-7b*	ODAM	-0.120087	0.00566368	0.0360162	-2.72912	4.33692	4.35457	-0.0641215	1	0	1	23.672
hsa-let-7b*	PEX1	-0.121259	0.00527408	0.0340009	-2.72912	0.244626	4.35457	4.92855	1	0	1	1.33523
hsa-let-7b*	PMAIP1	-0.123848	0.00449606	0.029892	-2.72912	2.20121	4.35457	3.68685	1	0	1	12.0147
hsa-let-7b*	PMPCA	-0.153659	0.000581153	0.00557706	-2.72912	0.709947	4.35457	6.42853	1	0	1	3.87507
hsa-let-7b*	PUS3	-0.165927	0.000223367	0.00251363	-2.72912	0.549114	4.35457	3.52898	1	0	1	2.9972
hsa-let-7b*	SNAI1	-0.250988	4.16645e-08	1.60059e-06	-2.72912	2.58904	4.35457	2.61524	1	0	1	14.1316
hsa-let-7b*	ULK4	-0.120045	0.00567826	0.0360904	-2.72912	1.26165	4.35457	1.36997	1	0	1	6.8864
hsa-let-7b*	XRN2	-0.151404	0.00068774	0.0064134	-2.72912	0.715209	4.35457	6.89994	1	0	1	3.90379
hsa-let-7c	ARHGAP8	-0.20663	5.68961e-06	0.000111935	-3.18233	0.853796	8.51672	4.79557	1	0	1	5.43412
hsa-let-7c	C19orf36	-0.185181	4.33647e-05	0.000631544	-3.18233	1.38115	8.51672	-0.272797	1	0	1	8.79052
hsa-let-7c	C7orf46	-0.136993	0.00191314	0.0148995	-3.18233	0.812584	8.51672	3.06129	1	0	1	5.17182
hsa-let-7c	CTPS	-0.256416	2.1307e-08	8.93099e-07	-3.18233	1.75404	8.51672	5.53061	0	1	1	11.1638
hsa-let-7c	DUSP6	-0.12272	0.00482166	0.03163	-3.18233	0.492207	8.51672	6.7476	1	0	1	3.13273
hsa-let-7c	GLRX	-0.119222	0.0059675	0.0375636	-3.18233	-0.443431	8.51672	5.32704	0	1	1	-2.82229
hsa-let-7c	HIST3H2A	-0.137197	0.00188692	0.0147314	-3.18233	2.00729	8.51672	2.1458	1	0	1	12.7757
hsa-let-7c	LOC221710	-0.136202	0.00201844	0.0155667	-3.18233	0.632352	8.51672	3.93165	0	1	1	4.0247
hsa-let-7c	SLC16A14	-0.115209	0.00757332	0.0454914	-3.18233	-0.170811	8.51672	2.09944	0	1	1	-1.08715
hsa-let-7c	TUBE1	-0.135018	0.00218559	0.0166146	-3.18233	0.732029	8.51672	3.29646	1	0	1	4.65911
hsa-let-7d	ADAMTS12	-0.225174	8.21425e-07	2.1179e-05	-0.361406	3.63065	7.63543	2.23153	1	0	1	2.62427
hsa-let-7d	ADAMTS14	-0.137121	0.0018967	0.014795	-0.361406	1.21523	7.63543	2.91562	0	1	1	0.878385
hsa-let-7d	ADAMTS9	-0.232573	3.61827e-07	1.04198e-05	-0.361406	1.46652	7.63543	3.54923	1	0	1	1.06002
hsa-let-7d	AMOT	-0.179715	7.02784e-05	0.000949904	-0.361406	0.4532	7.63543	5.08541	0	1	1	0.327578
hsa-let-7d	ARHGEF7	-0.131518	0.00275584	0.0200801	-0.361406	0.345625	7.63543	6.12505	0	1	1	0.249822
hsa-let-7d	ATP7B	-0.113381	0.00842276	0.0495367	-0.361406	0.516539	7.63543	5.07814	0	1	1	0.373361
hsa-let-7d	BCAT1	-0.180736	6.42823e-05	0.000880998	-0.361406	0.536403	7.63543	2.90516	0	1	1	0.387718
hsa-let-7d	BRWD3	-0.155566	0.000503097	0.00494913	-0.361406	-0.0177967	7.63543	3.52931	0	1	1	-0.0128636
hsa-let-7d	C3orf52	-0.132199	0.00263538	0.0193635	-0.361406	0.256724	7.63543	4.2348	0	1	1	0.185563
hsa-let-7d	C3orf63	-0.12179	0.00510533	0.0331224	-0.361406	0.138624	7.63543	5.85123	0	1	1	0.100199
hsa-let-7d	CALU	-0.184884	4.4534e-05	0.000645904	-0.361406	1.40424	7.63543	7.45675	0	1	1	1.015
hsa-let-7d	CANT1	-0.146979	0.000950781	0.00838759	-0.361406	-0.497966	7.63543	7.93286	0	1	1	-0.359936
hsa-let-7d	CAP1	-0.11761	0.00657258	0.0405939	-0.361406	-0.427233	7.63543	8.70007	0	1	1	-0.308809
hsa-let-7d	CD276	-0.134672	0.00223688	0.0169342	-0.361406	1.38597	7.63543	6.69889	0	1	1	1.00179
hsa-let-7d	CDC42SE1	-0.114367	0.00795492	0.0473192	-0.361406	0.26621	7.63543	6.48571	0	1	1	0.19242
hsa-let-7d	CLEC4E	-0.137693	0.00182426	0.0143286	-0.361406	1.39877	7.63543	-0.435915	1	0	1	1.01105
hsa-let-7d	COL11A1	-0.178492	7.81451e-05	0.00103937	-0.361406	7.29844	7.63543	4.04131	0	1	1	5.2754
hsa-let-7d	COL1A1	-0.176281	9.45028e-05	0.0012195	-0.361406	2.78998	7.63543	10.6728	0	1	1	2.01663
hsa-let-7d	COL1A2	-0.199004	1.20119e-05	0.000211809	-0.361406	1.78646	7.63543	10.1342	0	1	1	1.29128
hsa-let-7d	COL3A1	-0.210424	3.88249e-06	8.06234e-05	-0.361406	1.29875	7.63543	10.2248	0	1	1	0.938751
hsa-let-7d	COL4A1	-0.181398	6.06589e-05	0.000838948	-0.361406	2.01447	7.63543	8.29286	0	1	1	1.45608
hsa-let-7d	COL5A2	-0.225537	7.89577e-07	2.04686e-05	-0.361406	2.08803	7.63543	7.02329	0	1	1	1.50925
hsa-let-7d	CTHRC1	-0.190484	2.6785e-05	0.000419513	-0.361406	3.78675	7.63543	4.36884	1	1	2	2.73711
hsa-let-7d	CTSL1	-0.114056	0.00809984	0.0480101	-0.361406	0.0405389	7.63543	5.73052	1	0	1	0.029302
hsa-let-7d	EIF4G2	-0.1235	0.00459434	0.0304179	-0.361406	0.102808	7.63543	9.88893	1	1	2	0.074311
hsa-let-7d	ENTPD7	-0.118925	0.00607529	0.0381099	-0.361406	-0.0841141	7.63543	4.23951	0	1	1	-0.0607986
hsa-let-7d	ERGIC1	-0.122755	0.004811	0.0315746	-0.361406	-0.428003	7.63543	7.94362	0	1	1	-0.309366
hsa-let-7d	EXOC1	-0.116726	0.00692638	0.0423338	-0.361406	-0.0673645	7.63543	5.51689	1	0	1	-0.0486919
hsa-let-7d	FGF11	-0.132197	0.00263574	0.0193656	-0.361406	0.565325	7.63543	0.781824	0	1	1	0.408624
hsa-let-7d	FNDC3A	-0.134995	0.00218904	0.0166363	-0.361406	0.111461	7.63543	6.32741	0	1	1	0.0805651
hsa-let-7d	FNDC3B	-0.147877	0.00089095	0.00794996	-0.361406	0.288904	7.63543	6.37867	0	1	1	0.208823
hsa-let-7d	GALNT10	-0.215338	2.34181e-06	5.21569e-05	-0.361406	-0.118173	7.63543	5.94268	1	0	1	-0.085417
hsa-let-7d	GATM	-0.156047	0.000485007	0.00480065	-0.361406	-1.10602	7.63543	3.41766	1	1	2	-0.799442
hsa-let-7d	GIMAP2	-0.134522	0.00225933	0.0170742	-0.361406	0.0524735	7.63543	3.31301	1	0	1	0.0379285
hsa-let-7d	HBEGF	-0.151144	0.000701128	0.00651675	-0.361406	-0.0710164	7.63543	4.91107	1	1	2	-0.0513315
hsa-let-7d	ITGA11	-0.213496	2.83437e-06	6.1474e-05	-0.361406	1.92317	7.63543	4.25301	0	1	1	1.39009
hsa-let-7d	KCNK6	-0.122245	0.00496474	0.0323855	-0.361406	-0.466553	7.63543	4.27786	1	0	1	-0.33723
hsa-let-7d	KIAA1147	-0.119646	0.00581677	0.0367982	-0.361406	0.259241	7.63543	6.02772	0	1	1	0.187383
hsa-let-7d	KIAA1244	-0.158151	0.000412725	0.00419741	-0.361406	0.936911	7.63543	4.32913	0	1	1	0.67721
hsa-let-7d	KIAA1539	-0.132756	0.00254038	0.0187909	-0.361406	-0.921199	7.63543	4.42294	1	1	2	-0.665853
hsa-let-7d	KLK10	-0.182529	5.49077e-05	0.000771179	-0.361406	4.35969	7.63543	4.25696	1	0	1	3.15123
hsa-let-7d	LILRA5	-0.113878	0.0081838	0.0484052	-0.361406	0.297568	7.63543	0.61305	1	0	1	0.215085
hsa-let-7d	LPGAT1	-0.152254	0.000645607	0.0060861	-0.361406	0.47902	7.63543	6.42748	0	1	1	0.346241
hsa-let-7d	MDFI	-0.141187	0.00143396	0.0117602	-0.361406	4.1224	7.63543	3.54993	1	1	2	2.97972
hsa-let-7d	MGA	-0.127853	0.00349296	0.0243568	-0.361406	0.12876	7.63543	4.91616	1	1	2	0.0930693
hsa-let-7d	MMP11	-0.177754	8.3285e-05	0.00109668	-0.361406	3.84073	7.63543	6.77639	0	1	1	2.77613
hsa-let-7d	NID2	-0.215207	2.37382e-06	5.27694e-05	-0.361406	1.04331	7.63543	4.55805	1	1	2	0.754116
hsa-let-7d	NLK	-0.115225	0.00756639	0.0454587	-0.361406	-0.0462762	7.63543	4.28831	0	1	1	-0.033449
hsa-let-7d	OLFM4	-0.116608	0.00697486	0.0425725	-0.361406	-1.31942	7.63543	8.49179	0	1	1	-0.95369
hsa-let-7d	OSM	-0.143013	0.00126173	0.0105829	-0.361406	2.49595	7.63543	1.6169	1	0	1	1.8041
hsa-let-7d	OTUB2	-0.113322	0.00845163	0.0496714	-0.361406	1.95647	7.63543	3.01712	0	1	1	1.41416
hsa-let-7d	PDGFB	-0.160913	0.000332907	0.00350729	-0.361406	1.09127	7.63543	3.88138	0	1	1	0.788785
hsa-let-7d	PGM2L1	-0.130911	0.00286721	0.0207381	-0.361406	0.544325	7.63543	4.36896	0	1	1	0.393445
hsa-let-7d	PLAUR	-0.150995	0.000708896	0.00657662	-0.361406	0.877456	7.63543	6.11999	1	0	1	0.634236
hsa-let-7d	PODNL1	-0.154759	0.000534881	0.00520699	-0.361406	1.66751	7.63543	2.31122	1	0	1	1.2053
hsa-let-7d	PRDM1	-0.14139	0.00141382	0.0116245	-0.361406	-0.760352	7.63543	4.34006	0	1	1	-0.549592
hsa-let-7d	PTAFR	-0.191297	2.48496e-05	0.000393513	-0.361406	-0.472014	7.63543	1.58974	0	1	1	-0.341177
hsa-let-7d	PTPRO	-0.154776	0.000534195	0.00520158	-0.361406	1.21538	7.63543	4.78365	0	1	1	0.878487
hsa-let-7d	PXDN	-0.207165	5.39372e-06	0.000106904	-0.361406	0.638334	7.63543	5.69493	0	1	1	0.461395
hsa-let-7d	RASAL2	-0.176162	9.54658e-05	0.00122985	-0.361406	0.687878	7.63543	4.88195	1	0	1	0.497206
hsa-let-7d	RGS16	-0.149646	0.000782988	0.00714288	-0.361406	2.67679	7.63543	4.10749	0	1	1	1.93482
hsa-let-7d	S100A9	-0.134512	0.0022608	0.0170836	-0.361406	2.00346	7.63543	4.23062	1	0	1	1.44812
hsa-let-7d	SNAP23	-0.120596	0.00549162	0.0351279	-0.361406	-0.547646	7.63543	6.07814	0	1	1	-0.395845
hsa-let-7d	SUCLG2	-0.118463	0.00624588	0.0389678	-0.361406	-1.51256	7.63543	6.77689	0	1	1	-1.0933
hsa-let-7d	SULF2	-0.175544	0.000100631	0.0012856	-0.361406	0.721822	7.63543	7.26081	0	1	1	0.521741
hsa-let-7d	UEVLD	-0.143696	0.00120228	0.0101741	-0.361406	-0.41829	7.63543	3.70344	1	0	1	-0.302345
hsa-let-7d	UFM1	-0.127737	0.00351897	0.0245037	-0.361406	0.691475	7.63543	6.55011	1	1	2	0.499806
hsa-let-7d	ZNF275	-0.125338	0.00409633	0.0277203	-0.361406	0.651288	7.63543	4.75245	0	1	1	0.470758
hsa-let-7d	ZNF281	-0.156395	0.000472303	0.00469577	-0.361406	0.578105	7.63543	3.45752	1	0	1	0.417861
hsa-let-7d	ZSWIM4	-0.144467	0.00113832	0.00972561	-0.361406	1.54476	7.63543	4.13296	0	1	1	1.11657
hsa-let-7d*	ADAMTS7	-0.159537	0.000370672	0.00383725	-4.3964	1.29116	8.48972	2.84541	1	0	1	11.3529
hsa-let-7d*	ANAPC10	-0.119841	0.0057489	0.0364535	-4.3964	0.71963	8.48972	2.53771	1	0	1	6.32755
hsa-let-7d*	BPGM	-0.113308	0.00845815	0.0497026	-4.3964	-0.130987	8.48972	3.52899	1	0	1	-1.15174
hsa-let-7d*	C11orf58	-0.164835	0.000243887	0.00270502	-4.3964	0.598251	8.48972	7.00087	1	0	1	5.26029
hsa-let-7d*	C12orf11	-0.134451	0.00227014	0.0171405	-4.3964	1.24593	8.48972	5.10222	1	0	1	10.9552
hsa-let-7d*	C12orf24	-0.15981	0.000362873	0.00376912	-4.3964	1.68737	8.48972	2.00911	1	0	1	14.8367
hsa-let-7d*	C6orf167	-0.127943	0.00347289	0.0242428	-4.3964	1.44302	8.48972	3.77515	1	0	1	12.6882
hsa-let-7d*	CBWD6	-0.184979	4.41551e-05	0.000641283	-4.3964	1.9764	8.48972	3.57681	1	0	1	17.3781
hsa-let-7d*	CCDC99	-0.124738	0.00425343	0.0285793	-4.3964	1.29952	8.48972	3.80908	1	0	1	11.4264
hsa-let-7d*	CDC16	-0.13929	0.00163524	0.013099	-4.3964	0.820577	8.48972	6.31917	1	0	1	7.21517
hsa-let-7d*	CECR5	-0.115889	0.00727723	0.0440588	-4.3964	0.659826	8.48972	5.9269	1	0	1	5.80171
hsa-let-7d*	CKS1B	-0.138642	0.00170967	0.0135873	-4.3964	1.42741	8.48972	5.70277	1	0	1	12.551
hsa-let-7d*	CWF19L1	-0.124314	0.00436758	0.0291966	-4.3964	0.682721	8.48972	4.66109	1	0	1	6.00302
hsa-let-7d*	DCUN1D3	-0.149767	0.000776049	0.0070905	-4.3964	0.610034	8.48972	3.3042	1	0	1	5.36391
hsa-let-7d*	DDIT4	-0.172395	0.000131265	0.00160818	-4.3964	1.72867	8.48972	7.09962	1	0	1	15.1999
hsa-let-7d*	DDX10	-0.134019	0.00233631	0.0175483	-4.3964	1.2187	8.48972	5.11419	1	0	1	10.7158
hsa-let-7d*	DDX39	-0.137346	0.00186789	0.0146081	-4.3964	1.11936	8.48972	6.7108	1	0	1	9.84232
hsa-let-7d*	DIMT1L	-0.190834	2.59352e-05	0.000408118	-4.3964	1.14123	8.48972	4.64716	1	0	1	10.0346
hsa-let-7d*	DRG1	-0.126105	0.00390322	0.0266587	-4.3964	0.513606	8.48972	5.86662	1	0	1	4.51603
hsa-let-7d*	DTYMK	-0.153611	0.00058326	0.00559384	-4.3964	1.29819	8.48972	5.51386	1	0	1	11.4147
hsa-let-7d*	EIF4A1	-0.154817	0.000532538	0.00518828	-4.3964	0.735121	8.48972	9.28459	1	0	1	6.46377
hsa-let-7d*	EPHB4	-0.114594	0.00785028	0.0468186	-4.3964	1.44635	8.48972	7.36486	1	0	1	12.7174
hsa-let-7d*	GRPEL2	-0.11751	0.00661176	0.0407874	-4.3964	1.12952	8.48972	4.70025	1	0	1	9.9316
hsa-let-7d*	GTF2F2	-0.171783	0.000138154	0.00167934	-4.3964	1.26755	8.48972	5.40982	1	0	1	11.1453
hsa-let-7d*	HEATR1	-0.153235	0.000599933	0.00572587	-4.3964	1.32544	8.48972	5.85237	1	0	1	11.6543
hsa-let-7d*	HSP90AB1	-0.155835	0.000492901	0.00486533	-4.3964	1.17428	8.48972	10.6201	1	0	1	10.3252
hsa-let-7d*	IL1RN	-0.211966	3.31689e-06	7.03662e-05	-4.3964	1.8544	8.48972	3.63569	1	0	1	16.3054
hsa-let-7d*	IMMP2L	-0.126146	0.003893	0.026603	-4.3964	0.913704	8.48972	2.72675	1	0	1	8.03401
hsa-let-7d*	ITGB1BP1	-0.236317	2.36444e-07	7.21176e-06	-4.3964	0.862603	8.48972	5.45473	1	0	1	7.58469
hsa-let-7d*	KIF9	-0.131744	0.00271521	0.01984	-4.3964	1.11341	8.48972	3.30572	1	0	1	9.79002
hsa-let-7d*	LSM7	-0.130309	0.00298183	0.0214109	-4.3964	1.10441	8.48972	6.18474	1	0	1	9.71084
hsa-let-7d*	MRPL43	-0.13573	0.00208367	0.0159791	-4.3964	0.317682	8.48972	5.93671	1	0	1	2.79331
hsa-let-7d*	MTBP	-0.118032	0.00640917	0.0397836	-4.3964	2.06223	8.48972	2.6445	1	0	1	18.1328
hsa-let-7d*	NUP85	-0.165949	0.000222984	0.00250996	-4.3964	0.904896	8.48972	5.58576	1	0	1	7.95656
hsa-let-7d*	ODAM	-0.170753	0.000150508	0.0018048	-4.3964	4.33692	8.48972	-0.0641215	1	0	1	38.1336
hsa-let-7d*	OLFML2B	-0.300835	4.84751e-11	4.39289e-09	-4.3964	2.31102	8.48972	4.38403	1	0	1	20.3203
hsa-let-7d*	PIWIL1	-0.173029	0.000124479	0.0015378	-4.3964	4.97309	8.48972	0.0831234	1	0	1	43.7273
hsa-let-7d*	PMAIP1	-0.268374	4.60236e-09	2.34948e-07	-4.3964	2.20121	8.48972	3.68685	1	0	1	19.3548
hsa-let-7d*	POLR2K	-0.128909	0.00326423	0.0230482	-4.3964	0.734305	8.48972	5.48565	1	0	1	6.45659
hsa-let-7d*	PPP4R1L	-0.139558	0.00160529	0.0129023	-4.3964	0.776299	8.48972	1.73918	1	0	1	6.82584
hsa-let-7d*	PPT1	-0.153146	0.000603948	0.00575806	-4.3964	0.796918	8.48972	6.87328	1	0	1	7.00714
hsa-let-7d*	PSMB5	-0.146224	0.00100391	0.00876946	-4.3964	0.684014	8.48972	7.00229	1	0	1	6.0144
hsa-let-7d*	PSMD8	-0.184419	4.64217e-05	0.000669162	-4.3964	0.434993	8.48972	7.44085	1	0	1	3.8248
hsa-let-7d*	PTPN12	-0.17704	8.8557e-05	0.0011549	-4.3964	0.966269	8.48972	6.23511	1	0	1	8.4962
hsa-let-7d*	RAD1	-0.175673	9.95346e-05	0.00127386	-4.3964	0.945466	8.48972	4.72409	1	0	1	8.31329
hsa-let-7d*	RBM28	-0.126059	0.00391458	0.026721	-4.3964	1.39966	8.48972	4.68533	1	0	1	12.3069
hsa-let-7d*	RBMX2	-0.195327	1.70518e-05	0.000285704	-4.3964	0.885586	8.48972	4.58275	1	0	1	7.78678
hsa-let-7d*	SDCCAG8	-0.154647	0.000539431	0.0052436	-4.3964	0.459726	8.48972	4.00891	1	0	1	4.04228
hsa-let-7d*	SDS	-0.144133	0.00116562	0.00991736	-4.3964	-0.0573685	8.48972	2.33136	1	0	1	-0.504429
hsa-let-7d*	SLC39A6	-0.173643	0.000118208	0.00147257	-4.3964	1.16572	8.48972	5.40417	1	0	1	10.2499
hsa-let-7d*	SQLE	-0.170383	0.000155191	0.00185186	-4.3964	1.84258	8.48972	6.51065	1	0	1	16.2014
hsa-let-7d*	TBCA	-0.113339	0.00844307	0.0496311	-4.3964	0.662183	8.48972	6.13044	1	0	1	5.82244
hsa-let-7d*	TRIM46	-0.221241	1.25606e-06	3.05422e-05	-4.3964	1.42509	8.48972	-0.386754	1	0	1	12.5305
hsa-let-7d*	TRMT5	-0.155808	0.000493929	0.00487395	-4.3964	0.866547	8.48972	4.56826	1	0	1	7.61937
hsa-let-7d*	USP39	-0.117568	0.00658871	0.0406737	-4.3964	0.638775	8.48972	6.14328	1	0	1	5.61662
hsa-let-7d*	ZNF473	-0.122088	0.00501288	0.0326375	-4.3964	1.25333	8.48972	3.87383	1	0	1	11.0203
hsa-let-7e	ACTL6A	-0.207394	5.27105e-06	0.000104818	-1.42307	1.05814	9.02875	6.38917	1	0	1	3.01163
hsa-let-7e	ADSL	-0.254068	2.85321e-08	1.15221e-06	-1.42307	0.750407	9.02875	6.01	1	0	1	2.13576
hsa-let-7e	AEN	-0.225842	7.63693e-07	1.98968e-05	-1.42307	1.73406	9.02875	5.54618	0	1	1	4.93538
hsa-let-7e	AKR7A2	-0.133205	0.00246614	0.0183402	-1.42307	-0.449115	9.02875	5.7888	1	0	1	-1.27824
hsa-let-7e	ALKBH1	-0.128753	0.00329717	0.023236	-1.42307	0.100597	9.02875	3.43949	0	1	1	0.286312
hsa-let-7e	ANKRD49	-0.137632	0.00183182	0.014377	-1.42307	0.576292	9.02875	3.88268	1	1	2	1.64021
hsa-let-7e	ARL6IP6	-0.141182	0.00143439	0.0117631	-1.42307	0.684159	9.02875	4.50834	0	1	1	1.94721
hsa-let-7e	C11orf31	-0.202113	8.88793e-06	0.000163861	-1.42307	0.755605	9.02875	6.08385	1	0	1	2.15056
hsa-let-7e	C16orf75	-0.149432	0.000795397	0.00723643	-1.42307	0.803335	9.02875	4.41776	1	0	1	2.2864
hsa-let-7e	C1orf112	-0.163802	0.000264887	0.00289833	-1.42307	1.62707	9.02875	3.5597	1	0	1	4.63086
hsa-let-7e	C8orf41	-0.144135	0.0011655	0.00991655	-1.42307	0.195722	9.02875	3.66876	1	0	1	0.557051
hsa-let-7e	CCNF	-0.121748	0.00511863	0.0331915	-1.42307	1.54271	9.02875	5.09469	0	1	1	4.39077
hsa-let-7e	CDCA8	-0.205208	6.5542e-06	0.00012636	-1.42307	1.19646	9.02875	5.60184	0	1	1	3.40529
hsa-let-7e	CDK4	-0.226335	7.23542e-07	1.89874e-05	-1.42307	1.59566	9.02875	7.56565	1	0	1	4.54147
hsa-let-7e	CENPA	-0.214215	2.63134e-06	5.76633e-05	-1.42307	1.54328	9.02875	3.51364	1	0	1	4.39239
hsa-let-7e	CPSF4	-0.152728	0.000623158	0.00590946	-1.42307	0.980432	9.02875	5.08055	0	1	1	2.79044
hsa-let-7e	DEPDC1	-0.141349	0.00141787	0.0116517	-1.42307	1.07143	9.02875	3.91768	1	0	1	3.04945
hsa-let-7e	DNA2	-0.1157	0.0073582	0.0444529	-1.42307	1.44763	9.02875	3.38043	0	1	1	4.12014
hsa-let-7e	EME1	-0.192634	2.19496e-05	0.000354191	-1.42307	1.94374	9.02875	2.19029	1	0	1	5.53215
hsa-let-7e	EXOSC6	-0.146229	0.00100357	0.00876691	-1.42307	0.716569	9.02875	4.0629	1	0	1	2.03945
hsa-let-7e	FANCD2	-0.150965	0.000710485	0.00658883	-1.42307	1.2154	9.02875	4.66952	1	0	1	3.45921
hsa-let-7e	FZD3	-0.124972	0.00419145	0.0282406	-1.42307	1.73604	9.02875	2.69132	0	1	1	4.94101
hsa-let-7e	GMNN	-0.233348	3.31529e-07	9.66212e-06	-1.42307	0.212763	9.02875	4.87247	1	0	1	0.605553
hsa-let-7e	GRPEL2	-0.150248	0.000749085	0.00688495	-1.42307	1.12952	9.02875	4.70025	0	1	1	3.21476
hsa-let-7e	H2AFV	-0.185001	4.40702e-05	0.000640244	-1.42307	0.255389	9.02875	7.50545	0	1	1	0.726871
hsa-let-7e	IDH2	-0.14713	0.000940454	0.00831268	-1.42307	0.436023	9.02875	7.8772	1	1	2	1.24098
hsa-let-7e	IQCC	-0.143631	0.00120785	0.0102128	-1.42307	0.842655	9.02875	2.11267	1	0	1	2.39831
hsa-let-7e	KPNA2	-0.183162	5.19137e-05	0.000735471	-1.42307	1.43847	9.02875	7.23682	1	0	1	4.09408
hsa-let-7e	L2HGDH	-0.116116	0.00718058	0.043582	-1.42307	0.456498	9.02875	3.88783	0	1	1	1.29926
hsa-let-7e	MCAT	-0.130873	0.00287442	0.0207806	-1.42307	0.399855	9.02875	4.5786	1	0	1	1.13804
hsa-let-7e	MCM5	-0.135686	0.00208986	0.0160184	-1.42307	0.684925	9.02875	6.3513	1	0	1	1.94939
hsa-let-7e	MED28	-0.139599	0.00160078	0.0128721	-1.42307	0.610382	9.02875	5.09113	1	1	2	1.73723
hsa-let-7e	MESDC1	-0.167872	0.000190749	0.00220232	-1.42307	0.37326	9.02875	5.44951	0	1	1	1.06235
hsa-let-7e	METT11D1	-0.224928	8.43761e-07	2.16771e-05	-1.42307	0.199731	9.02875	5.07174	1	0	1	0.568462
hsa-let-7e	MIF4GD	-0.133767	0.0023759	0.0177916	-1.42307	0.341609	9.02875	4.61454	1	0	1	0.972267
hsa-let-7e	MRS2	-0.208148	4.88725e-06	9.82341e-05	-1.42307	0.481858	9.02875	5.38187	0	1	1	1.37143
hsa-let-7e	MTFMT	-0.159339	0.000376436	0.00388696	-1.42307	0.158023	9.02875	3.96122	1	0	1	0.449755
hsa-let-7e	NEK2	-0.161236	0.000324547	0.00343352	-1.42307	1.45682	9.02875	4.80125	1	0	1	4.14631
hsa-let-7e	NSMCE2	-0.152126	0.000651812	0.00613425	-1.42307	0.750009	9.02875	4.16867	1	0	1	2.13463
hsa-let-7e	NXT2	-0.132791	0.00253453	0.0187553	-1.42307	0.416256	9.02875	4.11785	0	1	1	1.18472
hsa-let-7e	POLR2D	-0.20873	4.60892e-06	9.34203e-05	-1.42307	1.17458	9.02875	5.30822	0	1	1	3.34301
hsa-let-7e	PRIM1	-0.193564	2.01236e-05	0.000328926	-1.42307	1.05746	9.02875	3.59051	1	0	1	3.00967
hsa-let-7e	PRMT5	-0.23061	4.50977e-07	1.2608e-05	-1.42307	0.933451	9.02875	6.47041	1	0	1	2.65673
hsa-let-7e	RAB15	-0.154914	0.000528637	0.00515673	-1.42307	1.24143	9.02875	6.49738	0	1	1	3.53328
hsa-let-7e	RPUSD2	-0.158058	0.000415683	0.00422247	-1.42307	0.368244	9.02875	3.96304	1	0	1	1.04807
hsa-let-7e	SARS2	-0.156054	0.000484757	0.00479864	-1.42307	0.686661	9.02875	4.7546	1	0	1	1.95433
hsa-let-7e	SFT2D3	-0.120644	0.0054756	0.0350455	-1.42307	0.248753	9.02875	4.37994	0	1	1	0.707985
hsa-let-7e	SNRPD1	-0.137401	0.00186094	0.0145642	-1.42307	0.842543	9.02875	5.67915	1	0	1	2.39799
hsa-let-7e	SUPT4H1	-0.155282	0.000514076	0.00503896	-1.42307	0.227461	9.02875	5.97915	1	0	1	0.647385
hsa-let-7e	TK1	-0.241934	1.23237e-07	4.10375e-06	-1.42307	1.02614	9.02875	6.40093	1	0	1	2.92053
hsa-let-7e	TMPO	-0.165633	0.000228739	0.00256404	-1.42307	0.543587	9.02875	6.91417	0	1	1	1.54712
hsa-let-7e	UBE2T	-0.264464	7.66028e-09	3.66337e-07	-1.42307	1.73784	9.02875	4.69415	1	0	1	4.94612
hsa-let-7e	UMPS	-0.119564	0.00584596	0.0369447	-1.42307	0.772731	9.02875	5.47667	1	0	1	2.1993
hsa-let-7e	VPS33A	-0.114644	0.00782746	0.0467113	-1.42307	0.260319	9.02875	5.14365	1	0	1	0.740903
hsa-let-7e	ZNRD1	-0.200639	1.02579e-05	0.000185116	-1.42307	0.715983	9.02875	5.0784	1	0	1	2.03779
hsa-let-7e*	CAMKK1	-0.139752	0.00158402	0.0127606	-2.95468	1.13676	2.56004	3.80372	1	0	1	6.71752
hsa-let-7e*	EMG1	-0.222669	1.07751e-06	2.67592e-05	-2.95468	1.10685	2.56004	5.45592	1	0	1	6.54078
hsa-let-7e*	EPB41L2	-0.123994	0.00445543	0.029671	-2.95468	0.70207	2.56004	7.61601	1	0	1	4.14878
hsa-let-7e*	FUS	-0.115575	0.00741246	0.0447152	-2.95468	0.687987	2.56004	7.92562	1	0	1	4.06556
hsa-let-7e*	HEATR2	-0.18952	2.92663e-05	0.000452243	-2.95468	1.13935	2.56004	6.18768	1	0	1	6.73283
hsa-let-7e*	OAZ1	-0.147469	0.000917684	0.00814554	-2.95468	0.0495956	2.56004	9.22423	1	0	1	0.293079
hsa-let-7e*	ODC1	-0.274444	2.05293e-09	1.16316e-07	-2.95468	1.47493	2.56004	7.9086	1	0	1	8.71589
hsa-let-7e*	PDF	-0.17291	0.000125724	0.00155083	-2.95468	1.22455	2.56004	3.93717	1	0	1	7.23628
hsa-let-7e*	PPIL5	-0.115269	0.00754698	0.0453639	-2.95468	0.16369	2.56004	4.14608	1	0	1	0.967305
hsa-let-7e*	SLC27A5	-0.196449	1.53333e-05	0.000260957	-2.95468	1.61433	2.56004	3.0322	1	0	1	9.53965
hsa-let-7e*	SOCS1	-0.129495	0.00314335	0.0223501	-2.95468	0.785362	2.56004	2.37454	1	0	1	4.64099
hsa-let-7e*	TARBP2	-0.170723	0.000150883	0.00180853	-2.95468	1.04767	2.56004	5.01117	1	0	1	6.19108
hsa-let-7e*	TUBB2C	-0.149927	0.000766999	0.00702105	-2.95468	0.261432	2.56004	9.24798	1	0	1	1.5449
hsa-let-7f	AKR1B10	-0.11414	0.00806021	0.0478223	2.62016	-4.81416	12.5127	2.99179	1	0	1	25.2278
hsa-let-7f	AKR7A3	-0.140473	0.00150691	0.0122482	2.62016	-1.06424	12.5127	5.15948	1	0	1	5.57695
hsa-let-7f	B3GNT1	-0.123689	0.00454082	0.0301326	2.62016	-0.350464	12.5127	4.43732	0	1	1	1.83654
hsa-let-7f	B3GNT7	-0.14912	0.000813752	0.00737439	2.62016	-3.6455	12.5127	4.09208	0	1	1	19.1036
hsa-let-7f	BEST2	-0.210502	3.85161e-06	8.00657e-05	2.62016	-4.98676	12.5127	-1.08663	1	0	1	26.1322
hsa-let-7f	BRP44L	-0.13954	0.00160728	0.0129155	2.62016	-1.15432	12.5127	4.88923	1	0	1	6.049
hsa-let-7f	C14orf2	-0.148808	0.000832545	0.00751572	2.62016	-0.0373949	12.5127	6.18842	1	0	1	0.195961
hsa-let-7f	C17orf60	-0.134377	0.00228136	0.01721	2.62016	-0.567616	12.5127	-1.55658	1	0	1	2.97449
hsa-let-7f	C7	-0.130514	0.00294228	0.0211794	2.62016	-4.05608	12.5127	1.60352	1	0	1	21.2552
hsa-let-7f	CBFA2T3	-0.155195	0.000517478	0.0050664	2.62016	-1.72309	12.5127	1.83181	0	1	1	9.02954
hsa-let-7f	CCDC107	-0.120006	0.00569149	0.0361592	2.62016	-0.488484	12.5127	4.20512	1	0	1	2.55981
hsa-let-7f	CCNJL	-0.130372	0.0029697	0.02134	2.62016	-1.95143	12.5127	2.89528	0	1	1	10.2261
hsa-let-7f	CD200R1	-0.138369	0.00174199	0.0137982	2.62016	-1.79631	12.5127	-1.3167	0	1	1	9.41325
hsa-let-7f	CTSW	-0.124943	0.004199	0.0282827	2.62016	-1.84562	12.5127	0.564525	1	0	1	9.67163
hsa-let-7f	FKBP1B	-0.161527	0.000317218	0.00336856	2.62016	-1.92666	12.5127	0.943012	1	0	1	10.0963
hsa-let-7f	GAL3ST1	-0.155616	0.000501207	0.00493363	2.62016	-0.89301	12.5127	2.23894	1	0	1	4.67966
hsa-let-7f	GDPD2	-0.22468	8.66828e-07	2.21834e-05	2.62016	-4.88368	12.5127	0.118094	1	0	1	25.592
hsa-let-7f	GPR137	-0.142516	0.00130661	0.010894	2.62016	-0.278077	12.5127	4.26817	1	1	2	1.45721
hsa-let-7f	GRIN3A	-0.119384	0.00590959	0.0372704	2.62016	-1.91793	12.5127	-0.319604	0	1	1	10.0505
hsa-let-7f	HIF3A	-0.133109	0.00248175	0.0184348	2.62016	-1.44335	12.5127	-0.0168162	1	1	2	7.5636
hsa-let-7f	ITGB7	-0.127242	0.00363166	0.0251389	2.62016	-1.94791	12.5127	3.29658	1	0	1	10.2077
hsa-let-7f	LIPT2	-0.167309	0.000199708	0.0022888	2.62016	0.538764	12.5127	0.75386	0	1	1	-2.82329
hsa-let-7f	MGLL	-0.115769	0.00732876	0.0443113	2.62016	-1.5706	12.5127	7.28781	0	1	1	8.23044
hsa-let-7f	MUC4	-0.183727	4.93736e-05	0.000704951	2.62016	-1.43825	12.5127	5.59971	1	0	1	7.53688
hsa-let-7f	MXD1	-0.122719	0.00482193	0.0316314	2.62016	-2.09346	12.5127	5.86063	0	1	1	10.9704
hsa-let-7f	NTN1	-0.157112	0.00044707	0.004486	2.62016	-2.44798	12.5127	1.91704	0	1	1	12.8282
hsa-let-7f	P2RX1	-0.158091	0.000414625	0.00421337	2.62016	-2.3526	12.5127	0.22211	1	1	2	12.3284
hsa-let-7f	PDLIM2	-0.154869	0.000530437	0.00517125	2.62016	-1.29053	12.5127	4.26064	1	0	1	6.76277
hsa-let-7f	RIMS3	-0.132281	0.00262109	0.0192779	2.62016	-1.51201	12.5127	2.30673	0	1	1	7.92343
hsa-let-7f	SCIN	-0.139554	0.00160575	0.0129053	2.62016	-3.85192	12.5127	3.19911	1	0	1	20.1853
hsa-let-7f	SLC30A4	-0.140745	0.00147869	0.012061	2.62016	-1.92755	12.5127	1.28885	0	1	1	10.101
hsa-let-7f	SLC4A4	-0.155334	0.00051205	0.00502255	2.62016	-6.02365	12.5127	2.17654	0	1	1	31.5659
hsa-let-7f	SYT2	-0.126096	0.00390548	0.0266705	2.62016	-1.4468	12.5127	-1.32916	0	1	1	7.58169
hsa-let-7f	TMEM66	-0.115813	0.00730958	0.044219	2.62016	-0.702244	12.5127	7.60517	1	0	1	3.67998
hsa-let-7f	TRPM6	-0.131589	0.00274305	0.0200057	2.62016	-5.45485	12.5127	1.59061	0	1	1	28.5851
hsa-let-7f	TUBB4	-0.204982	6.70316e-06	0.000128791	2.62016	-1.33426	12.5127	1.59722	1	0	1	6.99195
hsa-let-7f	USP6	-0.256234	2.17961e-08	9.11241e-07	2.62016	0.646016	12.5127	0.662332	1	1	2	-3.38533
hsa-let-7f	XKR8	-0.145027	0.0010938	0.00941113	2.62016	-0.261893	12.5127	3.30198	0	1	1	1.3724
hsa-let-7g*	APP	-0.133061	0.00248963	0.0184832	1.0907	0.131546	4.83243	10.0898	1	0	1	-0.286953
hsa-let-7g*	AZI2	-0.13961	0.00159954	0.012864	1.0907	-0.244696	4.83243	4.8878	1	0	1	0.533777
hsa-let-7g*	C19orf33	-0.125353	0.00409237	0.0276984	1.0907	-1.26569	4.83243	5.84438	1	0	1	2.76098
hsa-let-7g*	C1orf103	-0.14291	0.00127087	0.0106463	1.0907	0.406293	4.83243	4.09396	1	0	1	-0.886284
hsa-let-7g*	COL13A1	-0.2079	5.01047e-06	0.000100343	1.0907	-0.725439	4.83243	0.47008	1	0	1	1.58247
hsa-let-7g*	EIF4G2	-0.131344	0.00278727	0.0202654	1.0907	0.102808	4.83243	9.88893	1	0	1	-0.224265
hsa-let-7g*	KCTD1	-0.127292	0.00362011	0.0250743	1.0907	-0.404836	4.83243	2.4243	1	0	1	0.883106
hsa-let-7g*	KIAA0748	-0.123829	0.00450134	0.029921	1.0907	-1.61519	4.83243	-0.849015	1	0	1	3.52336
hsa-let-7g*	LSP1	-0.158384	0.000405363	0.00413449	1.0907	-1.54525	4.83243	4.71023	1	0	1	3.37079
hsa-let-7g*	PCDH12	-0.232175	3.78406e-07	1.08278e-05	1.0907	0.438507	4.83243	2.8757	1	0	1	-0.956556
hsa-let-7g*	PHYHD1	-0.129203	0.00320299	0.0226947	1.0907	-1.02901	4.83243	-0.0806052	1	0	1	2.24467
hsa-let-7g*	PIK3R5	-0.117922	0.00645119	0.0399905	1.0907	-1.1487	4.83243	1.87761	1	0	1	2.50576
hsa-let-7g*	SERPINA3	-0.144454	0.00113933	0.00973257	1.0907	-0.245885	4.83243	1.97285	1	0	1	0.536372
hsa-let-7g*	SFRS4	-0.162451	0.000294911	0.0031696	1.0907	0.117095	4.83243	6.58973	1	0	1	-0.25543
hsa-let-7g*	WDFY4	-0.141925	0.00136188	0.0112717	1.0907	-1.18277	4.83243	2.04501	1	0	1	2.58009
hsa-let-7g	ABCD4	-0.1561	0.000483059	0.00478452	1.14586	-0.798814	9.13016	4.79852	1	0	1	1.83067
hsa-let-7g	ADAMTS15	-0.144433	0.00114104	0.00974473	1.14586	-1.11577	9.13016	0.0657807	0	1	1	2.55704
hsa-let-7g	BCL2A1	-0.182703	5.40661e-05	0.000761231	1.14586	0.592234	9.13016	1.67491	1	0	1	-1.35724
hsa-let-7g	BEST1	-0.115799	0.00731559	0.0442484	1.14586	0.142587	9.13016	0.295673	1	0	1	-0.326771
hsa-let-7g	CCL19	-0.150699	0.000724553	0.00669674	1.14586	-2.52424	9.13016	0.0670342	1	0	1	5.78488
hsa-let-7g	CCL3	-0.172496	0.000130162	0.00159678	1.14586	1.3891	9.13016	2.29323	1	1	2	-3.18344
hsa-let-7g	CCL3L1	-0.132503	0.00258308	0.019048	1.14586	1.61766	9.13016	0.345015	1	0	1	-3.70723
hsa-let-7g	CD33	-0.208695	4.62511e-06	9.37051e-05	1.14586	-1.20092	9.13016	0.210956	1	0	1	2.75218
hsa-let-7g	CD86	-0.190409	2.69704e-05	0.000421976	1.14586	-0.501763	9.13016	2.29375	1	1	2	1.1499
hsa-let-7g	COL23A1	-0.134098	0.00232407	0.0174737	1.14586	-1.3322	9.13016	-0.967431	1	0	1	3.05305
hsa-let-7g	CPM	-0.124339	0.00436084	0.0291611	1.14586	-2.46221	9.13016	3.66181	0	1	1	5.64272
hsa-let-7g	DLST	-0.168729	0.000177844	0.00207646	1.14586	-0.507262	9.13016	6.91922	0	1	1	1.16251
hsa-let-7g	DNAJB9	-0.155502	0.00050555	0.00496893	1.14586	-0.20011	9.13016	5.03966	0	1	1	0.458598
hsa-let-7g	FCN1	-0.225328	8.07743e-07	2.0874e-05	1.14586	-0.943799	9.13016	-0.0904768	1	0	1	2.16293
hsa-let-7g	FKBP1B	-0.141549	0.00139819	0.0115188	1.14586	-1.92666	9.13016	0.943012	1	0	1	4.41538
hsa-let-7g	GALC	-0.120899	0.00539116	0.0346099	1.14586	-0.707896	9.13016	4.44045	0	1	1	1.62231
hsa-let-7g	GATM	-0.117824	0.00648909	0.0401786	1.14586	-1.10602	9.13016	3.41766	0	1	1	2.53469
hsa-let-7g	GCNT4	-0.147981	0.000884195	0.00790006	1.14586	-2.98947	9.13016	-1.04268	1	1	2	6.85106
hsa-let-7g	GJA5	-0.172113	0.000134405	0.00164078	1.14586	-0.135518	9.13016	2.55112	1	0	1	0.310571
hsa-let-7g	HLA-DPA1	-0.115491	0.00744901	0.0448916	1.14586	-0.915574	9.13016	6.7439	1	0	1	2.09825
hsa-let-7g	KLHL6	-0.139771	0.00158193	0.0127468	1.14586	-1.43724	9.13016	2.01978	1	1	2	3.29376
hsa-let-7g	KLRD1	-0.16558	0.000229718	0.00257311	1.14586	-0.993209	9.13016	-0.133328	1	0	1	2.27617
hsa-let-7g	LILRA5	-0.220815	1.3145e-06	3.17548e-05	1.14586	0.297568	9.13016	0.61305	1	0	1	-0.681944
hsa-let-7g	LOXL3	-0.192419	2.23924e-05	0.000360254	1.14586	0.486377	9.13016	2.1729	0	1	1	-1.11465
hsa-let-7g	MAPK11	-0.11519	0.00758192	0.0455325	1.14586	0.547786	9.13016	1.81874	0	1	1	-1.25538
hsa-let-7g	MIA	-0.12294	0.00475661	0.0312846	1.14586	0.524944	9.13016	-0.476483	1	0	1	-1.20303
hsa-let-7g	MSR1	-0.249916	4.74803e-08	1.79292e-06	1.14586	0.425401	9.13016	3.27965	0	1	1	-0.974905
hsa-let-7g	MYO1F	-0.115802	0.00731455	0.0442437	1.14586	-0.649414	9.13016	3.5787	0	1	1	1.48828
hsa-let-7g	OLR1	-0.154303	0.000553624	0.00535723	1.14586	2.85497	9.13016	1.35322	0	1	1	-6.54283
hsa-let-7g	OSM	-0.158205	0.000410994	0.00418251	1.14586	2.49595	9.13016	1.6169	1	0	1	-5.72004
hsa-let-7g	P2RX1	-0.141068	0.00144588	0.01184	1.14586	-2.3526	9.13016	0.22211	0	1	1	5.39153
hsa-let-7g	PIK3AP1	-0.140231	0.0015324	0.0124179	1.14586	-0.0606056	9.13016	4.50266	1	0	1	0.138892
hsa-let-7g	PLAUR	-0.229957	4.85014e-07	1.34337e-05	1.14586	0.877456	9.13016	6.11999	1	0	1	-2.01089
hsa-let-7g	PLD3	-0.135262	0.00215019	0.0163952	1.14586	-0.118426	9.13016	7.22168	1	1	2	0.2714
hsa-let-7g	PLXNC1	-0.198116	1.30806e-05	0.000227834	1.14586	-1.00171	9.13016	1.66588	0	1	1	2.29566
hsa-let-7g	PTAFR	-0.191708	2.3921e-05	0.000380991	1.14586	-0.472014	9.13016	1.58974	1	1	2	1.08173
hsa-let-7g	S100A3	-0.157538	0.000432665	0.00436513	1.14586	2.17331	9.13016	0.095046	1	0	1	-4.98063
hsa-let-7g	SAMD3	-0.122921	0.00476195	0.0313129	1.14586	-0.026883	9.13016	-0.249563	1	0	1	0.0616084
hsa-let-7g	SCIN	-0.120402	0.00555652	0.0354632	1.14586	-3.85192	9.13016	3.19911	1	0	1	8.82755
hsa-let-7g	SIGLEC7	-0.218229	1.72981e-06	4.02138e-05	1.14586	-0.55385	9.13016	0.124286	1	0	1	1.26927
hsa-let-7g	SLC20A1	-0.183722	4.93962e-05	0.000705228	1.14586	-1.48377	9.13016	5.91492	0	1	1	3.40039
hsa-let-7g	SLC31A2	-0.194188	1.89806e-05	0.000312962	1.14586	-1.00511	9.13016	3.19915	0	1	1	2.30344
hsa-let-7g	SLC4A4	-0.128632	0.00332292	0.0233831	1.14586	-6.02365	9.13016	2.17654	0	1	1	13.8046
hsa-let-7g	SNX6	-0.146376	0.00099302	0.00869231	1.14586	-0.24672	9.13016	6.13391	0	1	1	0.565414
hsa-let-7g	TDO2	-0.124819	0.00423178	0.0284612	1.14586	1.40409	9.13016	1.52424	1	0	1	-3.2178
hsa-let-7g	TRANK1	-0.114313	0.00797974	0.0474372	1.14586	-2.55455	9.13016	4.76768	0	1	1	5.85433
hsa-let-7g	TUBB4	-0.173455	0.000120095	0.00149227	1.14586	-1.33426	9.13016	1.59722	1	0	1	3.05776
hsa-let-7g	ZNF512B	-0.115925	0.00726174	0.0439842	1.14586	-0.461215	9.13016	2.21838	0	1	1	1.05698
hsa-let-7i	ACVR1B	-0.178927	7.52555e-05	0.00100681	-0.029459	-0.606664	8.22147	6.42351	0	1	1	-0.0357435
hsa-let-7i	AIFM3	-0.193069	2.10774e-05	0.000342231	-0.029459	-1.38635	8.22147	4.20981	1	0	1	-0.0816812
hsa-let-7i	AMMECR1L	-0.151204	0.000697997	0.00649233	-0.029459	0.485382	8.22147	5.26348	0	1	1	0.0285978
hsa-let-7i	AMOT	-0.144739	0.0011165	0.00957235	-0.029459	0.4532	8.22147	5.08541	0	1	1	0.0267017
hsa-let-7i	ANKRA2	-0.161009	0.000330401	0.00348525	-0.029459	0.155115	8.22147	3.90894	1	1	2	0.00913906
hsa-let-7i	ANKRD49	-0.12022	0.00561845	0.0357842	-0.029459	0.576292	8.22147	3.88268	0	1	1	0.033954
hsa-let-7i	ARID3A	-0.141223	0.00143037	0.0117359	-0.029459	1.35548	8.22147	3.7826	0	1	1	0.0798621
hsa-let-7i	BBS1	-0.130258	0.00299175	0.0214701	-0.029459	-0.138156	8.22147	4.40984	1	0	1	-0.00813987
hsa-let-7i	BTBD9	-0.170261	0.00015677	0.00186759	-0.029459	-0.925662	8.22147	4.4658	1	1	2	-0.0545383
hsa-let-7i	C19orf39	-0.121557	0.00517878	0.0335048	-0.029459	0.406144	8.22147	2.29381	0	1	1	0.0239292
hsa-let-7i	C20orf112	-0.218578	1.66708e-06	3.89624e-05	-0.029459	-0.493379	8.22147	6.36448	0	1	1	-0.0290689
hsa-let-7i	C20orf54	-0.144349	0.00114793	0.00979296	-0.029459	-1.01199	8.22147	4.92308	1	1	2	-0.0596245
hsa-let-7i	C3orf32	-0.133125	0.00247913	0.0184187	-0.029459	-0.24942	8.22147	0.793389	1	0	1	-0.0146953
hsa-let-7i	C7orf46	-0.12321	0.00467765	0.0308615	-0.029459	0.812584	8.22147	3.06129	1	0	1	0.0478759
hsa-let-7i	C9orf7	-0.1522	0.00064821	0.0061064	-0.029459	-1.19795	8.22147	5.45355	0	1	1	-0.0705808
hsa-let-7i	CACNA1D	-0.197278	1.41705e-05	0.000244002	-0.029459	1.09552	8.22147	3.59632	0	1	1	0.0645462
hsa-let-7i	CAPN3	-0.116586	0.00698416	0.0426172	-0.029459	0.217663	8.22147	2.15807	0	1	1	0.0128243
hsa-let-7i	CASK	-0.137511	0.00184706	0.0144748	-0.029459	0.254687	8.22147	6.66945	0	1	1	0.0150057
hsa-let-7i	COL9A3	-0.126334	0.00384715	0.0263471	-0.029459	2.42035	8.22147	3.01682	0	1	1	0.142603
hsa-let-7i	CRB2	-0.260786	1.2278e-08	5.52633e-07	-0.029459	0.0781601	8.22147	1.86448	1	1	2	0.00460505
hsa-let-7i	CTPS2	-0.1709	0.000148687	0.00178638	-0.029459	0.780733	8.22147	5.37644	1	0	1	0.0459993
hsa-let-7i	CUX1	-0.189487	2.9354e-05	0.000453438	-0.029459	0.104239	8.22147	7.15059	0	1	1	0.00614156
hsa-let-7i	DAGLA	-0.133852	0.00236254	0.0177101	-0.029459	-0.185396	8.22147	4.68015	0	1	1	-0.0109232
hsa-let-7i	DARS	-0.117156	0.00675219	0.0414816	-0.029459	1.16408	8.22147	6.74155	1	0	1	0.0685855
hsa-let-7i	DDX19B	-0.139888	0.00156913	0.0126616	-0.029459	-0.016957	8.22147	5.42857	1	1	2	-0.000999074
hsa-let-7i	DIDO1	-0.162793	0.000287016	0.00309859	-0.029459	0.317053	8.22147	6.65239	1	0	1	0.0186802
hsa-let-7i	DUSP16	-0.144633	0.00112492	0.00963136	-0.029459	-0.224415	8.22147	6.49908	0	1	1	-0.0132221
hsa-let-7i	FAM122C	-0.114821	0.00774686	0.0463271	-0.029459	1.03617	8.22147	1.11863	1	0	1	0.0610489
hsa-let-7i	FAM83E	-0.150745	0.000722136	0.00667831	-0.029459	-1.08659	8.22147	5.07351	1	0	1	-0.0640198
hsa-let-7i	FARP1	-0.154235	0.000556489	0.00538021	-0.029459	0.851824	8.22147	6.35108	0	1	1	0.0501879
hsa-let-7i	FBXL12	-0.167751	0.000192645	0.00222056	-0.029459	-0.0849836	8.22147	4.45015	1	1	2	-0.00500707
hsa-let-7i	FGFR3	-0.156797	0.000457986	0.00457691	-0.029459	-0.915865	8.22147	4.58888	1	0	1	-0.053961
hsa-let-7i	GALNT4	-0.121683	0.00513893	0.0332965	-0.029459	0.19979	8.22147	6.5603	0	1	1	0.0117712
hsa-let-7i	GK5	-0.115365	0.00750427	0.0451588	-0.029459	-0.340366	8.22147	5.00441	0	1	1	-0.0200537
hsa-let-7i	GNAS	-0.119722	0.00579016	0.0366639	-0.029459	0.340464	8.22147	9.84269	1	0	1	0.0200595
hsa-let-7i	GPCPD1	-0.154522	0.000544528	0.00528435	-0.029459	1.26113	8.22147	5.98867	0	1	1	0.0743032
hsa-let-7i	GRID2IP	-0.169915	0.000161314	0.00191326	-0.029459	0.188988	8.22147	-0.248179	0	1	1	0.0111348
hsa-let-7i	GYG2	-0.165291	0.000235113	0.00262308	-0.029459	0.602793	8.22147	3.79303	0	1	1	0.0355154
hsa-let-7i	IGSF22	-0.151937	0.000661023	0.00620628	-0.029459	0.245537	8.22147	-0.873672	1	0	1	0.0144666
hsa-let-7i	KCMF1	-0.120117	0.00565337	0.0359642	-0.029459	0.137714	8.22147	6.25357	0	1	1	0.00811384
hsa-let-7i	KIAA1147	-0.121439	0.0052163	0.0336997	-0.029459	0.259241	8.22147	6.02772	0	1	1	0.015274
hsa-let-7i	KIAA1549	-0.167832	0.00019138	0.00220831	-0.029459	2.62465	8.22147	4.77738	0	1	1	0.154639
hsa-let-7i	KIAA1704	-0.155692	0.000498305	0.00490974	-0.029459	0.891954	8.22147	4.31797	1	0	1	0.0525522
hsa-let-7i	KLHL24	-0.118034	0.00640827	0.039779	-0.029459	-0.30635	8.22147	5.33226	0	1	1	-0.0180495
hsa-let-7i	LY6G6D	-0.165989	0.000222252	0.00250304	-0.029459	6.29741	8.22147	1.48237	1	0	1	0.371032
hsa-let-7i	LY75	-0.133392	0.00243575	0.0181563	-0.029459	-0.115144	8.22147	6.32879	0	1	1	-0.00678404
hsa-let-7i	MAPK9	-0.134175	0.00231218	0.0173993	-0.029459	-0.094944	8.22147	5.7025	0	1	1	-0.00559392
hsa-let-7i	MCF2L	-0.11699	0.00681908	0.0418081	-0.029459	0.379318	8.22147	5.41208	1	0	1	0.0223487
hsa-let-7i	NAPEPLD	-0.120191	0.00562818	0.0358344	-0.029459	-0.798685	8.22147	4.82121	0	1	1	-0.047057
hsa-let-7i	NHLRC3	-0.128492	0.00335293	0.023556	-0.029459	0.478351	8.22147	5.18106	0	1	1	0.0281835
hsa-let-7i	NLK	-0.12839	0.00337491	0.0236821	-0.029459	-0.0462762	8.22147	4.28831	0	1	1	-0.00272651
hsa-let-7i	NYNRIN	-0.115995	0.00723198	0.0438366	-0.029459	-0.253998	8.22147	5.18235	0	1	1	-0.0149651
hsa-let-7i	OLFM4	-0.114789	0.00776172	0.0463987	-0.029459	-1.31942	8.22147	8.49179	1	1	2	-0.0777375
hsa-let-7i	PARD6B	-0.132691	0.00255127	0.0188563	-0.029459	0.168318	8.22147	4.04219	0	1	1	0.009917
hsa-let-7i	PARM1	-0.138903	0.00167931	0.0133883	-0.029459	-1.39502	8.22147	7.20156	0	1	1	-0.0821921
hsa-let-7i	PCBP4	-0.140182	0.00153757	0.0124516	-0.029459	1.08707	8.22147	4.87889	1	0	1	0.0640479
hsa-let-7i	PLAGL2	-0.173069	0.000124053	0.00153337	-0.029459	0.853122	8.22147	6.51861	0	1	1	0.0502643
hsa-let-7i	PLEKHG6	-0.150579	0.000731043	0.0067469	-0.029459	-1.41912	8.22147	5.85557	1	1	2	-0.0836118
hsa-let-7i	PLEKHG7	-0.11579	0.00731956	0.0442674	-0.029459	-0.372739	8.22147	-0.995919	0	1	1	-0.0219611
hsa-let-7i	PNKD	-0.117972	0.0064319	0.0398964	-0.029459	-0.010391	8.22147	6.68895	0	1	1	-0.000612216
hsa-let-7i	PRDM11	-0.17817	8.03507e-05	0.00106396	-0.029459	0.589924	8.22147	-0.0862686	1	0	1	0.0347572
hsa-let-7i	PRPF3	-0.11469	0.00780669	0.0466131	-0.029459	0.762943	8.22147	5.30857	1	0	1	0.0449511
hsa-let-7i	PTPRD	-0.142793	0.00128143	0.0107193	-0.029459	-1.02724	8.22147	4.30933	0	1	1	-0.0605231
hsa-let-7i	PTPRO	-0.117663	0.00655165	0.0404891	-0.029459	1.21538	8.22147	4.78365	0	1	1	0.0716076
hsa-let-7i	RAB32	-0.16331	0.000275486	0.00299468	-0.029459	-0.39574	8.22147	5.00876	1	0	1	-0.0233163
hsa-let-7i	RAB3GAP2	-0.123443	0.00461078	0.0305066	-0.029459	0.196276	8.22147	5.27841	0	1	1	0.0115642
hsa-let-7i	RALY	-0.123245	0.00466755	0.0308069	-0.029459	0.170961	8.22147	8.16213	1	0	1	0.0100727
hsa-let-7i	RNF44	-0.194544	1.83579e-05	0.0003042	-0.029459	0.303853	8.22147	6.62399	0	1	1	0.0179025
hsa-let-7i	RPL35A	-0.123911	0.00447856	0.0297976	-0.029459	0.659244	8.22147	9.15131	1	0	1	0.0388414
hsa-let-7i	RPS6KA3	-0.123741	0.00452609	0.0300545	-0.029459	-0.241638	8.22147	6.85524	0	1	1	-0.0142368
hsa-let-7i	SCAP	-0.156608	0.000464671	0.00463223	-0.029459	-0.212838	8.22147	6.9552	1	0	1	-0.01254
hsa-let-7i	SIAH1	-0.116054	0.00720682	0.0437127	-0.029459	0.0540126	8.22147	4.81718	1	0	1	0.00318232
hsa-let-7i	SLC25A5	-0.11868	0.00616507	0.0385622	-0.029459	-0.461583	8.22147	9.57479	1	0	1	-0.0271956
hsa-let-7i	SPATA2	-0.196555	1.518e-05	0.000258747	-0.029459	0.00285261	8.22147	5.52185	0	1	1	0.00016807
hsa-let-7i	STK24	-0.16269	0.000289376	0.00311989	-0.029459	-0.270617	8.22147	7.97776	0	1	1	-0.0159442
hsa-let-7i	STRBP	-0.151703	0.000672612	0.00629627	-0.029459	0.0364287	8.22147	5.83565	0	1	1	0.00214631
hsa-let-7i	TIMM17B	-0.11994	0.00571435	0.036277	-0.029459	0.853297	8.22147	5.93288	1	1	2	0.0502747
hsa-let-7i	TMED6	-0.136952	0.00191851	0.0149333	-0.029459	-1.35195	8.22147	0.539056	1	0	1	-0.0796545
hsa-let-7i	TSC22D2	-0.166467	0.000213833	0.00242336	-0.029459	0.11051	8.22147	4.50273	0	1	1	0.00651103
hsa-let-7i	UBN2	-0.122823	0.00479103	0.031468	-0.029459	0.345295	8.22147	4.75289	0	1	1	0.0203441
hsa-let-7i	UFM1	-0.116784	0.00690293	0.0422184	-0.029459	0.691475	8.22147	6.55011	1	1	2	0.0407404
hsa-let-7i	USP21	-0.12981	0.0030798	0.0219829	-0.029459	0.349641	8.22147	4.53259	0	1	1	0.0206002
hsa-let-7i	VAV3	-0.17986	6.93919e-05	0.00093983	-0.029459	-0.971041	8.22147	5.85717	0	1	1	-0.0572119
hsa-let-7i	VPS36	-0.149937	0.000766405	0.00701639	-0.029459	-0.134581	8.22147	6.2083	1	0	1	-0.00792925
hsa-let-7i	XK	-0.136578	0.00196779	0.0152466	-0.029459	-1.12875	8.22147	4.93272	0	1	1	-0.0665041
hsa-let-7i	ZNF177	-0.118652	0.00617541	0.0386137	-0.029459	0.885038	8.22147	0.583308	1	0	1	0.0521448
hsa-let-7i	ZSWIM3	-0.158341	0.000406698	0.00414585	-0.029459	0.140372	8.22147	3.13862	1	0	1	0.00827046
hsa-let-7i*	ATG9B	-0.168332	0.000183719	0.00213361	-2.3468	4.60129	5.65763	1.69933	1	0	1	21.5966
hsa-let-7i*	KIAA1958	-0.208865	4.54662e-06	9.23342e-05	-2.3468	0.280259	5.65763	1.58645	1	0	1	1.31542
hsa-let-7i*	NKD2	-0.222746	1.06864e-06	2.6573e-05	-2.3468	4.37326	5.65763	3.58514	1	0	1	20.5264
hsa-let-7i*	NME4	-0.184221	4.72496e-05	0.00067929	-2.3468	1.04187	5.65763	6.0561	1	0	1	4.89011
hsa-let-7i*	PEX7	-0.13838	0.00174062	0.0137896	-2.3468	0.403322	5.65763	3.6839	1	0	1	1.89303
hsa-let-7i*	RBM4	-0.182674	5.42062e-05	0.00076288	-2.3468	0.27088	5.65763	6.69544	1	0	1	1.2714
hsa-let-7i*	SMARCA4	-0.129733	0.00309535	0.0220723	-2.3468	0.611191	5.65763	7.63338	1	0	1	2.86869
hsa-let-7i*	TMEM38B	-0.141211	0.00143158	0.0117442	-2.3468	0.289619	5.65763	4.2644	1	0	1	1.35936
hsa-let-7i*	TRRAP	-0.130196	0.00300384	0.0215403	-2.3468	0.383684	5.65763	6.67022	1	0	1	1.80086
hsa-let-7i*	TSPAN5	-0.159815	0.000362736	0.00376789	-2.3468	1.68253	5.65763	2.41681	1	0	1	7.89714
hsa-let-7i*	UHRF2	-0.160505	0.000343703	0.00360204	-2.3468	0.743784	5.65763	5.08959	1	0	1	3.49103
hsa-miR-1	ASRGL1	-0.150112	0.000756624	0.00694265	3.96639	-0.228517	4.65361	3.92634	1	0	1	1.81278
hsa-miR-1	C1orf151	-0.125657	0.00401502	0.0272746	3.96639	-0.27632	4.65361	6.21608	0	1	1	2.19199
hsa-miR-1	C4orf34	-0.149446	0.000794578	0.00723046	3.96639	-1.70582	4.65361	4.3978	0	1	1	13.5319
hsa-miR-1	C6orf182	-0.139448	0.00161761	0.0129835	3.96639	0.0667629	4.65361	2.40767	1	0	1	-0.529616
hsa-miR-1	CALM2	-0.159302	0.000377516	0.00389615	3.96639	-0.450747	4.65361	8.95259	0	1	1	3.57568
hsa-miR-1	CITED2	-0.133773	0.0023749	0.0177857	3.96639	-1.66914	4.65361	4.6962	0	1	1	13.2409
hsa-miR-1	CRYM	-0.13177	0.00271071	0.0198131	3.96639	-0.85722	4.65361	2.34523	1	0	1	6.80014
hsa-miR-1	EIF4E3	-0.11896	0.00606259	0.0380458	3.96639	-1.97479	4.65361	4.20943	0	1	1	15.6656
hsa-miR-1	FAM107B	-0.132988	0.00250178	0.0185571	3.96639	-1.61992	4.65361	5.37321	0	1	1	12.8505
hsa-miR-1	FAM46C	-0.195741	1.6397e-05	0.000276327	3.96639	-2.31471	4.65361	4.34945	0	1	1	18.3621
hsa-miR-1	FAM59A	-0.137987	0.00178808	0.014096	3.96639	-1.45105	4.65361	2.64244	0	1	1	11.5108
hsa-miR-1	FUT3	-0.156215	0.000478833	0.00474982	3.96639	-0.683549	4.65361	7.01556	1	0	1	5.42245
hsa-miR-1	HIGD1A	-0.181979	5.76366e-05	0.000803519	3.96639	-1.55626	4.65361	6.80677	0	1	1	12.3455
hsa-miR-1	HPS1	-0.12687	0.00371866	0.0256291	3.96639	-0.645248	4.65361	6.24773	1	0	1	5.11862
hsa-miR-1	HSD17B11	-0.134979	0.00219128	0.0166494	3.96639	-1.5734	4.65361	6.72037	1	0	1	12.4815
hsa-miR-1	KLF4	-0.20035	1.05496e-05	0.000189625	3.96639	-2.86356	4.65361	6.06659	0	1	1	22.716
hsa-miR-1	LGALS3	-0.191953	2.33829e-05	0.000373716	3.96639	-1.40009	4.65361	9.54684	1	0	1	11.1066
hsa-miR-1	LYZ	-0.146626	0.000975323	0.00856493	3.96639	0.261801	4.65361	8.50248	1	0	1	-2.07681
hsa-miR-1	MDH1	-0.225233	8.16158e-07	2.10599e-05	3.96639	-0.360419	4.65361	7.07417	1	0	1	2.85912
hsa-miR-1	MGST1	-0.126267	0.00386351	0.0264373	3.96639	-0.650675	4.65361	6.78627	1	0	1	5.16166
hsa-miR-1	MIER1	-0.187332	3.57227e-05	0.000535845	3.96639	-1.19566	4.65361	5.36646	0	1	1	9.48493
hsa-miR-1	MT1G	-0.133489	0.00242015	0.0180608	3.96639	-4.28063	4.65361	4.33254	1	0	1	33.9573
hsa-miR-1	MT1H	-0.160062	0.000355827	0.0037078	3.96639	-5.38774	4.65361	0.282959	1	0	1	42.7398
hsa-miR-1	MXD1	-0.177421	8.57049e-05	0.00112347	3.96639	-2.09346	4.65361	5.86063	0	1	1	16.607
hsa-miR-1	OASL	-0.189135	3.03146e-05	0.00046601	3.96639	-1.38838	4.65361	3.53975	1	0	1	11.0138
hsa-miR-1	OSBPL7	-0.14332	0.00123473	0.0103981	3.96639	-0.809528	4.65361	4.7082	1	1	2	6.42181
hsa-miR-1	PTPRR	-0.147215	0.000934723	0.00827067	3.96639	-2.40718	4.65361	2.7762	1	0	1	19.0956
hsa-miR-1	PYHIN1	-0.113792	0.0082247	0.0485988	3.96639	-1.38982	4.65361	-1.09281	1	0	1	11.0251
hsa-miR-1	RAP1B	-0.137318	0.00187143	0.0146312	3.96639	-0.00525243	4.65361	6.82133	0	1	1	0.0416664
hsa-miR-1	RARRES1	-0.147886	0.000890345	0.00794569	3.96639	-1.42146	4.65361	3.95076	1	0	1	11.2761
hsa-miR-1	SFRS9	-0.175233	0.000103328	0.00131448	3.96639	0.394763	4.65361	7.13866	1	0	1	-3.13157
hsa-miR-1	SLC2A13	-0.153557	0.000585625	0.00561276	3.96639	-2.02498	4.65361	3.53687	0	1	1	16.0638
hsa-miR-1	TEP1	-0.124552	0.00430321	0.02885	3.96639	-1.11096	4.65361	5.42748	1	0	1	8.81304
hsa-miR-1	TLR3	-0.127779	0.00350943	0.0244504	3.96639	-2.67546	4.65361	2.50147	1	0	1	21.2239
hsa-miR-1	TMEM20	-0.237796	1.99478e-07	6.22553e-06	3.96639	-1.80346	4.65361	3.01095	1	0	1	14.3065
hsa-miR-1	VDAC2	-0.173009	0.000124688	0.00153997	3.96639	-0.221715	4.65361	6.88113	1	0	1	1.75882
hsa-miR-100	GIYD2	-0.114375	0.00795128	0.047302	-0.544474	0.196477	10.4164	5.74813	1	0	1	0.213953
hsa-miR-100	NSMCE4A	-0.143479	0.00122094	0.0103027	-0.544474	0.341048	10.4164	5.24295	1	0	1	0.371383
hsa-miR-100	USP45	-0.118731	0.00614651	0.0384679	-0.544474	0.223963	10.4164	3.43513	1	0	1	0.243884
hsa-miR-101	ACADVL	-0.213869	2.7272e-06	5.94691e-05	4.84783	-0.883827	12.4731	7.95326	1	0	1	8.56928
hsa-miR-101	ACSS2	-0.199568	1.13772e-05	0.000202186	4.84783	-1.20437	12.4731	7.18335	1	0	1	11.6772
hsa-miR-101	ACVR1C	-0.150424	0.000739433	0.00681104	4.84783	-2.0128	12.4731	2.15607	0	1	1	19.5154
hsa-miR-101	AGPAT3	-0.128838	0.00327932	0.0231347	4.84783	-0.594936	12.4731	6.83489	0	1	1	5.76829
hsa-miR-101	AKR7A3	-0.139959	0.00156149	0.0126107	4.84783	-1.06424	12.4731	5.15948	1	0	1	10.3185
hsa-miR-101	ANK3	-0.248636	5.54472e-08	2.05202e-06	4.84783	-2.15832	12.4731	4.33737	0	1	1	20.9264
hsa-miR-101	ANKRD12	-0.127681	0.00353149	0.0245754	4.84783	-1.1337	12.4731	4.36007	0	1	1	10.992
hsa-miR-101	APLP2	-0.180097	6.7972e-05	0.000923557	4.84783	-0.769401	12.4731	9.04076	0	1	1	7.45984
hsa-miR-101	ARRB1	-0.167293	0.000199961	0.00229119	4.84783	-1.10546	12.4731	4.78401	1	0	1	10.7182
hsa-miR-101	BMX	-0.176131	9.57183e-05	0.0012325	4.84783	-3.48009	12.4731	-0.928726	1	0	1	33.7417
hsa-miR-101	C14orf159	-0.117616	0.00656993	0.0405806	4.84783	-0.958287	12.4731	5.00682	1	0	1	9.29122
hsa-miR-101	CAMK2D	-0.141681	0.00138534	0.0114315	4.84783	-1.03665	12.4731	5.66957	0	1	1	10.051
hsa-miR-101	COQ4	-0.138084	0.00177626	0.0140197	4.84783	-0.559921	12.4731	5.45171	1	0	1	5.4288
hsa-miR-101	CPEB3	-0.164708	0.000246394	0.00272832	4.84783	-1.60194	12.4731	1.87124	0	1	1	15.5318
hsa-miR-101	CSNK1G3	-0.121241	0.00527971	0.0340304	4.84783	-0.62211	12.4731	5.22367	1	0	1	6.03177
hsa-miR-101	CYP2C18	-0.274194	2.12331e-09	1.19723e-07	4.84783	-3.20184	12.4731	1.40753	1	0	1	31.0439
hsa-miR-101	ERBB2IP	-0.147801	0.000895832	0.00798565	4.84783	-1.28387	12.4731	5.95679	0	1	1	12.4479
hsa-miR-101	FA2H	-0.114458	0.00791291	0.0471205	4.84783	-0.581882	12.4731	5.4332	0	1	1	5.64172
hsa-miR-101	FAM114A1	-0.12127	0.00527058	0.0339832	4.84783	-0.798431	12.4731	4.30524	1	0	1	7.74131
hsa-miR-101	FAM126B	-0.119962	0.00570684	0.0362381	4.84783	-1.20965	12.4731	4.1151	0	1	1	11.7283
hsa-miR-101	FECH	-0.151175	0.000699507	0.00650416	4.84783	-0.774063	12.4731	3.90972	1	0	1	7.50505
hsa-miR-101	GCNT4	-0.164375	0.000253046	0.00279005	4.84783	-2.98947	12.4731	-1.04268	1	0	1	28.9849
hsa-miR-101	GNG12	-0.152075	0.000654266	0.00615355	4.84783	-1.28391	12.4731	7.05655	0	1	1	12.4483
hsa-miR-101	GRAMD4	-0.155969	0.000487902	0.00482437	4.84783	-1.16893	12.4731	5.84366	0	1	1	11.3335
hsa-miR-101	HNF4G	-0.141485	0.00140444	0.0115611	4.84783	-1.32598	12.4731	5.16801	1	0	1	12.8563
hsa-miR-101	HOXD4	-0.13471	0.00223114	0.0168977	4.84783	-1.25982	12.4731	-1.15389	1	0	1	12.2147
hsa-miR-101	JDP2	-0.162285	0.000298809	0.00320425	4.84783	-0.596356	12.4731	4.32185	0	1	1	5.78206
hsa-miR-101	KCNK10	-0.193213	2.07953e-05	0.000338335	4.84783	-2.86266	12.4731	-0.0447077	1	0	1	27.7554
hsa-miR-101	KIAA1671	-0.209662	4.19466e-06	8.61816e-05	4.84783	-1.17875	12.4731	6.3471	0	1	1	11.4288
hsa-miR-101	KIAA2018	-0.12117	0.00530279	0.0341519	4.84783	-0.747442	12.4731	4.45591	0	1	1	7.24694
hsa-miR-101	KIF1B	-0.151245	0.000695905	0.00647649	4.84783	-0.61503	12.4731	5.91636	0	1	1	5.96312
hsa-miR-101	KLF3	-0.144167	0.00116287	0.009898	4.84783	-0.805542	12.4731	6.98126	0	1	1	7.81026
hsa-miR-101	MAOA	-0.17481	0.000107108	0.00135474	4.84783	-2.52127	12.4731	6.65736	0	1	1	24.4453
hsa-miR-101	PECI	-0.156654	0.000463054	0.00461878	4.84783	-1.70146	12.4731	4.67937	1	0	1	16.4967
hsa-miR-101	PGRMC2	-0.123769	0.00451829	0.030012	4.84783	-0.667066	12.4731	6.00418	0	1	1	6.46764
hsa-miR-101	PPARA	-0.139044	0.00166312	0.0132826	4.84783	-0.848735	12.4731	5.72449	0	1	1	8.22904
hsa-miR-101	PPARGC1B	-0.221467	1.22602e-06	2.99079e-05	4.84783	-1.22639	12.4731	1.63833	0	1	1	11.8907
hsa-miR-101	PSD3	-0.171444	0.000142106	0.00171967	4.84783	-1.04916	12.4731	4.42484	0	1	1	10.1723
hsa-miR-101	PTPN9	-0.140467	0.0015075	0.0122521	4.84783	-0.582489	12.4731	5.59742	0	1	1	5.64761
hsa-miR-101	RNF125	-0.124128	0.00441843	0.0294723	4.84783	-1.83209	12.4731	3.03165	0	1	1	17.7634
hsa-miR-101	SCG2	-0.143608	0.00120981	0.010226	4.84783	-2.55362	12.4731	0.986676	1	0	1	24.759
hsa-miR-101	SCIN	-0.259172	1.50674e-08	6.60623e-07	4.84783	-3.85192	12.4731	3.19911	1	0	1	37.3469
hsa-miR-101	SI	-0.184337	4.67616e-05	0.000673321	4.84783	-5.25171	12.4731	1.20738	1	0	1	50.9187
hsa-miR-101	SIDT2	-0.177728	8.34703e-05	0.00109876	4.84783	-1.13047	12.4731	5.27865	1	0	1	10.9606
hsa-miR-101	SLC1A1	-0.290088	2.3358e-10	1.73793e-08	4.84783	-2.64529	12.4731	3.80939	1	1	2	25.6478
hsa-miR-101	SLC4A4	-0.283834	5.6602e-10	3.7725e-08	4.84783	-6.02365	12.4731	2.17654	0	1	1	58.4033
hsa-miR-101	SOCS2	-0.160856	0.000334383	0.00352036	4.84783	-1.10113	12.4731	3.12406	1	1	2	10.6762
hsa-miR-101	TET2	-0.123501	0.0045941	0.0304165	4.84783	-0.783309	12.4731	4.19236	0	1	1	7.59469
hsa-miR-101	ZC3H12C	-0.173515	0.000119488	0.00148593	4.84783	-1.73245	12.4731	3.12071	0	1	1	16.7972
hsa-miR-101*	BCAR3	-0.113185	0.0085188	0.0499858	2.87781	-1.67241	2.34201	4.12636	1	0	1	9.62573
hsa-miR-101*	BCL3	-0.162391	0.000296297	0.00318193	2.87781	-0.210876	2.34201	5.96426	1	0	1	1.21372
hsa-miR-101*	LRMP	-0.147751	0.000899098	0.00800954	2.87781	-2.82372	2.34201	0.869069	1	0	1	16.2522
hsa-miR-101*	PTAFR	-0.142221	0.00133394	0.0110801	2.87781	-0.472014	2.34201	1.58974	1	0	1	2.71673
hsa-miR-101*	PTGDR	-0.139516	0.00160999	0.0129335	2.87781	-3.34961	2.34201	-0.200887	1	0	1	19.2791
hsa-miR-101*	SLC27A2	-0.113459	0.00838505	0.0493594	2.87781	-1.12972	2.34201	4.99265	1	0	1	6.50225
hsa-miR-101*	SOCS2	-0.179061	7.43826e-05	0.00099696	2.87781	-1.10113	2.34201	3.12406	1	0	1	6.33769
hsa-miR-101*	SPARCL1	-0.135033	0.00218341	0.016601	2.87781	-1.57858	2.34201	5.68935	1	0	1	9.0857
hsa-miR-101*	UGT1A1	-0.160269	0.000350105	0.00365774	2.87781	-5.66205	2.34201	-1.54755	1	0	1	32.5886
hsa-miR-103a	C12orf76	-0.135695	0.00208852	0.0160097	0.225163	0.806144	13.5674	2.34995	0	1	1	-0.363027
hsa-miR-103a	C5orf13	-0.118618	0.00618832	0.0386787	0.225163	0.628967	13.5674	4.86917	0	1	1	-0.28324
hsa-miR-103a	FBXL20	-0.126835	0.00372678	0.0256751	0.225163	0.109917	13.5674	2.68581	0	1	1	-0.0494986
hsa-miR-103a	GALC	-0.125379	0.00408582	0.0276622	0.225163	-0.707896	13.5674	4.44045	0	1	1	0.318784
hsa-miR-103a	PHC1	-0.224025	9.30668e-07	2.35844e-05	0.225163	0.76402	13.5674	3.46664	0	1	1	-0.344058
hsa-miR-106a	ABHD5	-0.266109	6.18805e-09	3.04104e-07	3.16494	-1.41009	4.70889	4.35264	0	1	1	8.92569
hsa-miR-106a	ADAR	-0.248262	5.80095e-08	2.13286e-06	3.16494	0.0217554	4.70889	8.21049	0	1	1	-0.137709
hsa-miR-106a	AHRR	-0.120831	0.00541358	0.0347255	3.16494	-1.57266	4.70889	0.314638	0	1	1	9.95475
hsa-miR-106a	ALPK1	-0.176949	8.92465e-05	0.00116237	3.16494	-0.167516	4.70889	4.14864	1	0	1	1.06035
hsa-miR-106a	AMPD3	-0.158135	0.000413239	0.0042017	3.16494	0.383364	4.70889	3.77852	0	1	1	-2.42665
hsa-miR-106a	ANKFY1	-0.283283	6.1129e-10	4.03801e-08	3.16494	-0.446677	4.70889	5.86107	0	1	1	2.82741
hsa-miR-106a	ANKRD44	-0.166927	0.000206013	0.00234896	3.16494	-0.871751	4.70889	0.720831	1	0	1	5.51808
hsa-miR-106a	ANP32A	-0.152169	0.000649688	0.00611783	3.16494	-0.00903	4.70889	7.06041	1	0	1	0.0571588
hsa-miR-106a	AP3D1	-0.130437	0.00295713	0.021267	3.16494	0.165957	4.70889	7.6653	0	1	1	-1.05049
hsa-miR-106a	ARHGAP26	-0.167394	0.000198332	0.0022755	3.16494	-0.112281	4.70889	5.82349	0	1	1	0.710723
hsa-miR-106a	ARHGEF11	-0.260855	1.21701e-08	5.48412e-07	3.16494	-0.707818	4.70889	5.96257	0	1	1	4.4804
hsa-miR-106a	ATG2A	-0.1515	0.000682863	0.0063756	3.16494	-0.455215	4.70889	5.61058	0	1	1	2.88145
hsa-miR-106a	B3GALT2	-0.125839	0.00396931	0.0270244	3.16494	-1.54175	4.70889	-0.387592	0	1	1	9.75908
hsa-miR-106a	BAHD1	-0.275383	1.80867e-09	1.0419e-07	3.16494	-0.896354	4.70889	5.23615	0	1	1	5.67381
hsa-miR-106a	C10orf58	-0.133201	0.00246675	0.0183438	3.16494	-0.997568	4.70889	5.83699	1	0	1	6.31448
hsa-miR-106a	C11orf63	-0.15297	0.000611951	0.00582082	3.16494	-0.466129	4.70889	0.00138396	1	0	1	2.95054
hsa-miR-106a	C15orf17	-0.270502	3.47555e-09	1.83873e-07	3.16494	-0.443593	4.70889	4.92215	0	1	1	2.80789
hsa-miR-106a	C20orf103	-0.195901	1.61507e-05	0.000272767	3.16494	-0.160519	4.70889	-0.36261	0	1	1	1.01607
hsa-miR-106a	C2CD2	-0.121034	0.0053471	0.0343838	3.16494	0.743107	4.70889	4.90658	0	1	1	-4.70378
hsa-miR-106a	C3orf70	-0.16872	0.000177978	0.00207772	3.16494	-1.26256	4.70889	2.93068	0	1	1	7.99187
hsa-miR-106a	CD68	-0.187098	3.64901e-05	0.000545655	3.16494	-0.529197	4.70889	7.00825	1	0	1	3.34975
hsa-miR-106a	CMTM4	-0.145536	0.00105475	0.00913439	3.16494	-0.657418	4.70889	6.97105	0	1	1	4.16137
hsa-miR-106a	CNNM2	-0.255938	2.26161e-08	9.41388e-07	3.16494	-1.84913	4.70889	3.44607	1	0	1	11.7047
hsa-miR-106a	COL4A1	-0.149561	0.00078787	0.00717998	3.16494	2.01447	4.70889	8.29286	0	1	1	-12.7513
hsa-miR-106a	COPA	-0.128969	0.00325165	0.0229753	3.16494	0.0306541	4.70889	8.06287	1	0	1	-0.194037
hsa-miR-106a	CPT2	-0.195533	1.6723e-05	0.000281013	3.16494	-1.45207	4.70889	5.51841	1	0	1	9.1914
hsa-miR-106a	CRK	-0.271675	2.97451e-09	1.60455e-07	3.16494	-0.661072	4.70889	5.33709	0	1	1	4.1845
hsa-miR-106a	CSGALNACT1	-0.133718	0.00238362	0.0178392	3.16494	0.81425	4.70889	3.03702	0	1	1	-5.1541
hsa-miR-106a	CUBN	-0.172733	0.000127602	0.00157045	3.16494	-1.18013	4.70889	-1.02184	1	0	1	7.4701
hsa-miR-106a	DDHD1	-0.11897	0.00605883	0.0380271	3.16494	0.458306	4.70889	3.86431	1	1	2	-2.90102
hsa-miR-106a	DENND4C	-0.155357	0.00051118	0.00501539	3.16494	-0.141814	4.70889	6.03658	1	0	1	0.897666
hsa-miR-106a	DERL2	-0.132282	0.00262092	0.0192769	3.16494	-0.384911	4.70889	4.32964	0	1	1	2.43644
hsa-miR-106a	DHX8	-0.128344	0.00338486	0.0237392	3.16494	0.193103	4.70889	5.82038	1	0	1	-1.22232
hsa-miR-106a	DIP2A	-0.202753	8.34819e-06	0.000155319	3.16494	-0.103037	4.70889	5.12579	1	1	2	0.652211
hsa-miR-106a	DNAJC16	-0.157551	0.000432245	0.00436164	3.16494	-0.187513	4.70889	4.84508	0	1	1	1.18693
hsa-miR-106a	DNM2	-0.17162	0.000140045	0.00169877	3.16494	-0.702613	4.70889	8.14891	0	1	1	4.44745
hsa-miR-106a	DPF3	-0.153143	0.00060409	0.00575912	3.16494	-3.01897	4.70889	-0.377556	0	1	1	19.1097
hsa-miR-106a	DTWD2	-0.14132	0.00142066	0.0116706	3.16494	-0.413118	4.70889	2.97871	1	0	1	2.61498
hsa-miR-106a	EGR2	-0.165258	0.000235737	0.00262886	3.16494	0.191403	4.70889	2.13505	0	1	1	-1.21156
hsa-miR-106a	EIF2C1	-0.181764	5.87379e-05	0.000816382	3.16494	-0.438616	4.70889	5.10619	0	1	1	2.77638
hsa-miR-106a	ERBB3	-0.134726	0.00222882	0.0168825	3.16494	-0.321727	4.70889	8.40878	1	1	2	2.03649
hsa-miR-106a	ERN2	-0.128768	0.00329403	0.0232178	3.16494	-0.725291	4.70889	5.87294	1	0	1	4.591
hsa-miR-106a	EWSR1	-0.140038	0.00155299	0.0125547	3.16494	0.216913	4.70889	7.86329	1	0	1	-1.37303
hsa-miR-106a	F2RL1	-0.137696	0.00182392	0.0143265	3.16494	-1.18585	4.70889	6.60831	1	0	1	7.50628
hsa-miR-106a	FAF2	-0.190501	2.67445e-05	0.000419003	3.16494	0.125758	4.70889	6.16988	0	1	1	-0.79603
hsa-miR-106a	FAM13A	-0.197196	1.42819e-05	0.000245644	3.16494	-0.675436	4.70889	5.48093	0	1	1	4.27543
hsa-miR-106a	FAM45A	-0.119255	0.00595558	0.0375029	3.16494	-0.430369	4.70889	4.23787	0	1	1	2.72418
hsa-miR-106a	FBXO18	-0.16091	0.000332973	0.00350787	3.16494	-0.126978	4.70889	6.14773	1	0	1	0.803756
hsa-miR-106a	FGFR2	-0.294187	1.29216e-10	1.03755e-08	3.16494	-2.79634	4.70889	3.37996	1	0	1	17.7005
hsa-miR-106a	FMNL3	-0.130872	0.00287456	0.0207814	3.16494	0.625981	4.70889	4.74968	0	1	1	-3.96238
hsa-miR-106a	FRAS1	-0.166055	0.000221069	0.00249176	3.16494	0.242612	4.70889	2.0397	1	0	1	-1.5357
hsa-miR-106a	FURIN	-0.176276	9.45391e-05	0.00121985	3.16494	-0.399897	4.70889	7.07576	0	1	1	2.5313
hsa-miR-106a	GATAD2B	-0.150621	0.00072874	0.00672905	3.16494	0.138185	4.70889	5.0866	0	1	1	-0.874694
hsa-miR-106a	GGCX	-0.133789	0.00237244	0.0177705	3.16494	0.0824585	4.70889	4.4909	0	1	1	-0.521952
hsa-miR-106a	GLRB	-0.144107	0.00116783	0.00993279	3.16494	0.0367684	4.70889	-0.801924	1	0	1	-0.23274
hsa-miR-106a	GPR137B	-0.196577	1.51486e-05	0.000258295	3.16494	0.605655	4.70889	3.8598	1	1	2	-3.83372
hsa-miR-106a	GPR173	-0.14704	0.000946619	0.00835711	3.16494	0.529024	4.70889	-1.36563	1	0	1	-3.34866
hsa-miR-106a	HMBOX1	-0.180322	6.66528e-05	0.000908426	3.16494	-0.0618144	4.70889	1.63142	0	1	1	0.391277
hsa-miR-106a	HNF4G	-0.121799	0.00510244	0.0331069	3.16494	-1.32598	4.70889	5.16801	1	0	1	8.39331
hsa-miR-106a	ICMT	-0.132998	0.00250002	0.0185466	3.16494	-0.0233209	4.70889	6.83196	0	1	1	0.147618
hsa-miR-106a	IL27RA	-0.158651	0.000397075	0.00406322	3.16494	0.887932	4.70889	3.82648	1	0	1	-5.6205
hsa-miR-106a	INO80	-0.198734	1.23278e-05	0.000216592	3.16494	-0.00724073	4.70889	5.38758	0	1	1	0.0458329
hsa-miR-106a	IQSEC1	-0.261869	1.06933e-08	4.89906e-07	3.16494	0.261887	4.70889	5.59413	0	1	1	-1.65771
hsa-miR-106a	KDM6B	-0.274546	2.02508e-09	1.14951e-07	3.16494	-0.45617	4.70889	5.60673	0	1	1	2.8875
hsa-miR-106a	KIAA0562	-0.145338	0.00106976	0.00924044	3.16494	0.113824	4.70889	5.05113	1	0	1	-0.720489
hsa-miR-106a	KIAA0892	-0.140723	0.00148096	0.0120759	3.16494	0.136392	4.70889	5.84319	1	0	1	-0.863342
hsa-miR-106a	KIAA1522	-0.253909	2.90987e-08	1.17196e-06	3.16494	-1.16509	4.70889	7.62987	0	1	1	7.3749
hsa-miR-106a	KLB	-0.166434	0.000214411	0.00242895	3.16494	-2.58821	4.70889	-0.950608	1	0	1	16.383
hsa-miR-106a	KLF11	-0.164264	0.000255309	0.00281072	3.16494	0.430972	4.70889	4.41408	0	1	1	-2.728
hsa-miR-106a	KREMEN1	-0.157752	0.000425623	0.00430612	3.16494	-0.7671	4.70889	5.36393	1	0	1	4.85565
hsa-miR-106a	L3MBTL3	-0.135526	0.00211235	0.0161585	3.16494	0.241488	4.70889	3.28634	0	1	1	-1.52859
hsa-miR-106a	LASP1	-0.317627	3.63648e-12	4.56047e-10	3.16494	-0.760046	4.70889	8.7308	0	1	1	4.811
hsa-miR-106a	LILRB1	-0.194395	1.86155e-05	0.000307805	3.16494	-0.728688	4.70889	1.6241	1	0	1	4.6125
hsa-miR-106a	MAP3K9	-0.263552	8.61653e-09	4.05685e-07	3.16494	-0.208379	4.70889	2.12125	1	1	2	1.31902
hsa-miR-106a	MAPK1	-0.165605	0.000229239	0.00256872	3.16494	-0.315596	4.70889	7.05519	0	1	1	1.99768
hsa-miR-106a	MARCH6	-0.123982	0.00445883	0.0296888	3.16494	-0.0352962	4.70889	6.35355	0	1	1	0.223421
hsa-miR-106a	MARK2	-0.202751	8.35016e-06	0.000155349	3.16494	-0.728716	4.70889	6.5	1	0	1	4.61268
hsa-miR-106a	MARVELD3	-0.137686	0.00182517	0.0143344	3.16494	-1.6086	4.70889	4.95555	1	0	1	10.1822
hsa-miR-106a	MAST3	-0.217398	1.88781e-06	4.33526e-05	3.16494	-0.992705	4.70889	4.73446	0	1	1	6.2837
hsa-miR-106a	MBD2	-0.205438	6.40682e-06	0.000123931	3.16494	-0.466683	4.70889	5.91403	0	1	1	2.95405
hsa-miR-106a	MBNL3	-0.234611	2.87281e-07	8.53694e-06	3.16494	-1.17646	4.70889	1.7213	0	1	1	7.44686
hsa-miR-106a	MBTPS1	-0.214149	2.64941e-06	5.80053e-05	3.16494	-0.0262944	4.70889	6.93841	0	1	1	0.16644
hsa-miR-106a	MFN2	-0.239498	1.63818e-07	5.25055e-06	3.16494	-0.651084	4.70889	6.87298	0	1	1	4.12128
hsa-miR-106a	MICAL3	-0.222002	1.15765e-06	2.84634e-05	3.16494	-0.569444	4.70889	6.12576	0	1	1	3.60451
hsa-miR-106a	MIDN	-0.210823	3.72792e-06	7.78608e-05	3.16494	-0.554474	4.70889	6.93186	0	1	1	3.50975
hsa-miR-106a	MLL4	-0.126123	0.00389861	0.0266342	3.16494	0.477176	4.70889	6.16855	0	1	1	-3.02047
hsa-miR-106a	MPPE1	-0.235963	2.46236e-07	7.47128e-06	3.16494	-1.02885	4.70889	4.42128	1	0	1	6.5125
hsa-miR-106a	MTMR2	-0.115809	0.00731155	0.0442287	3.16494	-0.0704087	4.70889	5.21957	0	1	1	0.445678
hsa-miR-106a	MUC17	-0.119617	0.00582696	0.0368499	3.16494	-0.744848	4.70889	3.85739	1	0	1	4.7148
hsa-miR-106a	MYO1D	-0.18238	5.56334e-05	0.000779791	3.16494	-1.38493	4.70889	8.56512	0	1	1	8.76644
hsa-miR-106a	MYO1F	-0.203674	7.62667e-06	0.000143798	3.16494	-0.649414	4.70889	3.5787	1	0	1	4.11071
hsa-miR-106a	NAA30	-0.142659	0.00129355	0.0108032	3.16494	-0.0931481	4.70889	4.70021	0	1	1	0.589616
hsa-miR-106a	NAV2	-0.113462	0.00838348	0.049352	3.16494	0.353641	4.70889	4.9839	0	1	1	-2.23851
hsa-miR-106a	NCF2	-0.139437	0.00161874	0.0129909	3.16494	0.120404	4.70889	3.20727	1	0	1	-0.762143
hsa-miR-106a	NCKAP5	-0.130666	0.00291337	0.0210096	3.16494	-1.67401	4.70889	0.524535	0	1	1	10.5963
hsa-miR-106a	NDEL1	-0.257483	1.86396e-08	7.95399e-07	3.16494	-0.0167649	4.70889	5.12313	0	1	1	0.10612
hsa-miR-106a	NEDD4L	-0.185792	4.10504e-05	0.00060285	3.16494	-1.29126	4.70889	5.90621	0	1	1	8.17352
hsa-miR-106a	NFX1	-0.17569	9.93883e-05	0.00127225	3.16494	0.172118	4.70889	5.65053	1	0	1	-1.08948
hsa-miR-106a	NRBF2	-0.124014	0.00445002	0.0296424	3.16494	-0.39151	4.70889	4.4123	1	0	1	2.47821
hsa-miR-106a	NRBP1	-0.248383	5.71724e-08	2.10647e-06	3.16494	0.0021676	4.70889	6.76908	1	0	1	-0.0137206
hsa-miR-106a	P2RX4	-0.189841	2.84155e-05	0.000441168	3.16494	-1.48015	4.70889	5.18277	1	1	2	9.36919
hsa-miR-106a	PAF1	-0.185605	4.17458e-05	0.000611511	3.16494	0.0568107	4.70889	5.73475	1	0	1	-0.359605
hsa-miR-106a	PAFAH1B2	-0.128474	0.0033569	0.0235793	3.16494	0.0158428	4.70889	4.45426	0	1	1	-0.100283
hsa-miR-106a	PBLD	-0.158679	0.000396203	0.00405562	3.16494	-3.0194	4.70889	4.04226	1	0	1	19.1124
hsa-miR-106a	PCDHAC2	-0.130755	0.0028965	0.0209109	3.16494	-0.326819	4.70889	-1.08442	0	1	1	2.06872
hsa-miR-106a	PDE3B	-0.13553	0.00211184	0.0161553	3.16494	-0.301214	4.70889	4.37078	0	1	1	1.90664
hsa-miR-106a	PDPR	-0.205561	6.32871e-06	0.000122629	3.16494	0.0321551	4.70889	5.0786	0	1	1	-0.203538
hsa-miR-106a	PFKFB3	-0.151608	0.000677388	0.0063336	3.16494	0.913654	4.70889	5.91465	0	1	1	-5.78332
hsa-miR-106a	PGAP1	-0.141781	0.00137574	0.0113662	3.16494	-0.00698042	4.70889	4.10494	0	1	1	0.0441852
hsa-miR-106a	PGPEP1	-0.18613	3.98203e-05	0.000587498	3.16494	-0.697132	4.70889	5.80174	1	0	1	4.41276
hsa-miR-106a	PHF12	-0.217784	1.81269e-06	4.18688e-05	3.16494	0.0656173	4.70889	5.38316	1	0	1	-0.41535
hsa-miR-106a	PIK3R1	-0.156229	0.00047832	0.00474559	3.16494	-0.417697	4.70889	5.82253	0	1	1	2.64397
hsa-miR-106a	PITPNA	-0.208939	4.51259e-06	9.17377e-05	3.16494	-0.348636	4.70889	6.56444	0	1	1	2.20682
hsa-miR-106a	PNN	-0.147854	0.000892409	0.00796083	3.16494	0.826022	4.70889	6.54661	1	0	1	-5.22862
hsa-miR-106a	POLH	-0.152504	0.000633653	0.00599129	3.16494	0.429224	4.70889	4.36533	1	0	1	-2.71694
hsa-miR-106a	PPARGC1B	-0.204669	6.914e-06	0.000132228	3.16494	-1.22639	4.70889	1.63833	0	1	1	7.7629
hsa-miR-106a	PPP1R15B	-0.130472	0.00295042	0.0212272	3.16494	-0.180544	4.70889	6.39434	0	1	1	1.14282
hsa-miR-106a	PPP1R3B	-0.143511	0.00121818	0.0102838	3.16494	-0.660505	4.70889	5.04281	0	1	1	4.18092
hsa-miR-106a	PREX1	-0.147792	0.000896439	0.00799024	3.16494	-0.323573	4.70889	4.69981	0	1	1	2.04818
hsa-miR-106a	PTGER4	-0.143312	0.00123535	0.0104025	3.16494	-1.57868	4.70889	4.4858	1	0	1	9.99282
hsa-miR-106a	RAB11FIP1	-0.193175	2.08689e-05	0.000339363	3.16494	-0.756069	4.70889	7.97855	0	1	1	4.78582
hsa-miR-106a	RAB34	-0.140718	0.00148149	0.0120795	3.16494	-0.07384	4.70889	3.52326	1	0	1	0.467398
hsa-miR-106a	RASL11B	-0.139399	0.00162307	0.0130198	3.16494	1.00775	4.70889	-0.730769	0	1	1	-6.37891
hsa-miR-106a	RASSF3	-0.150557	0.000732206	0.00675577	3.16494	-0.302973	4.70889	4.34677	0	1	1	1.91778
hsa-miR-106a	RBMS1	-0.183335	5.11213e-05	0.000726004	3.16494	0.249079	4.70889	4.02348	0	1	1	-1.57664
hsa-miR-106a	RCOR1	-0.252175	3.60281e-08	1.4104e-06	3.16494	-0.436549	4.70889	5.52609	0	1	1	2.7633
hsa-miR-106a	RELL1	-0.164711	0.000246331	0.00272777	3.16494	-1.56653	4.70889	3.70651	0	1	1	9.91597
hsa-miR-106a	RIMKLA	-0.147155	0.000938786	0.00830053	3.16494	-1.43734	4.70889	3.4482	0	1	1	9.09819
hsa-miR-106a	RNF4	-0.128251	0.00340519	0.0238552	3.16494	0.158868	4.70889	6.12494	0	1	1	-1.00562
hsa-miR-106a	RPS6KA1	-0.120271	0.00560099	0.0356941	3.16494	-1.04117	4.70889	7.01981	0	1	1	6.59046
hsa-miR-106a	RRAGD	-0.150607	0.000729491	0.00673496	3.16494	-0.516263	4.70889	2.10338	0	1	1	3.26788
hsa-miR-106a	RUNDC1	-0.148069	0.000878607	0.00785884	3.16494	-0.391598	4.70889	5.01781	0	1	1	2.47877
hsa-miR-106a	RUNX1	-0.117472	0.00662671	0.04086	3.16494	1.38442	4.70889	6.23467	0	1	1	-8.76318
hsa-miR-106a	SEMA4G	-0.201755	9.204e-06	0.000168794	3.16494	-1.26752	4.70889	5.96492	1	1	2	8.02323
hsa-miR-106a	SESN2	-0.214861	2.46071e-06	5.44255e-05	3.16494	-1.50335	4.70889	4.55068	0	1	1	9.51601
hsa-miR-106a	SIGLEC10	-0.218522	1.67709e-06	3.91634e-05	3.16494	-1.14846	4.70889	2.32219	1	0	1	7.26963
hsa-miR-106a	SIPA1L3	-0.242054	1.21517e-07	4.05381e-06	3.16494	-1.03165	4.70889	6.32125	0	1	1	6.53022
hsa-miR-106a	SLC22A23	-0.274355	2.07775e-09	1.17499e-07	3.16494	-1.72639	4.70889	5.56415	0	1	1	10.9279
hsa-miR-106a	SLC36A1	-0.345953	3.14208e-14	7.09694e-12	3.16494	-2.26029	4.70889	4.5943	0	1	1	14.3073
hsa-miR-106a	SLC39A6	-0.119295	0.00594133	0.0374303	3.16494	1.16572	4.70889	5.40417	0	1	1	-7.37887
hsa-miR-106a	SLC41A1	-0.115943	0.00725382	0.0439442	3.16494	1.14916	4.70889	4.39715	0	1	1	-7.27406
hsa-miR-106a	SLC45A4	-0.139791	0.00157973	0.0127319	3.16494	-0.0103296	4.70889	5.10462	0	1	1	0.065385
hsa-miR-106a	SLC9A2	-0.223674	9.66698e-07	2.4372e-05	3.16494	-2.69456	4.70889	3.8571	0	1	1	17.0562
hsa-miR-106a	SMAD4	-0.1869	3.71492e-05	0.000553859	3.16494	-0.433093	4.70889	5.67142	0	1	1	2.74142
hsa-miR-106a	SMURF1	-0.188719	3.14903e-05	0.000481342	3.16494	0.332354	4.70889	5.86366	0	1	1	-2.10376
hsa-miR-106a	SOCS7	-0.124037	0.00444355	0.0296081	3.16494	0.607348	4.70889	1.58982	0	1	1	-3.84444
hsa-miR-106a	SPAG7	-0.1972	1.42759e-05	0.000245553	3.16494	-0.504746	4.70889	4.93453	1	0	1	3.19498
hsa-miR-106a	STAT3	-0.273824	2.23149e-09	1.24987e-07	3.16494	-0.217051	4.70889	7.70252	1	1	2	1.37391
hsa-miR-106a	TADA2B	-0.268297	4.64875e-09	2.36972e-07	3.16494	-0.697042	4.70889	4.98175	0	1	1	4.41219
hsa-miR-106a	TANC2	-0.307005	1.90751e-11	1.94365e-09	3.16494	-0.412944	4.70889	3.15045	0	1	1	2.61389
hsa-miR-106a	TBC1D8B	-0.115676	0.0073688	0.0445024	3.16494	0.114505	4.70889	3.95112	1	1	2	-0.724801
hsa-miR-106a	TET3	-0.167189	0.000201665	0.00230754	3.16494	-0.24381	4.70889	5.22143	0	1	1	1.54329
hsa-miR-106a	THRB	-0.147982	0.000884182	0.00789997	3.16494	-2.60764	4.70889	1.95737	0	1	1	16.506
hsa-miR-106a	TJP2	-0.120021	0.00568663	0.0361343	3.16494	0.0366771	4.70889	7.28168	1	0	1	-0.232161
hsa-miR-106a	TNFAIP1	-0.156311	0.000475325	0.00472067	3.16494	0.416386	4.70889	6.00196	0	1	1	-2.63567
hsa-miR-106a	TNNI1	-0.1138	0.00822092	0.0485816	3.16494	-0.221224	4.70889	1.91997	1	0	1	1.40032
hsa-miR-106a	TOP3A	-0.142594	0.00129944	0.010844	3.16494	0.113325	4.70889	4.26981	1	0	1	-0.717336
hsa-miR-106a	TRIM36	-0.183022	5.25628e-05	0.000743264	3.16494	-1.95708	4.70889	2.75101	0	1	1	12.3881
hsa-miR-106a	TXLNA	-0.155427	0.000508434	0.0049928	3.16494	0.449741	4.70889	6.42141	0	1	1	-2.84681
hsa-miR-106a	UBASH3B	-0.157448	0.000435677	0.00439054	3.16494	-0.148754	4.70889	2.31859	0	1	1	0.941591
hsa-miR-106a	USP24	-0.115921	0.00726356	0.0439921	3.16494	0.149193	4.70889	6.07708	0	1	1	-0.944376
hsa-miR-106a	USP54	-0.206524	5.75047e-06	0.000112961	3.16494	0.0330557	4.70889	6.1368	1	1	2	-0.209239
hsa-miR-106a	ZADH2	-0.200168	1.07365e-05	0.000192476	3.16494	-0.832912	4.70889	5.28253	0	1	1	5.27223
hsa-miR-106a	ZBED1	-0.138467	0.00173027	0.0137221	3.16494	-0.369608	4.70889	6.48934	1	0	1	2.33957
hsa-miR-106a	ZBP1	-0.113775	0.00823306	0.0486377	3.16494	-0.67037	4.70889	1.75733	1	0	1	4.24336
hsa-miR-106a	ZC3H7B	-0.168247	0.000185002	0.00214618	3.16494	0.131079	4.70889	6.80666	0	1	1	-0.829712
hsa-miR-106a	ZMAT3	-0.181728	5.89248e-05	0.000818578	3.16494	0.251072	4.70889	1.80035	0	1	1	-1.58926
hsa-miR-106a	ZNF236	-0.244932	8.64672e-08	3.01561e-06	3.16494	0.164978	4.70889	3.14034	0	1	1	-1.04429
hsa-miR-106a	ZNF512B	-0.175342	0.000102374	0.00130421	3.16494	-0.461215	4.70889	2.21838	0	1	1	2.91943
hsa-miR-106a	ZNF618	-0.204206	7.23703e-06	0.000137506	3.16494	0.534902	4.70889	3.38706	0	1	1	-3.38587
hsa-miR-106a	ZNF652	-0.202419	8.62628e-06	0.000159728	3.16494	-0.178041	4.70889	5.1778	0	1	1	1.12698
hsa-miR-106a	ZNF671	-0.233286	3.33844e-07	9.72048e-06	3.16494	-1.49341	4.70889	0.159332	1	0	1	9.4531
hsa-miR-106a	ZNF704	-0.160653	0.00033976	0.00356759	3.16494	-0.392611	4.70889	2.61331	0	1	1	2.48518
hsa-miR-106b*	C13orf18	-0.136049	0.00203936	0.015699	-1.91106	1.19242	8.07098	5.73395	1	0	1	4.55758
hsa-miR-106b*	DUOXA1	-0.128992	0.00324684	0.0229474	-1.91106	0.780998	8.07098	-0.95928	1	0	1	2.98508
hsa-miR-106b*	FBXO36	-0.129203	0.00320299	0.0226947	-1.91106	0.206724	8.07098	1.16018	1	0	1	0.790127
hsa-miR-106b*	FNDC1	-0.132219	0.00263192	0.0193431	-1.91106	1.50314	8.07098	4.17606	1	0	1	5.7452
hsa-miR-106b*	GRAMD1A	-0.151984	0.000658699	0.00618821	-1.91106	1.74916	8.07098	6.23764	1	0	1	6.68551
hsa-miR-106b*	HMGN4	-0.123913	0.00447812	0.0297952	-1.91106	0.29735	8.07098	6.5551	1	0	1	1.13651
hsa-miR-106b*	LGR6	-0.202351	8.68358e-06	0.000160652	-1.91106	1.17199	8.07098	3.77644	1	0	1	4.47951
hsa-miR-106b*	LRRC23	-0.146136	0.00101033	0.00881549	-1.91106	0.854308	8.07098	2.49737	1	0	1	3.26527
hsa-miR-106b*	MRPS7	-0.174644	0.000108621	0.00137093	-1.91106	0.15384	8.07098	6.12323	1	0	1	0.587997
hsa-miR-106b*	PARD6A	-0.137194	0.00188732	0.014734	-1.91106	1.23846	8.07098	2.89384	1	0	1	4.73355
hsa-miR-106b*	RAB4A	-0.130272	0.00298896	0.0214532	-1.91106	-0.0649027	8.07098	5.59647	1	0	1	-0.248067
hsa-miR-106b*	RAGE	-0.189355	2.97124e-05	0.000458077	-1.91106	1.107	8.07098	2.14936	1	0	1	4.23111
hsa-miR-106b*	TBPL1	-0.127063	0.00367331	0.0253736	-1.91106	0.538779	8.07098	4.18443	1	0	1	2.05928
hsa-miR-106b*	ZNF669	-0.16535	0.000234006	0.00261269	-1.91106	0.462202	8.07098	2.12263	1	0	1	1.76659
hsa-miR-106b	ABCD3	-0.157774	0.000424899	0.00429995	4.58908	-1.21251	8.02933	6.10981	1	0	1	11.1286
hsa-miR-106b	ACAP2	-0.161159	0.000326517	0.00345103	4.58908	-0.599468	8.02933	5.57336	0	1	1	5.50201
hsa-miR-106b	ADAR	-0.129238	0.00319584	0.0226542	4.58908	0.0217554	8.02933	8.21049	0	1	1	-0.199675
hsa-miR-106b	AGFG2	-0.129541	0.00313384	0.022296	4.58908	-1.3372	8.02933	5.31464	0	1	1	12.2731
hsa-miR-106b	AHRR	-0.138444	0.00173304	0.0137401	4.58908	-1.57266	8.02933	0.314638	0	1	1	14.4341
hsa-miR-106b	AKAP5	-0.222908	1.05005e-06	2.61736e-05	4.58908	-1.8612	8.02933	2.07381	1	0	1	17.0824
hsa-miR-106b	ALOX5AP	-0.236184	2.4009e-07	7.30914e-06	4.58908	-0.103345	8.02933	3.32821	1	0	1	0.948513
hsa-miR-106b	ANKFY1	-0.24597	7.63977e-08	2.70824e-06	4.58908	-0.446677	8.02933	5.86107	0	1	1	4.09968
hsa-miR-106b	ANKRD52	-0.117767	0.00651126	0.0402874	4.58908	-0.0440986	8.02933	6.22574	0	1	1	0.404745
hsa-miR-106b	APOBEC3A	-0.125686	0.00400777	0.0272349	4.58908	-1.25674	8.02933	0.564706	1	0	1	11.5345
hsa-miR-106b	APP	-0.175104	0.000104469	0.00132664	4.58908	0.131546	8.02933	10.0898	1	1	2	-1.20735
hsa-miR-106b	ARHGEF11	-0.215168	2.3835e-06	5.29515e-05	4.58908	-0.707818	8.02933	5.96257	0	1	1	6.49647
hsa-miR-106b	ATP6V1D	-0.151421	0.000686868	0.00640659	4.58908	-0.629157	8.02933	5.4774	1	0	1	5.77451
hsa-miR-106b	B3GALT2	-0.122322	0.00494136	0.0322614	4.58908	-1.54175	8.02933	-0.387592	0	1	1	14.1504
hsa-miR-106b	BAHD1	-0.170928	0.000148337	0.00178287	4.58908	-0.896354	8.02933	5.23615	0	1	1	8.22689
hsa-miR-106b	BBS1	-0.197317	1.41186e-05	0.000243229	4.58908	-0.138156	8.02933	4.40984	1	0	1	1.26802
hsa-miR-106b	C11orf30	-0.14136	0.00141675	0.0116442	4.58908	-0.156913	8.02933	3.78927	0	1	1	1.44017
hsa-miR-106b	C15orf17	-0.166955	0.000205533	0.00234453	4.58908	-0.443593	8.02933	4.92215	0	1	1	4.07137
hsa-miR-106b	CANT1	-0.181338	6.09812e-05	0.000842751	4.58908	-0.497966	8.02933	7.93286	0	1	1	4.57042
hsa-miR-106b	CD274	-0.12829	0.00339655	0.0238053	4.58908	-0.00645888	8.02933	0.0432481	0	1	1	0.0592807
hsa-miR-106b	CD68	-0.238326	1.87636e-07	5.90378e-06	4.58908	-0.529197	8.02933	7.00825	1	0	1	4.85706
hsa-miR-106b	CHRNB1	-0.134566	0.00225267	0.0170324	4.58908	-0.028559	8.02933	2.76839	1	0	1	0.262119
hsa-miR-106b	CIC	-0.140534	0.00150051	0.0122058	4.58908	0.0354519	8.02933	5.83606	0	1	1	-0.325383
hsa-miR-106b	CRK	-0.256719	2.05132e-08	8.64238e-07	4.58908	-0.661072	8.02933	5.33709	1	1	2	6.06743
hsa-miR-106b	CSNK1G1	-0.137178	0.0018893	0.0147469	4.58908	-0.322159	8.02933	4.45498	0	1	1	2.95683
hsa-miR-106b	CYP26B1	-0.248064	5.94124e-08	2.17696e-06	4.58908	-1.39975	8.02933	0.871536	0	1	1	12.8472
hsa-miR-106b	DNM2	-0.162848	0.000285782	0.00308753	4.58908	-0.702613	8.02933	8.14891	0	1	1	6.44869
hsa-miR-106b	EFNB2	-0.152561	0.00063098	0.00597044	4.58908	-0.0602906	8.02933	6.89068	0	1	1	0.553357
hsa-miR-106b	EIF2C1	-0.123061	0.00472118	0.0310954	4.58908	-0.438616	8.02933	5.10619	0	1	1	4.02569
hsa-miR-106b	EIF4G3	-0.199121	1.18776e-05	0.000209764	4.58908	-0.594758	8.02933	6.02396	1	0	1	5.45878
hsa-miR-106b	ENTPD4	-0.212811	3.0416e-06	6.53238e-05	4.58908	-0.646941	8.02933	4.23591	1	1	2	5.93774
hsa-miR-106b	ERN2	-0.130418	0.00296083	0.0212885	4.58908	-0.725291	8.02933	5.87294	1	0	1	6.65684
hsa-miR-106b	FAM102A	-0.299419	5.98573e-11	5.28397e-09	4.58908	-0.995841	8.02933	6.64275	0	1	1	9.13999
hsa-miR-106b	FAM126B	-0.197458	1.39291e-05	0.000240412	4.58908	-1.20965	8.02933	4.1151	0	1	1	11.1024
hsa-miR-106b	FAM129B	-0.167663	0.000194039	0.00223408	4.58908	-0.273848	8.02933	8.27156	0	1	1	2.51342
hsa-miR-106b	FAM134A	-0.176446	9.31802e-05	0.00120517	4.58908	-0.580735	8.02933	6.80431	0	1	1	5.33008
hsa-miR-106b	FAM83E	-0.13909	0.00165788	0.0132477	4.58908	-1.08659	8.02933	5.07351	1	0	1	9.97289
hsa-miR-106b	FOXA1	-0.123623	0.00455952	0.0302332	4.58908	-1.41097	8.02933	4.26479	0	1	1	12.9501
hsa-miR-106b	GALM	-0.180084	6.80493e-05	0.000924437	4.58908	-1.15643	8.02933	5.67677	1	0	1	10.6139
hsa-miR-106b	GBF1	-0.260136	1.33354e-08	5.94139e-07	4.58908	-0.60714	8.02933	6.59604	0	1	1	5.57243
hsa-miR-106b	GCC2	-0.13551	0.0021147	0.0161737	4.58908	-0.562474	8.02933	5.83753	0	1	1	5.16248
hsa-miR-106b	GGT6	-0.135169	0.00216358	0.0164785	4.58908	-2.28918	8.02933	5.55772	1	0	1	21.0105
hsa-miR-106b	GNS	-0.151219	0.000697211	0.00648622	4.58908	0.00378402	8.02933	7.2416	0	1	1	-0.0347304
hsa-miR-106b	GPR137B	-0.154698	0.000537339	0.00522689	4.58908	0.605655	8.02933	3.8598	1	1	2	-5.5588
hsa-miR-106b	HES2	-0.144227	0.00115793	0.00986326	4.58908	-1.08071	8.02933	3.62674	1	0	1	9.91896
hsa-miR-106b	HIF1A	-0.140596	0.00149411	0.0121631	4.58908	-0.0255892	8.02933	6.5899	0	1	1	0.234862
hsa-miR-106b	HMBOX1	-0.132439	0.00259398	0.0191136	4.58908	-0.0618144	8.02933	1.63142	0	1	1	0.567343
hsa-miR-106b	ICAM4	-0.169467	0.000167378	0.00197357	4.58908	-1.18369	8.02933	-1.36678	1	0	1	10.8641
hsa-miR-106b	IL12RB2	-0.146876	0.000957899	0.00843985	4.58908	-0.333131	8.02933	-1.11545	1	0	1	3.05753
hsa-miR-106b	ILDR1	-0.150763	0.000721148	0.0066707	4.58908	-0.740905	8.02933	3.93291	1	1	2	6.80015
hsa-miR-106b	IP6K1	-0.158796	0.000392623	0.00402485	4.58908	-0.158291	8.02933	5.87185	0	1	1	1.45282
hsa-miR-106b	IPMK	-0.128654	0.00331833	0.0233566	4.58908	-0.963113	8.02933	1.847	0	1	1	8.83961
hsa-miR-106b	IRF9	-0.131645	0.00273292	0.0199448	4.58908	-0.222284	8.02933	5.73062	0	1	1	2.04015
hsa-miR-106b	KCNJ10	-0.130536	0.00293814	0.0211549	4.58908	-0.357093	8.02933	-0.869061	0	1	1	3.27746
hsa-miR-106b	KCNK10	-0.143127	0.00125161	0.0105138	4.58908	-2.86266	8.02933	-0.0447077	0	1	1	26.274
hsa-miR-106b	KDM6B	-0.184498	4.60959e-05	0.000665165	4.58908	-0.45617	8.02933	5.60673	0	1	1	4.18681
hsa-miR-106b	KIAA1217	-0.118317	0.00630094	0.0392411	4.58908	-0.0389864	8.02933	6.45089	1	0	1	0.357824
hsa-miR-106b	KIAA1522	-0.264415	7.70868e-09	3.68298e-07	4.58908	-1.16509	8.02933	7.62987	0	1	1	10.6934
hsa-miR-106b	KIAA1671	-0.242234	1.1898e-07	3.98002e-06	4.58908	-1.17875	8.02933	6.3471	0	1	1	10.8188
hsa-miR-106b	KLHL28	-0.140966	0.00145615	0.0119092	4.58908	-0.264558	8.02933	3.63356	0	1	1	2.42816
hsa-miR-106b	KLRAQ1	-0.14027	0.00152821	0.0123899	4.58908	-0.303447	8.02933	4.38053	0	1	1	2.78509
hsa-miR-106b	LASP1	-0.180341	6.6544e-05	0.000907142	4.58908	-0.760046	8.02933	8.7308	0	1	1	6.97583
hsa-miR-106b	LDLRAP1	-0.151435	0.000686153	0.00640096	4.58908	-0.592676	8.02933	5.56739	0	1	1	5.43967
hsa-miR-106b	MAP3K12	-0.239233	1.68925e-07	5.39149e-06	4.58908	0.0766425	8.02933	1.6947	0	1	1	-0.703438
hsa-miR-106b	MAPK1	-0.127614	0.00354664	0.0246595	4.58908	-0.315596	8.02933	7.05519	0	1	1	2.89659
hsa-miR-106b	MARK2	-0.137082	0.00190165	0.0148271	4.58908	-0.728716	8.02933	6.5	1	0	1	6.68827
hsa-miR-106b	MARVELD3	-0.193544	2.01615e-05	0.000329458	4.58908	-1.6086	8.02933	4.95555	1	0	1	14.764
hsa-miR-106b	MAST3	-0.170656	0.000151726	0.00181702	4.58908	-0.992705	8.02933	4.73446	0	1	1	9.11121
hsa-miR-106b	MAT2B	-0.148969	0.000822814	0.00744243	4.58908	-0.403977	8.02933	6.50346	0	1	1	3.70777
hsa-miR-106b	MAX	-0.141737	0.00137992	0.0113945	4.58908	-0.676711	8.02933	5.91774	1	0	1	6.21096
hsa-miR-106b	MBNL3	-0.242221	1.1916e-07	3.98538e-06	4.58908	-1.17646	8.02933	1.7213	0	1	1	10.7978
hsa-miR-106b	MBTPS1	-0.116311	0.00709861	0.043179	4.58908	-0.0262944	8.02933	6.93841	0	1	1	0.241334
hsa-miR-106b	MCOLN3	-0.113837	0.00820322	0.0484961	4.58908	0.236776	8.02933	0.0951045	1	0	1	-2.17317
hsa-miR-106b	MIDN	-0.123924	0.00447482	0.0297774	4.58908	-0.554474	8.02933	6.93186	0	1	1	5.08905
hsa-miR-106b	MINK1	-0.236457	2.32689e-07	7.11204e-06	4.58908	-0.703713	8.02933	7.26109	0	1	1	6.45879
hsa-miR-106b	MKNK2	-0.190785	2.60532e-05	0.000409695	4.58908	-0.828897	8.02933	7.4761	0	1	1	7.60775
hsa-miR-106b	MUC17	-0.131902	0.00268718	0.0196734	4.58908	-0.744848	8.02933	3.85739	1	0	1	6.83634
hsa-miR-106b	MYO1D	-0.237826	1.98796e-07	6.20714e-06	4.58908	-1.38493	8.02933	8.56512	0	1	1	12.7111
hsa-miR-106b	MYO1F	-0.243736	9.96534e-08	3.41166e-06	4.58908	-0.649414	8.02933	3.5787	1	0	1	5.96043
hsa-miR-106b	MYO5B	-0.205649	6.27398e-06	0.000121729	4.58908	-0.931053	8.02933	7.28585	0	1	1	8.54536
hsa-miR-106b	NCOR1	-0.266742	5.69836e-09	2.82973e-07	4.58908	-0.881806	8.02933	6.6151	0	1	1	8.09337
hsa-miR-106b	NMNAT1	-0.168213	0.000185513	0.00215113	4.58908	-0.838314	8.02933	4.06577	1	0	1	7.69419
hsa-miR-106b	NR2C2	-0.154424	0.000548575	0.00531715	4.58908	-0.32559	8.02933	5.24515	0	1	1	2.98832
hsa-miR-106b	OPA3	-0.14199	0.00135575	0.0112298	4.58908	-0.171431	8.02933	4.66644	1	0	1	1.57342
hsa-miR-106b	PAFAH1B2	-0.131761	0.00271231	0.0198226	4.58908	0.0158428	8.02933	4.45426	0	1	1	-0.145408
hsa-miR-106b	PANK3	-0.263158	9.06423e-09	4.23928e-07	4.58908	-1.3796	8.02933	4.6711	0	1	1	12.6622
hsa-miR-106b	PGPEP1	-0.156301	0.000475691	0.00472366	4.58908	-0.697132	8.02933	5.80174	1	0	1	6.3984
hsa-miR-106b	PHACTR4	-0.142125	0.00134294	0.0111416	4.58908	-0.32519	8.02933	5.66354	1	0	1	2.98465
hsa-miR-106b	PIP4K2C	-0.116131	0.00717409	0.0435512	4.58908	-0.355684	8.02933	5.93417	0	1	1	3.26452
hsa-miR-106b	PITPNA	-0.14563	0.00104763	0.00908408	4.58908	-0.348636	8.02933	6.56444	0	1	1	3.19984
hsa-miR-106b	PPARD	-0.260987	1.19676e-08	5.40436e-07	4.58908	-0.816886	8.02933	5.85678	1	1	2	7.49752
hsa-miR-106b	PREX1	-0.217296	1.90832e-06	4.37612e-05	4.58908	-0.323573	8.02933	4.69981	0	1	1	2.9698
hsa-miR-106b	PRRG4	-0.146274	0.00100035	0.00874381	4.58908	-0.715649	8.02933	3.09994	1	1	2	6.56835
hsa-miR-106b	PTPRF	-0.237325	2.106e-07	6.52596e-06	4.58908	-1.27324	8.02933	8.67606	1	0	1	11.686
hsa-miR-106b	PTPRJ	-0.18529	4.29434e-05	0.000626338	4.58908	-0.946314	8.02933	5.76946	0	1	1	8.68542
hsa-miR-106b	RAPGEFL1	-0.193572	2.01087e-05	0.000328719	4.58908	-1.38335	8.02933	6.21518	0	1	1	12.6967
hsa-miR-106b	RCOR1	-0.150336	0.000744252	0.00684807	4.58908	-0.436549	8.02933	5.52609	0	1	1	4.00672
hsa-miR-106b	REL	-0.123361	0.00463416	0.0306296	4.58908	-0.0791995	8.02933	1.4648	1	0	1	0.726906
hsa-miR-106b	REST	-0.183728	4.93709e-05	0.000704922	4.58908	-0.0730446	8.02933	3.39021	0	1	1	0.670415
hsa-miR-106b	RPS6KA1	-0.193164	2.08908e-05	0.000339664	4.58908	-1.04117	8.02933	7.01981	0	1	1	9.556
hsa-miR-106b	RSBN1	-0.120516	0.00551822	0.0352645	4.58908	-0.539701	8.02933	4.70206	0	1	1	4.95346
hsa-miR-106b	RUNDC1	-0.11566	0.00737551	0.0445353	4.58908	-0.391598	8.02933	5.01781	0	1	1	3.59415
hsa-miR-106b	SEMA4B	-0.148043	0.000880233	0.00787081	4.58908	-0.361825	8.02933	6.8434	0	1	1	3.32089
hsa-miR-106b	SEMA4G	-0.228978	5.40722e-07	1.47672e-05	4.58908	-1.26752	8.02933	5.96492	0	1	1	11.6335
hsa-miR-106b	SEMA5A	-0.114189	0.00803749	0.0477152	4.58908	-0.988289	8.02933	5.50289	0	1	1	9.07068
hsa-miR-106b	SEMA7A	-0.159125	0.000382748	0.00394094	4.58908	0.673697	8.02933	3.12634	0	1	1	-6.1833
hsa-miR-106b	SESN2	-0.265805	6.4381e-09	3.1488e-07	4.58908	-1.50335	8.02933	4.55068	0	1	1	13.798
hsa-miR-106b	SIPA1L3	-0.213402	2.8619e-06	6.19969e-05	4.58908	-1.03165	8.02933	6.32125	0	1	1	9.46865
hsa-miR-106b	SIRPA	-0.155899	0.000490517	0.00484566	4.58908	-0.396639	8.02933	4.92519	0	1	1	3.64042
hsa-miR-106b	SLC22A23	-0.255509	2.38576e-08	9.86408e-07	4.58908	-1.72639	8.02933	5.56415	0	1	1	15.8451
hsa-miR-106b	SLC6A9	-0.159294	0.000377757	0.00389824	4.58908	-1.91654	8.02933	3.8629	0	1	1	17.5903
hsa-miR-106b	SMAD7	-0.316327	4.47022e-12	5.46843e-10	4.58908	-1.27956	8.02933	4.49152	0	1	1	11.744
hsa-miR-106b	SOS1	-0.154722	0.000536363	0.00521889	4.58908	-0.396622	8.02933	5.53899	0	1	1	3.64027
hsa-miR-106b	SPAG7	-0.1804	6.61993e-05	0.000903163	4.58908	-0.504746	8.02933	4.93453	1	0	1	4.63264
hsa-miR-106b	SRGAP1	-0.174055	0.000114174	0.00142987	4.58908	-0.3791	8.02933	3.8283	0	1	1	3.47945
hsa-miR-106b	SSH2	-0.160568	0.000342011	0.00358711	4.58908	-0.367775	8.02933	4.67765	0	1	1	3.3755
hsa-miR-106b	SUMF1	-0.114358	0.00795881	0.0473374	4.58908	-0.399658	8.02933	5.38643	0	1	1	3.66813
hsa-miR-106b	SYNRG	-0.176264	9.464e-05	0.00122096	4.58908	-0.588194	8.02933	5.22506	0	1	1	5.39854
hsa-miR-106b	TBC1D10C	-0.182721	5.39798e-05	0.000760222	4.58908	-0.942148	8.02933	1.69505	0	1	1	8.64719
hsa-miR-106b	TBC1D2	-0.173175	0.000122958	0.00152186	4.58908	-0.556197	8.02933	5.14856	1	0	1	5.10486
hsa-miR-106b	TEP1	-0.275747	1.72175e-09	9.9815e-08	4.58908	-1.11096	8.02933	5.42748	1	0	1	10.1966
hsa-miR-106b	TET2	-0.209522	4.25439e-06	8.72451e-05	4.58908	-0.783309	8.02933	4.19236	0	1	1	7.18934
hsa-miR-106b	TGOLN2	-0.173466	0.000119988	0.00149115	4.58908	-0.645211	8.02933	8.50513	0	1	1	5.92185
hsa-miR-106b	TMEM156	-0.24285	1.10646e-07	3.73598e-06	4.58908	-1.99158	8.02933	-1.19141	1	0	1	18.2791
hsa-miR-106b	TNFSF13	-0.192807	2.15994e-05	0.00034938	4.58908	-0.981758	8.02933	5.4709	1	0	1	9.01074
hsa-miR-106b	TRAPPC10	-0.224758	8.59471e-07	2.20229e-05	4.58908	-0.626487	8.02933	6.05549	0	1	1	5.75
hsa-miR-106b	TRIM14	-0.161697	0.000312988	0.003331	4.58908	-0.691811	8.02933	6.16605	1	0	1	6.34956
hsa-miR-106b	TRIM36	-0.249223	5.16426e-08	1.9286e-06	4.58908	-1.95708	8.02933	2.75101	0	1	1	17.9624
hsa-miR-106b	TTC9	-0.114527	0.00788094	0.0469659	4.58908	1.33658	8.02933	3.06873	0	1	1	-12.2673
hsa-miR-106b	UBASH3A	-0.194226	1.89131e-05	0.000312018	4.58908	-1.22087	8.02933	-0.353739	0	1	1	11.2053
hsa-miR-106b	UBASH3B	-0.176053	9.636e-05	0.00123948	4.58908	-0.148754	8.02933	2.31859	0	1	1	1.36528
hsa-miR-106b	UPP1	-0.130107	0.0030211	0.0216404	4.58908	-0.747238	8.02933	4.385	1	0	1	6.85828
hsa-miR-106b	USP34	-0.12325	0.00466603	0.0307988	4.58908	-0.295043	8.02933	6.26214	1	0	1	2.70795
hsa-miR-106b	VASP	-0.182381	5.56271e-05	0.000779704	4.58908	-0.427826	8.02933	7.61693	0	1	1	3.92666
hsa-miR-106b	WDR37	-0.250026	4.68483e-08	1.77193e-06	4.58908	-0.618602	8.02933	4.11995	0	1	1	5.67763
hsa-miR-106b	XRN1	-0.152077	0.000654176	0.00615287	4.58908	-0.693912	8.02933	5.03047	0	1	1	6.36884
hsa-miR-106b	ZADH2	-0.166617	0.000211248	0.00239882	4.58908	-0.832912	8.02933	5.28253	0	1	1	7.6446
hsa-miR-106b	ZBED1	-0.119254	0.0059561	0.0375055	4.58908	-0.369608	8.02933	6.48934	1	0	1	3.39232
hsa-miR-106b	ZBTB7A	-0.199931	1.09855e-05	0.000196292	4.58908	-0.662596	8.02933	6.18538	0	1	1	6.08141
hsa-miR-106b	ZNF385A	-0.17866	7.70166e-05	0.00102665	4.58908	-0.287741	8.02933	3.51808	0	1	1	2.64093
hsa-miR-107	ACVR2B	-0.156767	0.00045905	0.00458566	0.585186	0.649056	5.85244	3.62026	0	1	1	-0.759637
hsa-miR-107	C5orf13	-0.201683	9.26843e-06	0.00016981	0.585186	0.628967	5.85244	4.86917	0	1	1	-0.736125
hsa-miR-107	CNIH3	-0.177253	8.69539e-05	0.00113728	0.585186	2.36363	5.85244	0.778841	1	0	1	-2.76632
hsa-miR-107	DACT2	-0.147165	0.000938123	0.00829576	0.585186	-2.43951	5.85244	-0.202951	1	0	1	2.85514
hsa-miR-107	GALC	-0.131857	0.00269524	0.019721	0.585186	-0.707896	5.85244	4.44045	0	1	1	0.828502
hsa-miR-107	GTPBP2	-0.171639	0.000139821	0.00169639	0.585186	-0.0682107	5.85244	5.8467	0	1	1	0.0798319
hsa-miR-107	HOXD10	-0.210944	3.68211e-06	7.70365e-05	0.585186	-0.0446456	5.85244	0.283972	0	1	1	0.0522519
hsa-miR-107	NRBP1	-0.229523	5.09012e-07	1.40118e-05	0.585186	0.0021676	5.85244	6.76908	1	0	1	-0.0025369
hsa-miR-107	SALL4	-0.132015	0.0026674	0.019554	0.585186	4.90541	5.85244	1.09359	1	1	2	-5.74116
hsa-miR-107	TRAF6	-0.149566	0.000787595	0.00717798	0.585186	-0.458197	5.85244	3.2561	1	0	1	0.536261
hsa-miR-107	XKR8	-0.183577	5.00363e-05	0.000712961	0.585186	-0.261893	5.85244	3.30198	1	0	1	0.306513
hsa-miR-107	ZBTB34	-0.125797	0.00397985	0.0270824	0.585186	-0.368566	5.85244	3.52504	0	1	1	0.43136
hsa-miR-107	ZNF223	-0.135	0.00218831	0.0166318	0.585186	-0.258557	5.85244	1.77131	1	0	1	0.302608
hsa-miR-10a*	ACBD4	-0.124952	0.00419661	0.0282694	2.30673	-0.804419	2.80238	3.33778	1	0	1	3.71116
hsa-miR-10a*	ALPL	-0.166221	0.000218132	0.00246419	2.30673	-0.0932831	2.80238	1.77651	1	0	1	0.430359
hsa-miR-10a*	AS3MT	-0.21482	2.47137e-06	5.46278e-05	2.30673	-0.511153	2.80238	0.479368	1	0	1	2.35819
hsa-miR-10a*	ASH2L	-0.117966	0.00643432	0.0399085	2.30673	-0.0778256	2.80238	5.47891	1	0	1	0.359046
hsa-miR-10a*	ATP9A	-0.155477	0.000506539	0.0049772	2.30673	-0.0651937	2.80238	7.60012	1	0	1	0.300769
hsa-miR-10a*	BMP3	-0.221164	1.26636e-06	3.07601e-05	2.30673	-6.65767	2.80238	-0.856055	1	0	1	30.715
hsa-miR-10a*	BTLA	-0.151215	0.000697433	0.00648791	2.30673	-1.93863	2.80238	-1.37579	1	0	1	8.94383
hsa-miR-10a*	C14orf37	-0.132173	0.00263985	0.0193893	2.30673	0.890487	2.80238	0.952001	1	0	1	-4.10823
hsa-miR-10a*	CD163	-0.184793	4.48954e-05	0.00065038	2.30673	-1.42737	2.80238	3.77637	1	0	1	6.58513
hsa-miR-10a*	CD244	-0.140822	0.00147084	0.0120081	2.30673	-1.616	2.80238	-0.509926	1	0	1	7.45536
hsa-miR-10a*	CD53	-0.18555	4.19537e-05	0.000614107	2.30673	-0.780455	2.80238	4.28416	1	0	1	3.60061
hsa-miR-10a*	COL15A1	-0.171736	0.000138694	0.00168483	2.30673	0.669645	2.80238	5.87877	1	0	1	-3.08939
hsa-miR-10a*	COL6A1	-0.160612	0.00034084	0.00357705	2.30673	0.528005	2.80238	7.82666	1	0	1	-2.43594
hsa-miR-10a*	CPAMD8	-0.223897	9.43685e-07	2.38679e-05	2.30673	-1.60605	2.80238	-0.0579082	1	0	1	7.40947
hsa-miR-10a*	CTSL2	-0.133653	0.00239399	0.0179026	2.30673	1.1706	2.80238	3.47921	1	0	1	-5.40052
hsa-miR-10a*	DDHD1	-0.144711	0.00111873	0.00958821	2.30673	0.458306	2.80238	3.86431	1	0	1	-2.11438
hsa-miR-10a*	DST	-0.147853	0.000892506	0.00796156	2.30673	-1.28079	2.80238	6.4186	1	0	1	5.9089
hsa-miR-10a*	FCGRT	-0.215824	2.22624e-06	4.9943e-05	2.30673	-1.19489	2.80238	7.72911	1	0	1	5.51259
hsa-miR-10a*	FHOD3	-0.153916	0.000570031	0.00548835	2.30673	-0.0872751	2.80238	2.22546	1	0	1	0.402641
hsa-miR-10a*	FOXP2	-0.214995	2.42671e-06	5.37788e-05	2.30673	-2.21368	2.80238	-0.437447	1	0	1	10.2127
hsa-miR-10a*	FYCO1	-0.120937	0.00537876	0.0345465	2.30673	-0.420734	2.80238	5.39762	1	0	1	1.94105
hsa-miR-10a*	GOSR2	-0.192445	2.2338e-05	0.000359517	2.30673	0.204402	2.80238	5.847	1	0	1	-0.943004
hsa-miR-10a*	HCK	-0.181492	6.01603e-05	0.000833097	2.30673	-1.02225	2.80238	3.46517	1	0	1	4.7161
hsa-miR-10a*	HDAC5	-0.132782	0.0025361	0.0187651	2.30673	-0.284277	2.80238	5.5312	1	0	1	1.3115
hsa-miR-10a*	HDC	-0.168432	0.000182228	0.00211901	2.30673	-1.31186	2.80238	-0.809928	1	0	1	6.05221
hsa-miR-10a*	IGJ	-0.2181	1.75333e-06	4.06865e-05	2.30673	-5.03866	2.80238	6.55269	1	0	1	23.2457
hsa-miR-10a*	IL7R	-0.211535	3.46657e-06	7.31092e-05	2.30673	-0.508322	2.80238	1.50504	1	0	1	2.34513
hsa-miR-10a*	KIAA0196	-0.130174	0.00300814	0.021566	2.30673	0.315259	2.80238	6.07746	1	0	1	-1.45444
hsa-miR-10a*	LAMA2	-0.162239	0.000299899	0.00321401	2.30673	-1.20268	2.80238	2.94249	1	0	1	5.54852
hsa-miR-10a*	LILRA5	-0.146907	0.000955743	0.00842398	2.30673	0.297568	2.80238	0.61305	1	0	1	-1.37282
hsa-miR-10a*	LRRC33	-0.239824	1.57716e-07	5.08241e-06	2.30673	-0.692327	2.80238	1.69524	1	0	1	3.19403
hsa-miR-10a*	MAB21L2	-0.205249	6.52808e-06	0.000125923	2.30673	-1.77728	2.80238	2.38767	1	0	1	8.19943
hsa-miR-10a*	MFSD7	-0.210054	4.03096e-06	8.32771e-05	2.30673	-1.43144	2.80238	1.18783	1	0	1	6.6039
hsa-miR-10a*	MGAT4A	-0.162386	0.000296428	0.00318311	2.30673	-1.68147	2.80238	5.85764	1	0	1	7.75743
hsa-miR-10a*	NBEAL1	-0.181847	5.83103e-05	0.000811395	2.30673	-2.35971	2.80238	2.00049	1	0	1	10.8864
hsa-miR-10a*	NELL2	-0.151339	0.000691064	0.00643879	2.30673	-1.67433	2.80238	0.223579	1	0	1	7.72445
hsa-miR-10a*	NIN	-0.128121	0.00343361	0.0240181	2.30673	-0.333002	2.80238	4.58169	1	0	1	1.5363
hsa-miR-10a*	OXCT2	-0.146129	0.00101082	0.00881908	2.30673	0.77453	2.80238	-0.946082	1	0	1	-3.57327
hsa-miR-10a*	P2RX5	-0.203907	7.45403e-06	0.000141015	2.30673	-0.198803	2.80238	1.65526	1	0	1	0.91717
hsa-miR-10a*	PCDH19	-0.212262	3.21779e-06	6.85522e-05	2.30673	-1.40212	2.80238	0.330616	1	0	1	6.46866
hsa-miR-10a*	PCDHB5	-0.132548	0.00257539	0.0190013	2.30673	0.474005	2.80238	-0.428634	1	0	1	-2.18681
hsa-miR-10a*	PKIB	-0.140116	0.00154468	0.0124992	2.30673	-4.67148	2.80238	2.51142	1	0	1	21.5517
hsa-miR-10a*	PTK2B	-0.133989	0.0023411	0.0175777	2.30673	-1.53835	2.80238	5.63237	1	0	1	7.09715
hsa-miR-10a*	RASL11A	-0.162661	0.000290031	0.00312581	2.30673	-0.649752	2.80238	4.55478	1	0	1	2.99761
hsa-miR-10a*	RBM9	-0.134752	0.00222482	0.0168578	2.30673	0.166016	2.80238	6.1007	1	0	1	-0.76591
hsa-miR-10a*	RTN4	-0.159348	0.000376153	0.00388463	2.30673	-0.444445	2.80238	7.81935	1	0	1	2.05044
hsa-miR-10a*	SAMD3	-0.203276	7.93101e-06	0.000148666	2.30673	-0.026883	2.80238	-0.249563	1	0	1	0.124024
hsa-miR-10a*	SCARF1	-0.131306	0.00279428	0.0203062	2.30673	-0.148206	2.80238	2.59231	1	0	1	0.683743
hsa-miR-10a*	SHC3	-0.130637	0.00291891	0.021042	2.30673	1.86025	2.80238	-0.620426	1	0	1	-8.58219
hsa-miR-10a*	SIDT2	-0.152073	0.000654381	0.00615442	2.30673	-1.13047	2.80238	5.27865	1	0	1	5.21538
hsa-miR-10a*	SLC23A1	-0.204568	6.98305e-06	0.000133348	2.30673	-4.03621	2.80238	-0.15072	1	0	1	18.6209
hsa-miR-10a*	SNX4	-0.165328	0.000234425	0.00261657	2.30673	-0.582171	2.80238	5.21205	1	0	1	2.68583
hsa-miR-10a*	SPN	-0.138025	0.00178347	0.0140665	2.30673	-1.32967	2.80238	2.57325	1	0	1	6.13438
hsa-miR-10a*	TNMD	-0.143558	0.00121413	0.0102557	2.30673	-0.330395	2.80238	-1.22833	1	0	1	1.52427
hsa-miR-10a	ABCA1	-0.198816	1.22317e-05	0.00021512	2.51007	-0.92621	15.8768	4.29356	1	0	1	4.64971
hsa-miR-10a	ACOX3	-0.125071	0.00416544	0.0280995	2.51007	-0.5779	15.8768	4.29853	1	0	1	2.90114
hsa-miR-10a	ADAMTS2	-0.11598	0.00723834	0.043867	2.51007	2.10781	15.8768	3.52749	1	0	1	-10.5815
hsa-miR-10a	AKAP9	-0.11799	0.00642527	0.0398638	2.51007	-1.61299	15.8768	5.62953	1	0	1	8.09743
hsa-miR-10a	ALPL	-0.168583	0.000179987	0.00209711	2.51007	-0.0932831	15.8768	1.77651	1	1	2	0.468295
hsa-miR-10a	AMN	-0.166786	0.000208382	0.00237172	2.51007	-3.05447	15.8768	4.60616	1	0	1	15.3339
hsa-miR-10a	ANK3	-0.114552	0.0078695	0.0469113	2.51007	-2.15832	15.8768	4.33737	0	1	1	10.8351
hsa-miR-10a	AP4E1	-0.138961	0.00167272	0.013345	2.51007	-0.443785	15.8768	3.46524	0	1	1	2.22787
hsa-miR-10a	APOBEC3G	-0.137019	0.00190976	0.0148786	2.51007	-0.210314	15.8768	2.58635	1	0	1	1.05581
hsa-miR-10a	BCAS4	-0.135645	0.00209557	0.0160541	2.51007	0.27736	15.8768	6.2813	1	0	1	-1.39239
hsa-miR-10a	BCL2L11	-0.14432	0.00115025	0.00980913	2.51007	-1.08236	15.8768	4.58341	0	1	1	5.43361
hsa-miR-10a	BCL2L2	-0.168926	0.000174994	0.00204833	2.51007	-0.711059	15.8768	5.30147	0	1	1	3.56962
hsa-miR-10a	BTNL8	-0.132833	0.00252751	0.0187132	2.51007	-4.69873	15.8768	2.38082	1	0	1	23.5883
hsa-miR-10a	C20orf103	-0.114104	0.00807712	0.0479017	2.51007	-0.160519	15.8768	-0.36261	1	0	1	0.805829
hsa-miR-10a	C20orf112	-0.134707	0.00223165	0.016901	2.51007	-0.493379	15.8768	6.36448	1	0	1	2.47683
hsa-miR-10a	C5orf20	-0.189841	2.84172e-05	0.000441184	2.51007	-2.16569	15.8768	-1.21143	1	0	1	10.8721
hsa-miR-10a	CECR6	-0.129586	0.0031249	0.0222446	2.51007	0.0975141	15.8768	-0.645418	0	1	1	-0.489535
hsa-miR-10a	CHL1	-0.239948	1.55461e-07	5.01935e-06	2.51007	-2.75784	15.8768	0.65871	0	1	1	13.8447
hsa-miR-10a	CLCA1	-0.155155	0.000519063	0.00507928	2.51007	-6.25971	15.8768	4.35048	1	0	1	31.4246
hsa-miR-10a	CNN1	-0.206413	5.81454e-06	0.00011406	2.51007	-1.96959	15.8768	4.3714	1	1	2	9.88763
hsa-miR-10a	CNNM4	-0.159232	0.000379575	0.00391374	2.51007	-1.68579	15.8768	6.35511	0	1	1	8.46289
hsa-miR-10a	CROT	-0.167044	0.000204052	0.00233042	2.51007	-1.66372	15.8768	3.67311	1	0	1	8.35213
hsa-miR-10a	DLC1	-0.180187	6.74447e-05	0.000917435	2.51007	-0.357282	15.8768	3.89427	1	0	1	1.79361
hsa-miR-10a	DOC2A	-0.117898	0.0064604	0.0400366	2.51007	0.371695	15.8768	-0.0376277	1	0	1	-1.86596
hsa-miR-10a	DOK5	-0.114893	0.00771466	0.0461716	2.51007	0.785169	15.8768	-0.582676	1	0	1	-3.94166
hsa-miR-10a	EBF1	-0.231701	3.99087e-07	1.13407e-05	2.51007	-0.916496	15.8768	0.963018	1	0	1	4.60094
hsa-miR-10a	ECM2	-0.20472	6.87896e-06	0.00013166	2.51007	-0.571993	15.8768	1.34901	1	0	1	2.87149
hsa-miR-10a	FAIM3	-0.194422	1.85689e-05	0.000307144	2.51007	-1.37819	15.8768	1.98671	1	0	1	6.9187
hsa-miR-10a	FCER1G	-0.161578	0.000315943	0.00335712	2.51007	-0.296681	15.8768	3.74961	1	0	1	1.48938
hsa-miR-10a	FGFR1	-0.175552	0.000100567	0.00128492	2.51007	-0.423603	15.8768	4.59315	1	0	1	2.12655
hsa-miR-10a	FLJ36031	-0.13539	0.00213183	0.0162804	2.51007	0.338297	15.8768	4.53962	0	1	1	-1.6983
hsa-miR-10a	FLRT2	-0.209149	4.41796e-06	9.00861e-05	2.51007	-0.946305	15.8768	1.62101	0	1	1	4.75059
hsa-miR-10a	FLT4	-0.163869	0.000263484	0.00288559	2.51007	-0.115933	15.8768	2.48569	1	0	1	0.581998
hsa-miR-10a	FOSL2	-0.133853	0.00236238	0.0177091	2.51007	-0.887579	15.8768	6.266	0	1	1	4.45578
hsa-miR-10a	FOXJ1	-0.17557	0.000100407	0.00128317	2.51007	-0.122945	15.8768	0.436018	1	0	1	0.617202
hsa-miR-10a	GIMAP8	-0.262862	9.41606e-09	4.38299e-07	2.51007	-1.55531	15.8768	2.39007	1	0	1	7.8079
hsa-miR-10a	GNG11	-0.218577	1.66729e-06	3.89666e-05	2.51007	-0.506104	15.8768	3.30704	1	0	1	2.54072
hsa-miR-10a	GRAP2	-0.117208	0.00673128	0.0413778	2.51007	-1.47539	15.8768	0.374206	1	0	1	7.40667
hsa-miR-10a	GZMM	-0.177221	8.71938e-05	0.00113993	2.51007	-1.70089	15.8768	-0.732949	1	0	1	8.53872
hsa-miR-10a	HLA-DPB1	-0.163559	0.000270076	0.0029454	2.51007	-0.861728	15.8768	6.17702	1	0	1	4.326
hsa-miR-10a	HLA-E	-0.154761	0.000534786	0.00520621	2.51007	-0.360535	15.8768	9.07118	1	0	1	1.80994
hsa-miR-10a	HSPC159	-0.123387	0.00462673	0.0305905	2.51007	-0.959782	15.8768	4.37802	0	1	1	4.81824
hsa-miR-10a	IGDCC4	-0.142541	0.00130432	0.0108778	2.51007	0.500202	15.8768	1.85383	0	1	1	-2.51109
hsa-miR-10a	IL16	-0.233379	3.3035e-07	9.6327e-06	2.51007	-1.58131	15.8768	3.25625	1	0	1	7.9384
hsa-miR-10a	ITM2A	-0.212581	3.11441e-06	6.66604e-05	2.51007	-1.97189	15.8768	2.33243	1	0	1	9.8992
hsa-miR-10a	JAK3	-0.155454	0.000507401	0.00498424	2.51007	0.531197	15.8768	3.43621	1	0	1	-2.66668
hsa-miR-10a	KCTD18	-0.147835	0.000893654	0.0079698	2.51007	-0.252448	15.8768	3.91073	1	0	1	1.26733
hsa-miR-10a	KIAA0247	-0.221879	1.17304e-06	2.87909e-05	2.51007	-1.25428	15.8768	6.11897	0	1	1	6.29667
hsa-miR-10a	KIAA1462	-0.143937	0.00118196	0.0100326	2.51007	0.0148813	15.8768	3.82053	0	1	1	-0.0747061
hsa-miR-10a	LSM1	-0.151449	0.000685433	0.00639534	2.51007	0.163103	15.8768	4.78324	1	0	1	-0.8188
hsa-miR-10a	LST1	-0.1819	5.80398e-05	0.000808219	2.51007	-0.314481	15.8768	1.77414	1	0	1	1.57874
hsa-miR-10a	LTBP1	-0.144497	0.0011359	0.00970845	2.51007	0.428027	15.8768	5.71886	1	0	1	-2.14876
hsa-miR-10a	METTL7A	-0.228398	5.76591e-07	1.56066e-05	2.51007	-2.77254	15.8768	5.16499	1	0	1	13.9186
hsa-miR-10a	MGAT3	-0.142697	0.00129012	0.0107795	2.51007	-1.22102	15.8768	3.19784	1	0	1	6.12972
hsa-miR-10a	MOBKL2B	-0.195356	1.70052e-05	0.000285052	2.51007	-1.79831	15.8768	4.85784	0	1	1	9.0278
hsa-miR-10a	MTF1	-0.134574	0.00225153	0.0170253	2.51007	-0.74145	15.8768	4.35749	0	1	1	3.72219
hsa-miR-10a	MTMR3	-0.15375	0.000577182	0.00554524	2.51007	-0.733661	15.8768	5.4859	0	1	1	3.68309
hsa-miR-10a	NR4A3	-0.118301	0.00630676	0.0392701	2.51007	0.615474	15.8768	1.53056	0	1	1	-3.08977
hsa-miR-10a	P2RY10	-0.211007	3.65841e-06	7.66095e-05	2.51007	-1.76409	15.8768	-0.558725	1	0	1	8.856
hsa-miR-10a	PARVG	-0.16904	0.000173357	0.00203238	2.51007	-0.300785	15.8768	2.43735	1	0	1	1.50999
hsa-miR-10a	PEX11G	-0.159042	0.000385225	0.00396226	2.51007	-0.960676	15.8768	1.93289	1	0	1	4.82273
hsa-miR-10a	PLXDC2	-0.186361	3.89996e-05	0.00057724	2.51007	-0.773857	15.8768	3.05222	1	0	1	3.88487
hsa-miR-10a	PPARGC1B	-0.118984	0.00605379	0.0380021	2.51007	-1.22639	15.8768	1.63833	0	1	1	6.15666
hsa-miR-10a	PPP1R3F	-0.115547	0.00742481	0.0447737	2.51007	0.0284223	15.8768	0.703699	1	0	1	-0.142684
hsa-miR-10a	PQLC3	-0.144826	0.0011096	0.00952282	2.51007	0.181102	15.8768	4.25199	1	0	1	-0.909161
hsa-miR-10a	PTCH2	-0.123043	0.00472629	0.0311229	2.51007	0.734738	15.8768	-0.262571	1	0	1	-3.68849
hsa-miR-10a	PTGDS	-0.278143	1.24307e-09	7.50728e-08	2.51007	-1.08347	15.8768	3.19567	1	0	1	5.43918
hsa-miR-10a	PYGM	-0.16638	0.000215335	0.00243784	2.51007	-2.45447	15.8768	-1.14179	1	0	1	12.3218
hsa-miR-10a	RASGRP2	-0.220257	1.39515e-06	3.34191e-05	2.51007	-1.23277	15.8768	0.870315	1	0	1	6.1887
hsa-miR-10a	RASGRP4	-0.260432	1.28425e-08	5.74896e-07	2.51007	-1.54534	15.8768	-0.380205	1	0	1	7.75782
hsa-miR-10a	RNF180	-0.190162	2.75914e-05	0.000430226	2.51007	-0.720219	15.8768	-0.467267	0	1	1	3.61561
hsa-miR-10a	RORA	-0.113204	0.00850908	0.0499397	2.51007	-0.659074	15.8768	2.23705	0	1	1	3.30865
hsa-miR-10a	RUNDC2A	-0.145094	0.00108854	0.00937404	2.51007	-0.230898	15.8768	-0.103223	1	0	1	1.15914
hsa-miR-10a	RUSC2	-0.171988	0.000135805	0.00165526	2.51007	0.745268	15.8768	4.04805	1	0	1	-3.74135
hsa-miR-10a	SCUBE2	-0.19947	1.14858e-05	0.000203854	2.51007	-2.71307	15.8768	1.33062	1	0	1	13.62
hsa-miR-10a	SDS	-0.155476	0.000506545	0.00497725	2.51007	-0.0573685	15.8768	2.33136	1	0	1	0.287998
hsa-miR-10a	SFMBT2	-0.244127	9.51469e-08	3.27836e-06	2.51007	-1.45857	15.8768	-0.26066	0	1	1	7.32225
hsa-miR-10a	SHANK3	-0.187521	3.51156e-05	0.000528083	2.51007	0.604317	15.8768	3.71526	0	1	1	-3.03376
hsa-miR-10a	SLC30A4	-0.236158	2.40809e-07	7.3282e-06	2.51007	-1.92755	15.8768	1.28885	0	1	1	9.67657
hsa-miR-10a	SLCO3A1	-0.167991	0.000188907	0.00218438	2.51007	0.557118	15.8768	4.10684	1	0	1	-2.79681
hsa-miR-10a	SMTNL2	-0.158816	0.000392037	0.00402002	2.51007	1.91191	15.8768	-0.566359	1	0	1	-9.59809
hsa-miR-10a	SNCA	-0.168081	0.000187529	0.0021708	2.51007	-1.01945	15.8768	-0.140399	1	0	1	5.1178
hsa-miR-10a	SNX4	-0.143841	0.00119002	0.0100884	2.51007	-0.582171	15.8768	5.21205	0	1	1	2.92258
hsa-miR-10a	SPAG9	-0.121311	0.00525737	0.033914	2.51007	-0.46808	15.8768	6.19275	0	1	1	2.34983
hsa-miR-10a	SPEG	-0.160286	0.000349646	0.00365377	2.51007	-1.73204	15.8768	1.18204	1	0	1	8.69509
hsa-miR-10a	SRGN	-0.183311	5.1232e-05	0.000727308	2.51007	-0.456009	15.8768	5.18199	1	0	1	2.28923
hsa-miR-10a	SSPN	-0.204861	6.78373e-06	0.000130111	2.51007	-1.26566	15.8768	3.07325	0	1	1	6.35379
hsa-miR-10a	ST6GALNAC6	-0.124481	0.0043223	0.0289529	2.51007	-2.13055	15.8768	4.93785	0	1	1	10.6957
hsa-miR-10a	ST8SIA1	-0.18951	2.92934e-05	0.000452616	2.51007	-1.34845	15.8768	-0.199012	0	1	1	6.76942
hsa-miR-10a	SYT15	-0.182163	5.67089e-05	0.000792561	2.51007	-0.937119	15.8768	0.151627	1	0	1	4.70447
hsa-miR-10a	TMEM119	-0.232868	3.4997e-07	1.01223e-05	2.51007	-0.472546	15.8768	3.83587	1	0	1	2.37225
hsa-miR-10a	TNRC6B	-0.121922	0.00506408	0.0329066	2.51007	-0.599278	15.8768	4.84387	0	1	1	3.00846
hsa-miR-10a	TNXB	-0.310995	1.03153e-11	1.1347e-09	2.51007	-3.47871	15.8768	3.00536	1	0	1	17.4637
hsa-miR-10a	TOM1L2	-0.129413	0.0031599	0.0224458	2.51007	-1.21755	15.8768	5.56141	1	0	1	6.11227
hsa-miR-10a	TRO	-0.158797	0.000392598	0.00402466	2.51007	0.464991	15.8768	0.967676	1	0	1	-2.33432
hsa-miR-10a	TXLNB	-0.130192	0.00300452	0.0215445	2.51007	-1.33778	15.8768	-1.1527	0	1	1	6.71587
hsa-miR-10a	VASH1	-0.158539	0.000400535	0.00409255	2.51007	-0.251735	15.8768	4.00512	0	1	1	1.26375
hsa-miR-10a	WDFY4	-0.225627	7.81781e-07	2.02964e-05	2.51007	-1.18277	15.8768	2.04501	1	0	1	5.93769
hsa-miR-10b	ACSS2	-0.175649	9.9734e-05	0.00127596	1.71981	-1.20437	14.9922	7.18335	1	0	1	4.14259
hsa-miR-10b	ARPC1A	-0.133213	0.00246475	0.0183318	1.71981	0.0412351	14.9922	7.37008	1	0	1	-0.141833
hsa-miR-10b	BAP1	-0.131439	0.00277002	0.0201636	1.71981	0.0237832	14.9922	6.43213	1	0	1	-0.0818053
hsa-miR-10b	C13orf34	-0.122699	0.00482794	0.0316634	1.71981	0.959926	14.9922	4.37098	1	0	1	-3.30179
hsa-miR-10b	C22orf28	-0.180892	6.34129e-05	0.000870907	1.71981	-0.450301	14.9922	6.84379	1	0	1	1.54887
hsa-miR-10b	CASK	-0.13497	0.00219264	0.0166579	1.71981	0.254687	14.9922	6.66945	0	1	1	-0.876029
hsa-miR-10b	CCDC56	-0.164665	0.000247242	0.00273618	1.71981	-0.189257	14.9922	6.37027	1	0	1	0.650975
hsa-miR-10b	CNNM4	-0.160118	0.00035427	0.00369429	1.71981	-1.68579	14.9922	6.35511	0	1	1	5.79848
hsa-miR-10b	DUS2L	-0.116822	0.00688729	0.0421424	1.71981	0.165894	14.9922	3.91102	1	0	1	-0.570614
hsa-miR-10b	ERI3	-0.114944	0.00769156	0.0460617	1.71981	0.698947	14.9922	5.60336	0	1	1	-2.40412
hsa-miR-10b	ESRRA	-0.186438	3.87299e-05	0.000573853	1.71981	-0.69072	14.9922	6.97981	1	0	1	2.37582
hsa-miR-10b	FDX1	-0.154378	0.000550495	0.00533249	1.71981	-0.463649	14.9922	4.96583	1	0	1	1.59478
hsa-miR-10b	FMO5	-0.19909	1.19131e-05	0.000210298	1.71981	-2.73755	14.9922	3.57725	1	0	1	9.41614
hsa-miR-10b	FOXJ1	-0.118432	0.00625742	0.0390237	1.71981	-0.122945	14.9922	0.436018	1	0	1	0.422885
hsa-miR-10b	GPR172A	-0.119104	0.00601027	0.0377808	1.71981	0.994643	14.9922	7.19657	1	0	1	-3.4212
hsa-miR-10b	HNF4G	-0.116939	0.00683975	0.0419088	1.71981	-1.32598	14.9922	5.16801	1	0	1	4.56089
hsa-miR-10b	HS1BP3	-0.131035	0.00284425	0.0206021	1.71981	0.0335592	14.9922	5.44331	1	0	1	-0.115431
hsa-miR-10b	HTATIP2	-0.250249	4.55944e-08	1.73093e-06	1.71981	-0.717193	14.9922	6.27073	1	0	1	2.46688
hsa-miR-10b	MARK2	-0.135589	0.00210345	0.0161032	1.71981	-0.728716	14.9922	6.5	1	0	1	2.50651
hsa-miR-10b	MOBKL2B	-0.12552	0.00404978	0.0274673	1.71981	-1.79831	14.9922	4.85784	0	1	1	6.18553
hsa-miR-10b	MRPS17	-0.119665	0.00581035	0.0367658	1.71981	1.15832	14.9922	4.33131	1	0	1	-3.98418
hsa-miR-10b	MTMR14	-0.128293	0.00339609	0.0238028	1.71981	-0.208101	14.9922	5.42701	1	0	1	0.71579
hsa-miR-10b	MYCBP	-0.192362	2.25112e-05	0.000361853	1.71981	-0.0207369	14.9922	5.56111	0	1	1	0.0713273
hsa-miR-10b	NFS1	-0.190237	2.74009e-05	0.000427705	1.71981	0.568294	14.9922	5.36893	1	0	1	-1.95472
hsa-miR-10b	PDXP	-0.124454	0.00432959	0.0289937	1.71981	-1.03377	14.9922	4.46436	1	0	1	3.55579
hsa-miR-10b	PRKAR2A	-0.122369	0.00492701	0.0321853	1.71981	-0.277878	14.9922	4.34688	1	0	1	0.955797
hsa-miR-10b	PRLR	-0.159525	0.000371025	0.00384037	1.71981	-0.4929	14.9922	4.11263	1	0	1	1.69539
hsa-miR-10b	PTP4A2	-0.113256	0.00848375	0.049822	1.71981	-0.117577	14.9922	6.85309	0	1	1	0.40442
hsa-miR-10b	RNF7	-0.141382	0.00141461	0.0116298	1.71981	-0.342663	14.9922	5.92217	1	0	1	1.17864
hsa-miR-10b	SAMD13	-0.186195	3.95892e-05	0.00058459	1.71981	-1.24776	14.9922	2.59627	1	0	1	4.29184
hsa-miR-10b	SFT2D3	-0.118983	0.006054	0.0380031	1.71981	0.248753	14.9922	4.37994	1	0	1	-0.855618
hsa-miR-10b	SLC13A3	-0.140031	0.00155372	0.0125597	1.71981	3.9201	14.9922	0.891883	1	0	1	-13.4837
hsa-miR-10b	SLC25A1	-0.134598	0.00224787	0.0170024	1.71981	-0.517708	14.9922	6.76994	1	1	2	1.78072
hsa-miR-10b	SLC39A5	-0.113373	0.00842661	0.049554	1.71981	-2.30396	14.9922	5.5497	1	0	1	7.92478
hsa-miR-10b	SMAP1	-0.117443	0.00663791	0.0409163	1.71981	-0.695312	14.9922	5.63091	0	1	1	2.39161
hsa-miR-10b	SPCS1	-0.167005	0.000204707	0.00233664	1.71981	0.0676678	14.9922	6.76445	1	0	1	-0.232752
hsa-miR-10b	SS18L2	-0.160399	0.000346578	0.00362697	1.71981	0.265624	14.9922	4.06944	1	0	1	-0.913648
hsa-miR-10b	STX5	-0.130893	0.00287058	0.0207582	1.71981	-0.148793	14.9922	5.39515	1	0	1	0.511792
hsa-miR-10b	TBC1D22B	-0.175137	0.000104181	0.00132357	1.71981	-0.303712	14.9922	4.21358	1	1	2	1.04466
hsa-miR-10b	TMEM138	-0.113565	0.00833382	0.0491135	1.71981	0.199775	14.9922	4.51454	1	0	1	-0.687151
hsa-miR-10b	TMEM176B	-0.124963	0.00419395	0.0282546	1.71981	-0.771329	14.9922	7.72365	1	0	1	2.65309
hsa-miR-10b	TRPT1	-0.125581	0.00403422	0.0273803	1.71981	-0.0112648	14.9922	4.58508	1	0	1	0.0387467
hsa-miR-10b	UEVLD	-0.132139	0.00264579	0.0194245	1.71981	-0.41829	14.9922	3.70344	1	0	1	1.43876
hsa-miR-10b	UPK3A	-0.166386	0.000215233	0.0024369	1.71981	0.345122	14.9922	-0.970995	1	0	1	-1.18709
hsa-miR-10b	VEGFB	-0.127639	0.0035411	0.0246288	1.71981	0.227669	14.9922	5.47301	1	0	1	-0.783098
hsa-miR-10b	YIF1A	-0.127146	0.00365406	0.0252654	1.71981	0.488389	14.9922	6.53459	1	0	1	-1.67988
hsa-miR-10b	ZNF75A	-0.142782	0.00128239	0.0107258	1.71981	-0.754204	14.9922	2.35259	1	0	1	2.59418
hsa-miR-10b*	ADSL	-0.169062	0.000173044	0.00202929	1.12256	0.750407	3.32139	6.01	1	0	1	-1.68475
hsa-miR-10b*	ATP5S	-0.126198	0.00388037	0.026532	1.12256	-0.0129772	3.32139	2.6845	1	0	1	0.0291353
hsa-miR-10b*	ATP9A	-0.159948	0.000358995	0.00373535	1.12256	-0.0651937	3.32139	7.60012	1	0	1	0.146367
hsa-miR-10b*	C11orf2	-0.173065	0.000124097	0.00153383	1.12256	-0.303229	3.32139	7.4892	1	0	1	0.680784
hsa-miR-10b*	C14orf109	-0.119873	0.00573772	0.0363958	1.12256	-0.535917	3.32139	3.87077	1	0	1	1.2032
hsa-miR-10b*	C14orf2	-0.123049	0.00472449	0.0311134	1.12256	-0.0373949	3.32139	6.18842	1	0	1	0.0839559
hsa-miR-10b*	C1orf74	-0.144174	0.00116228	0.00989383	1.12256	0.639754	3.32139	2.29754	1	0	1	-1.43632
hsa-miR-10b*	C20orf112	-0.142162	0.00133953	0.0111186	1.12256	-0.493379	3.32139	6.36448	1	0	1	1.10769
hsa-miR-10b*	CBWD3	-0.135405	0.00212959	0.0162666	1.12256	1.84477	3.32139	4.67784	1	0	1	-4.14172
hsa-miR-10b*	CBWD6	-0.178452	7.84121e-05	0.00104245	1.12256	1.9764	3.32139	3.57681	1	0	1	-4.43725
hsa-miR-10b*	CEACAM3	-0.156094	0.000483296	0.00478649	1.12256	-0.0481989	3.32139	-0.711898	1	0	1	0.108212
hsa-miR-10b*	CHCHD2	-0.122869	0.0047775	0.031396	1.12256	0.710634	3.32139	8.31175	1	0	1	-1.59545
hsa-miR-10b*	DUS2L	-0.157468	0.00043501	0.00438486	1.12256	0.165894	3.32139	3.91102	1	0	1	-0.372451
hsa-miR-10b*	DYNLRB1	-0.157605	0.000430462	0.00434664	1.12256	0.537945	3.32139	7.01448	1	0	1	-1.20775
hsa-miR-10b*	EPS8L3	-0.135176	0.00216255	0.016472	1.12256	-0.615422	3.32139	7.17923	1	0	1	1.38169
hsa-miR-10b*	FAM55A	-0.177937	8.19796e-05	0.00108227	1.12256	-2.90159	3.32139	2.22888	1	0	1	6.5144
hsa-miR-10b*	GDPD2	-0.1695	0.000166921	0.00196917	1.12256	-4.88368	3.32139	0.118094	1	0	1	10.9644
hsa-miR-10b*	GLUD2	-0.129143	0.00321548	0.0227671	1.12256	0.124997	3.32139	4.63201	1	0	1	-0.280633
hsa-miR-10b*	H3F3A	-0.179593	7.10269e-05	0.000958599	1.12256	0.236527	3.32139	8.29221	1	0	1	-0.53103
hsa-miR-10b*	HIATL2	-0.251407	3.95834e-08	1.53086e-06	1.12256	2.26558	3.32139	0.921369	1	0	1	-5.08648
hsa-miR-10b*	HLA-G	-0.163056	0.000281096	0.00304543	1.12256	0.49824	3.32139	3.55567	1	0	1	-1.11861
hsa-miR-10b*	HLA-J	-0.149632	0.000783801	0.00714913	1.12256	1.48135	3.32139	0.481067	1	0	1	-3.32579
hsa-miR-10b*	HSD17B7P2	-0.146894	0.000956643	0.00843055	1.12256	2.33302	3.32139	1.72175	1	0	1	-5.23789
hsa-miR-10b*	IFRD2	-0.17516	0.000103973	0.00132133	1.12256	1.26699	3.32139	6.60725	1	0	1	-2.84455
hsa-miR-10b*	KIAA0196	-0.12994	0.00305411	0.0218342	1.12256	0.315259	3.32139	6.07746	1	0	1	-0.707792
hsa-miR-10b*	LSM2	-0.151059	0.000705535	0.00655055	1.12256	0.949753	3.32139	5.61	1	0	1	-2.1323
hsa-miR-10b*	MYBL2	-0.118392	0.00627246	0.0390989	1.12256	2.13292	3.32139	6.69145	1	0	1	-4.78865
hsa-miR-10b*	NINJ2	-0.12165	0.00514928	0.0333511	1.12256	0.438557	3.32139	1.87686	1	0	1	-0.984612
hsa-miR-10b*	OXCT2	-0.14775	0.000899204	0.00801031	1.12256	0.77453	3.32139	-0.946082	1	0	1	-1.73891
hsa-miR-10b*	PHACTR3	-0.12778	0.0035092	0.0244493	1.12256	0.957567	3.32139	0.00279423	1	0	1	-2.14985
hsa-miR-10b*	PKD1L1	-0.199589	1.13543e-05	0.000201851	1.12256	0.718249	3.32139	-0.301295	1	0	1	-1.61255
hsa-miR-10b*	PNPLA4	-0.172298	0.000132339	0.00161924	1.12256	-0.331258	3.32139	4.35677	1	0	1	0.743712
hsa-miR-10b*	PYCARD	-0.156758	0.000459361	0.00458814	1.12256	-0.382667	3.32139	5.65987	1	0	1	0.859131
hsa-miR-10b*	RDBP	-0.136341	0.00199958	0.0154464	1.12256	0.296644	3.32139	6.22343	1	0	1	-0.666
hsa-miR-10b*	RPIA	-0.155468	0.000506858	0.00497975	1.12256	0.80282	3.32139	5.95326	1	0	1	-1.80242
hsa-miR-10b*	RPL39	-0.247391	6.44314e-08	2.33595e-06	1.12256	2.50576	3.32139	6.48156	1	0	1	-5.62571
hsa-miR-10b*	SLC23A1	-0.149989	0.000763491	0.00699453	1.12256	-4.03621	3.32139	-0.15072	1	0	1	9.06176
hsa-miR-10b*	SUMF1	-0.159437	0.000373583	0.0038623	1.12256	-0.399658	3.32139	5.38643	1	0	1	0.897279
hsa-miR-10b*	TRAPPC6A	-0.12629	0.00385778	0.0264055	1.12256	0.214378	3.32139	4.75333	1	0	1	-0.481302
hsa-miR-10b*	USH1C	-0.141013	0.00145145	0.0118776	1.12256	-0.690207	3.32139	7.18212	1	0	1	1.54959
hsa-miR-10b*	VPS25	-0.17437	0.000111171	0.00139795	1.12256	0.189455	3.32139	6.22045	1	0	1	-0.425349
hsa-miR-10b*	ZNRD1	-0.147285	0.00092999	0.00823622	1.12256	0.715983	3.32139	5.0784	1	0	1	-1.60747
hsa-miR-125a-5p	ACCN2	-0.159742	0.000364812	0.00378616	-4.39345	2.55976	7.79703	3.90859	0	1	1	22.4923
hsa-miR-125a-5p	ANKRD13B	-0.22432	9.01362e-07	2.29421e-05	-4.39345	2.82056	7.79703	3.82079	0	1	1	24.784
hsa-miR-125a-5p	ASRGL1	-0.133396	0.0024351	0.0181525	-4.39345	-0.228517	7.79703	3.92634	1	0	1	-2.00796
hsa-miR-125a-5p	ATXN10	-0.14837	0.000859547	0.00771698	-4.39345	0.486086	7.79703	6.30385	1	0	1	4.27118
hsa-miR-125a-5p	B3GALNT2	-0.242258	1.18635e-07	3.97005e-06	-4.39345	0.890442	7.79703	5.21476	1	1	2	7.82422
hsa-miR-125a-5p	C6orf192	-0.140188	0.0015369	0.0124473	-4.39345	-0.109802	7.79703	4.13148	1	0	1	-0.964822
hsa-miR-125a-5p	CCL4	-0.141532	0.00139987	0.0115302	-4.39345	0.812281	7.79703	2.22355	1	0	1	7.13742
hsa-miR-125a-5p	DHRS2	-0.213145	2.9388e-06	6.34163e-05	-4.39345	4.30937	7.79703	0.292146	1	0	1	37.866
hsa-miR-125a-5p	DUSP6	-0.115762	0.00733168	0.0443255	-4.39345	0.492207	7.79703	6.7476	0	1	1	4.32497
hsa-miR-125a-5p	EIF5A2	-0.233668	3.19724e-07	9.36316e-06	-4.39345	2.06022	7.79703	3.3281	0	1	1	18.103
hsa-miR-125a-5p	ESYT1	-0.1202	0.00562513	0.0358181	-4.39345	0.535678	7.79703	7.29518	0	1	1	4.70694
hsa-miR-125a-5p	FAM131C	-0.126286	0.00385868	0.0264108	-4.39345	3.01377	7.79703	-1.36585	1	0	1	26.4817
hsa-miR-125a-5p	FAM64A	-0.307164	1.86188e-11	1.9025e-09	-4.39345	1.53555	7.79703	3.47937	1	0	1	13.4927
hsa-miR-125a-5p	GPRIN1	-0.138722	0.00170036	0.0135265	-4.39345	0.610468	7.79703	3.01819	1	0	1	5.36412
hsa-miR-125a-5p	HDDC3	-0.146295	0.000998798	0.00873315	-4.39345	0.0942259	7.79703	4.23404	1	1	2	0.827952
hsa-miR-125a-5p	KLC2	-0.157923	0.000420032	0.00425902	-4.39345	0.991743	7.79703	4.90654	0	1	1	8.71434
hsa-miR-125a-5p	LRRC46	-0.113335	0.00844513	0.049641	-4.39345	1.67432	7.79703	-1.10842	1	0	1	14.7121
hsa-miR-125a-5p	LYRM4	-0.231579	4.046e-07	1.14755e-05	-4.39345	1.06711	7.79703	4.55755	1	0	1	9.37657
hsa-miR-125a-5p	MCM8	-0.152349	0.000641028	0.00604999	-4.39345	1.25398	7.79703	4.10177	1	0	1	11.0186
hsa-miR-125a-5p	MLF2	-0.155774	0.000495217	0.00488439	-4.39345	0.438986	7.79703	7.8133	1	1	2	3.85732
hsa-miR-125a-5p	PES1	-0.247366	6.46219e-08	2.34213e-06	-4.39345	0.917087	7.79703	6.78888	1	0	1	8.05834
hsa-miR-125a-5p	PLXNA1	-0.122567	0.00486734	0.031873	-4.39345	1.58076	7.79703	6.40393	0	1	1	13.8899
hsa-miR-125a-5p	PPP2CA	-0.119267	0.00595149	0.0374815	-4.39345	0.0800117	7.79703	7.13667	0	1	1	0.703054
hsa-miR-125a-5p	PPRC1	-0.208719	4.61397e-06	9.35095e-05	-4.39345	1.27941	7.79703	6.05662	1	0	1	11.2421
hsa-miR-125a-5p	PSMD7	-0.12441	0.00434149	0.0290573	-4.39345	0.689256	7.79703	7.09541	1	1	2	6.05642
hsa-miR-125a-5p	RAB3D	-0.144605	0.00112717	0.00964715	-4.39345	0.985765	7.79703	5.72473	0	1	1	8.66181
hsa-miR-125a-5p	RCOR2	-0.141691	0.00138439	0.011425	-4.39345	1.30482	7.79703	2.17317	1	0	1	11.4653
hsa-miR-125a-5p	REM2	-0.172877	0.00012607	0.00155445	-4.39345	1.82533	7.79703	-0.322722	1	0	1	16.039
hsa-miR-125a-5p	SAE1	-0.194282	1.88141e-05	0.000310635	-4.39345	0.765264	7.79703	7.10963	1	0	1	6.72429
hsa-miR-125a-5p	SEC61A2	-0.152222	0.000647143	0.00609814	-4.39345	1.41047	7.79703	2.16949	1	0	1	12.3937
hsa-miR-125a-5p	SETD6	-0.17975	7.00622e-05	0.000947505	-4.39345	1.18497	7.79703	3.99098	1	0	1	10.4122
hsa-miR-125a-5p	SETD7	-0.116507	0.00701694	0.0427783	-4.39345	0.682746	7.79703	6.1874	0	1	1	5.99922
hsa-miR-125a-5p	SIP1	-0.227584	6.30805e-07	1.68624e-05	-4.39345	0.623481	7.79703	2.92578	1	0	1	5.47846
hsa-miR-125a-5p	SLC1A5	-0.149619	0.000784549	0.00715492	-4.39345	1.2441	7.79703	8.27297	1	0	1	10.9317
hsa-miR-125a-5p	SLC39A6	-0.15436	0.000551237	0.00533819	-4.39345	1.16572	7.79703	5.40417	1	0	1	10.2431
hsa-miR-125a-5p	TAF9B	-0.113585	0.00832377	0.0490662	-4.39345	0.569555	7.79703	4.26166	1	1	2	5.00462
hsa-miR-125a-5p	TMEM194A	-0.187628	3.47781e-05	0.000523744	-4.39345	1.19706	7.79703	4.7409	0	1	1	10.5185
hsa-miR-125a-5p	TMEM201	-0.145401	0.00106496	0.00920671	-4.39345	1.10572	7.79703	4.76248	0	1	1	9.71588
hsa-miR-125a-5p	UBE2I	-0.215454	2.31356e-06	5.16187e-05	-4.39345	0.922481	7.79703	7.05334	1	0	1	8.10574
hsa-miR-125a-5p	USP5	-0.133512	0.00241649	0.0180382	-4.39345	0.4008	7.79703	6.84934	1	0	1	3.52178
hsa-miR-125a-5p	ZNRF3	-0.117957	0.0064377	0.0399249	-4.39345	1.71899	7.79703	5.51397	0	1	1	15.1045
hsa-miR-125b	C19orf36	-0.139249	0.00163985	0.0131295	-3.23556	1.38115	7.625	-0.272797	1	0	1	8.93756
hsa-miR-125b	FAM83F	-0.121892	0.00507364	0.0329567	-3.23556	-0.534172	7.625	4.35269	1	1	2	-3.4567
hsa-miR-125b	FDXR	-0.126358	0.00384135	0.0263146	-3.23556	0.501291	7.625	4.61698	1	0	1	3.24391
hsa-miR-125b	REM2	-0.167612	0.000194848	0.00224186	-3.23556	1.82533	7.625	-0.322722	1	0	1	11.8119
hsa-miR-126*	ALDH1A1	-0.14154	0.00139904	0.0115245	5.20173	-1.74541	7.03428	5.50969	1	0	1	18.1583
hsa-miR-126*	BDH2	-0.182126	5.68943e-05	0.000794717	5.20173	-1.16746	7.03428	4.1084	1	0	1	12.1456
hsa-miR-126*	C10orf58	-0.153801	0.000574972	0.00552791	5.20173	-0.997568	7.03428	5.83699	1	0	1	10.3781
hsa-miR-126*	C14orf102	-0.195024	1.75458e-05	0.000292736	5.20173	-0.399835	7.03428	3.46381	1	0	1	4.15966
hsa-miR-126*	CAT	-0.166071	0.000220794	0.00248919	5.20173	-0.874429	7.03428	6.63562	1	0	1	9.09708
hsa-miR-126*	CNGA1	-0.200452	1.04459e-05	0.000188021	5.20173	-2.37711	7.03428	0.801542	1	0	1	24.7301
hsa-miR-126*	DISP2	-0.227897	6.09409e-07	1.63679e-05	5.20173	-2.43616	7.03428	1.79223	1	0	1	25.3445
hsa-miR-126*	GABRA2	-0.162759	0.000287787	0.00310546	5.20173	-1.30646	7.03428	0.0433702	1	0	1	13.5917
hsa-miR-126*	HIBCH	-0.12245	0.00490251	0.0320576	5.20173	-0.758828	7.03428	4.94655	1	0	1	7.89443
hsa-miR-126*	INADL	-0.152002	0.000657835	0.00618138	5.20173	-0.157473	7.03428	6.07666	1	0	1	1.63826
hsa-miR-126*	KIFAP3	-0.124444	0.0043322	0.0290076	5.20173	-0.688942	7.03428	4.98422	1	0	1	7.16737
hsa-miR-126*	LXN	-0.16395	0.000261794	0.00287041	5.20173	-1.43582	7.03428	3.84181	1	0	1	14.9375
hsa-miR-126*	NIT1	-0.166746	0.000209056	0.00237811	5.20173	-0.754961	7.03428	4.75974	1	0	1	7.8542
hsa-miR-126*	PCGF5	-0.128011	0.00345787	0.0241572	5.20173	-0.474731	7.03428	6.1634	1	0	1	4.93884
hsa-miR-126*	PRSS12	-0.116653	0.00695631	0.0424821	5.20173	-1.11783	7.03428	3.11449	1	0	1	11.6293
hsa-miR-126*	RALGPS1	-0.161609	0.00031517	0.00335042	5.20173	-0.639681	7.03428	4.34325	1	0	1	6.65489
hsa-miR-126*	SLC46A3	-0.148255	0.000866795	0.007771	5.20173	-1.87697	7.03428	4.70914	1	0	1	19.527
hsa-miR-126*	SPTLC3	-0.116363	0.00707675	0.043071	5.20173	-1.81509	7.03428	1.72208	1	0	1	18.8832
hsa-miR-126*	TMEM63B	-0.153193	0.000601835	0.00574079	5.20173	-0.810895	7.03428	5.88543	1	0	1	8.43611
hsa-miR-126	AKAP5	-0.17406	0.000114126	0.00142935	3.50157	-1.8612	10.7638	2.07381	1	0	1	13.0342
hsa-miR-126	CALML4	-0.184473	4.6197e-05	0.000666424	3.50157	-1.03954	10.7638	6.17562	1	0	1	7.28001
hsa-miR-126	CHGA	-0.179659	7.06186e-05	0.000953854	3.50157	-7.33613	10.7638	0.463188	1	0	1	51.3759
hsa-miR-126	CRK	-0.165179	0.00023725	0.00264305	3.50157	-0.661072	10.7638	5.33709	0	1	1	4.62958
hsa-miR-126	CSNK1G3	-0.159963	0.000358585	0.00373173	3.50157	-0.62211	10.7638	5.22367	1	0	1	4.35672
hsa-miR-126	CTR9	-0.198816	1.22315e-05	0.000215117	3.50157	-0.310003	10.7638	5.73028	1	0	1	2.17099
hsa-miR-126	DOPEY1	-0.127489	0.00357504	0.0248201	3.50157	-0.148193	10.7638	4.72493	1	0	1	1.03782
hsa-miR-126	HERPUD1	-0.168911	0.000175204	0.00205037	3.50157	-0.878985	10.7638	6.79058	1	0	1	6.15565
hsa-miR-126	IGSF9	-0.19597	1.60455e-05	0.000271261	3.50157	-2.35396	10.7638	4.16589	1	0	1	16.4851
hsa-miR-126	IL13RA1	-0.129106	0.00322323	0.0228117	3.50157	-0.383998	10.7638	7.29408	1	0	1	2.68919
hsa-miR-126	IRF2	-0.188959	3.08088e-05	0.000472425	3.50157	-0.552683	10.7638	5.38774	1	0	1	3.87051
hsa-miR-126	LEO1	-0.168092	0.000187362	0.00216917	3.50157	-0.395306	10.7638	4.73075	1	0	1	2.76839
hsa-miR-126	LXN	-0.172457	0.000130592	0.00160127	3.50157	-1.43582	10.7638	3.84181	1	0	1	10.0553
hsa-miR-126	NPAT	-0.129048	0.00323521	0.0228803	3.50157	-0.00705983	10.7638	4.10582	1	0	1	0.049441
hsa-miR-126	OTC	-0.127818	0.00350085	0.0244014	3.50157	-3.66734	10.7638	-0.628195	1	0	1	25.6829
hsa-miR-126	PGM1	-0.136426	0.0019881	0.0153743	3.50157	-1.58193	10.7638	6.09523	1	0	1	11.0785
hsa-miR-126	PIK3C3	-0.116593	0.00698129	0.0426041	3.50157	-0.406133	10.7638	4.14341	1	0	1	2.8442
hsa-miR-126	PLOD2	-0.131363	0.00278393	0.0202456	3.50157	-1.05892	10.7638	5.9549	1	0	1	7.41575
hsa-miR-126	PPP1R3B	-0.136836	0.00193364	0.0150297	3.50157	-0.660505	10.7638	5.04281	1	0	1	4.62561
hsa-miR-126	PTPN9	-0.212566	3.11911e-06	6.67478e-05	3.50157	-0.582489	10.7638	5.59742	1	1	2	4.07925
hsa-miR-126	PTPRB	-0.164777	0.000245028	0.00271571	3.50157	-0.0804391	10.7638	5.26187	1	0	1	0.563326
hsa-miR-126	PTPRK	-0.136939	0.00192019	0.014944	3.50157	-0.179435	10.7638	6.88469	1	0	1	1.2566
hsa-miR-126	RASA2	-0.151806	0.000667482	0.00625664	3.50157	0.0518007	10.7638	2.4668	1	0	1	-0.362767
hsa-miR-126	SEMA6D	-0.159495	0.00037188	0.00384771	3.50157	-3.92855	10.7638	2.24231	1	0	1	27.5122
hsa-miR-126	SGK3	-0.113306	0.00845938	0.0497083	3.50157	-0.536749	10.7638	4.0634	1	0	1	3.75893
hsa-miR-126	SKIL	-0.133452	0.00242612	0.0180976	3.50157	0.256431	10.7638	4.53762	1	0	1	-1.79582
hsa-miR-126	SPRED1	-0.118389	0.0062737	0.0391045	3.50157	0.224601	10.7638	5.70609	0	1	1	-1.57291
hsa-miR-126	TCF7L2	-0.243631	1.009e-07	3.44901e-06	3.50157	-0.817881	10.7638	5.78454	1	0	1	5.72773
hsa-miR-126	TLN2	-0.210555	3.8311e-06	7.97067e-05	3.50157	-0.920274	10.7638	5.37505	1	0	1	6.4448
hsa-miR-126	TMPRSS4	-0.120046	0.00567793	0.036089	3.50157	-0.466868	10.7638	7.75783	1	0	1	3.26954
hsa-miR-126	USP54	-0.113415	0.00840632	0.0494567	3.50157	0.0330557	10.7638	6.1368	1	0	1	-0.231494
hsa-miR-126	YLPM1	-0.209403	4.30579e-06	8.81324e-05	3.50157	-0.0882607	10.7638	5.91333	1	0	1	0.618102
hsa-miR-126	ZC3H14	-0.224622	8.72225e-07	2.23042e-05	3.50157	-0.232375	10.7638	5.6604	1	0	1	1.62735
hsa-miR-126	ZNF224	-0.183056	5.24053e-05	0.000741357	3.50157	-0.0773701	10.7638	3.05221	1	0	1	0.541833
hsa-miR-1266	ATG10	-0.117467	0.00662852	0.0408689	-2.78494	0.244748	3.57641	2.29846	0	1	1	1.36322
hsa-miR-1266	C20orf112	-0.127636	0.0035416	0.0246316	-2.78494	-0.493379	3.57641	6.36448	0	1	1	-2.74806
hsa-miR-1266	CALU	-0.160021	0.000356965	0.00371775	-2.78494	1.40424	3.57641	7.45675	0	1	1	7.82147
hsa-miR-1266	CRCP	-0.213209	2.91945e-06	6.30604e-05	-2.78494	0.518451	3.57641	5.8106	0	1	1	2.88771
hsa-miR-1266	DCUN1D2	-0.160676	0.000339142	0.00356222	-2.78494	1.11268	3.57641	3.83892	0	1	1	6.19751
hsa-miR-1266	FKBP9	-0.209426	4.29608e-06	8.79623e-05	-2.78494	0.786975	3.57641	7.53777	0	1	1	4.38336
hsa-miR-1266	GEMIN8	-0.135048	0.00218128	0.016588	-2.78494	0.860604	3.57641	4.34097	0	1	1	4.79346
hsa-miR-1266	MEX3A	-0.215469	2.31016e-06	5.15546e-05	-2.78494	2.64252	3.57641	3.63612	0	1	1	14.7185
hsa-miR-1266	PI4KB	-0.127075	0.00367058	0.0253585	-2.78494	-0.10069	3.57641	6.09945	0	1	1	-0.56083
hsa-miR-1266	SERPINH1	-0.189712	2.87558e-05	0.000445546	-2.78494	1.45663	3.57641	7.78417	0	1	1	8.11327
hsa-miR-1266	SH3TC2	-0.190325	2.71809e-05	0.00042479	-2.78494	3.90275	3.57641	3.45926	0	1	1	21.7379
hsa-miR-1266	UNC119	-0.19029	2.72686e-05	0.000425933	-2.78494	0.67655	3.57641	4.66496	0	1	1	3.7683
hsa-miR-127-5p	ATP5B	-0.141556	0.0013975	0.011514	3.66077	-0.620975	7.59199	9.96387	1	0	1	4.54649
hsa-miR-127-5p	BAZ1A	-0.138141	0.00176933	0.013975	3.66077	0.0544681	7.59199	5.64309	1	0	1	-0.39879
hsa-miR-127-5p	BEST4	-0.206422	5.80924e-06	0.00011397	3.66077	-6.53109	7.59199	-0.469243	1	0	1	47.8176
hsa-miR-127-5p	CCDC28A	-0.135777	0.00207706	0.0159376	3.66077	-0.661509	7.59199	4.20697	1	0	1	4.84326
hsa-miR-127-5p	CTDSPL2	-0.139753	0.00158386	0.0127595	3.66077	-0.0793976	7.59199	4.57522	0	1	1	0.581312
hsa-miR-127-5p	H6PD	-0.115845	0.00729614	0.044153	3.66077	-0.36315	7.59199	6.52375	0	1	1	2.65882
hsa-miR-127-5p	HOXB5	-0.139825	0.00157601	0.0127071	3.66077	0.0359464	7.59199	3.94002	1	0	1	-0.263183
hsa-miR-127-5p	KIAA1267	-0.120697	0.0054579	0.0349539	3.66077	0.0843682	7.59199	5.59074	0	1	1	-0.617705
hsa-miR-127-5p	LY9	-0.117939	0.00644489	0.0399601	3.66077	-2.47816	7.59199	-0.323999	1	0	1	18.1439
hsa-miR-127-5p	MBD6	-0.162098	0.000303255	0.00324418	3.66077	0.019646	7.59199	6.13863	1	0	1	-0.143839
hsa-miR-127-5p	PEX26	-0.364638	1.03859e-15	3.61349e-13	3.66077	-2.22953	7.59199	4.80199	1	0	1	16.3236
hsa-miR-127-5p	PIGS	-0.231337	4.15713e-07	1.1746e-05	3.66077	-0.879835	7.59199	6.03075	1	0	1	6.44174
hsa-miR-127-5p	POLG	-0.130737	0.00289996	0.0209311	3.66077	0.149526	7.59199	5.93771	1	0	1	-1.09476
hsa-miR-127-5p	PRF1	-0.118022	0.00641289	0.0398023	3.66077	-0.551363	7.59199	2.52091	1	0	1	4.03682
hsa-miR-127-5p	PROM2	-0.138867	0.00168355	0.0134162	3.66077	-2.11152	7.59199	4.02121	1	0	1	15.4596
hsa-miR-127-5p	PRR13	-0.168421	0.00018238	0.00212049	3.66077	-0.767327	7.59199	7.75676	0	1	1	5.61802
hsa-miR-127-5p	PRRG4	-0.148804	0.000832759	0.0075174	3.66077	-0.715649	7.59199	3.09994	0	1	1	5.23965
hsa-miR-127-5p	SCAMP2	-0.275508	1.77838e-09	1.02685e-07	3.66077	-1.12625	7.59199	7.34446	1	0	1	8.24589
hsa-miR-127-5p	SF3B2	-0.130467	0.00295142	0.0212331	3.66077	0.0627962	7.59199	7.83904	1	0	1	-0.459765
hsa-miR-127-5p	SLC18A1	-0.141333	0.00141939	0.0116619	3.66077	-1.62998	7.59199	-1.07229	1	0	1	11.9339
hsa-miR-127-5p	SLC20A1	-0.23807	1.9328e-07	6.0587e-06	3.66077	-1.48377	7.59199	5.91492	0	1	1	10.8634
hsa-miR-127-5p	SOX13	-0.192336	2.25665e-05	0.000362582	3.66077	-0.152224	7.59199	5.30579	1	0	1	1.11452
hsa-miR-127-5p	TMC4	-0.251191	4.0643e-08	1.56641e-06	3.66077	-1.33019	7.59199	6.54541	1	0	1	9.73903
hsa-miR-127-5p	TMEM140	-0.17273	0.000127642	0.00157085	3.66077	-1.2268	7.59199	3.94791	1	0	1	8.9821
hsa-miR-127-5p	UBE4A	-0.155736	0.000496628	0.00489603	3.66077	-0.321815	7.59199	6.04614	0	1	1	2.35618
hsa-miR-127-5p	ZMIZ1	-0.234449	2.92628e-07	8.67439e-06	3.66077	-0.936048	7.59199	6.56761	0	1	1	6.85331
hsa-miR-127-5p	ZNF609	-0.223649	9.69356e-07	2.44305e-05	3.66077	-0.249548	7.59199	5.40282	0	1	1	1.82708
hsa-miR-127-3p	AARS	-0.13407	0.00232853	0.0175006	-2.36488	0.826226	8.99669	7.43932	1	0	1	3.90784
hsa-miR-127-3p	AMH	-0.208514	4.71003e-06	9.51662e-05	-2.36488	3.24837	8.99669	-0.666295	1	0	1	15.364
hsa-miR-127-3p	ARF1	-0.118491	0.0062356	0.0389156	-2.36488	0.151442	8.99669	9.40408	1	0	1	0.716283
hsa-miR-127-3p	BOP1	-0.220539	1.35375e-06	3.25691e-05	-2.36488	2.76113	8.99669	5.59442	1	0	1	13.0595
hsa-miR-127-3p	C17orf96	-0.150349	0.000743553	0.0068427	-2.36488	3.5818	8.99669	3.63444	0	1	1	16.941
hsa-miR-127-3p	C19orf52	-0.156226	0.000478439	0.00474661	-2.36488	0.459242	8.99669	3.94876	1	0	1	2.1721
hsa-miR-127-3p	CHRM1	-0.115435	0.00747394	0.0450132	-2.36488	-1.31815	8.99669	-0.434991	1	0	1	-6.23451
hsa-miR-127-3p	FAM86B1	-0.186086	3.99788e-05	0.000589469	-2.36488	0.929797	8.99669	2.36219	1	0	1	4.39771
hsa-miR-127-3p	GCAT	-0.16597	0.000222592	0.0025063	-2.36488	0.643448	8.99669	4.28914	1	0	1	3.04335
hsa-miR-127-3p	KIFC1	-0.150589	0.000730457	0.00674243	-2.36488	1.28992	8.99669	5.63947	1	0	1	6.10101
hsa-miR-127-3p	LRRC23	-0.124317	0.00436676	0.0291927	-2.36488	0.854308	8.99669	2.49737	1	0	1	4.04066
hsa-miR-127-3p	METTL2B	-0.153082	0.000606867	0.00578096	-2.36488	1.02157	8.99669	4.29668	1	0	1	4.83178
hsa-miR-127-3p	NFRKB	-0.126243	0.0038693	0.0264709	-2.36488	0.13898	8.99669	5.16737	1	0	1	0.65734
hsa-miR-127-3p	PHF19	-0.144946	0.00110014	0.00945595	-2.36488	1.31263	8.99669	5.68137	1	0	1	6.20842
hsa-miR-127-3p	PITX1	-0.144902	0.00110357	0.00948034	-2.36488	1.64129	8.99669	5.40111	1	0	1	7.76288
hsa-miR-127-3p	PRSS22	-0.189948	2.81387e-05	0.000437499	-2.36488	5.36109	8.99669	3.88157	1	0	1	25.3566
hsa-miR-127-3p	RPS10	-0.235949	2.46623e-07	7.48109e-06	-2.36488	0.457722	8.99669	8.79942	1	0	1	2.16491
hsa-miR-127-3p	RPS21	-0.136994	0.00191302	0.0148987	-2.36488	1.19781	8.99669	9.5654	1	0	1	5.66536
hsa-miR-127-3p	RPS4X	-0.137459	0.00185355	0.0145161	-2.36488	0.620798	8.99669	10.9971	1	0	1	2.93622
hsa-miR-127-3p	RTN4R	-0.117389	0.00665951	0.0410231	-2.36488	1.45765	8.99669	2.96155	1	0	1	6.89431
hsa-miR-127-3p	SEC61A2	-0.113841	0.0082014	0.0484875	-2.36488	1.41047	8.99669	2.16949	1	0	1	6.67119
hsa-miR-127-3p	SH3TC2	-0.191347	2.47341e-05	0.000391977	-2.36488	3.90275	8.99669	3.45926	1	0	1	18.459
hsa-miR-127-3p	SHB	-0.134167	0.00231345	0.0174074	-2.36488	1.23367	8.99669	5.63689	1	0	1	5.83495
hsa-miR-127-3p	SLC22A20	-0.172903	0.000125794	0.00155158	-2.36488	2.87067	8.99669	-0.644251	1	0	1	13.5776
hsa-miR-127-3p	SLC5A10	-0.119127	0.00600179	0.0377376	-2.36488	-0.370277	8.99669	-1.3271	1	0	1	-1.75132
hsa-miR-127-3p	TARBP2	-0.160466	0.000344759	0.00361113	-2.36488	1.04767	8.99669	5.01117	1	0	1	4.95523
hsa-miR-127-3p	TMEM9	-0.132003	0.00266956	0.0195666	-2.36488	1.24541	8.99669	6.52434	1	0	1	5.89046
hsa-miR-127-3p	TSSC1	-0.183887	4.86772e-05	0.000696565	-2.36488	0.803853	8.99669	5.20815	1	0	1	3.80203
hsa-miR-128	APBA2	-0.200032	1.08789e-05	0.000194646	-0.00628934	0.815932	6.74454	1.63744	0	1	1	0.0102633
hsa-miR-128	C15orf27	-0.132132	0.00264696	0.0194313	-0.00628934	0.953852	6.74454	-0.955887	0	1	1	0.0119982
hsa-miR-128	C5orf13	-0.171912	0.00013668	0.00166427	-0.00628934	0.628967	6.74454	4.86917	0	1	1	0.00791157
hsa-miR-128	C6orf120	-0.126933	0.00370387	0.0255449	-0.00628934	-0.220539	6.74454	5.22613	0	1	1	-0.00277409
hsa-miR-128	C7orf60	-0.179061	7.43877e-05	0.000997013	-0.00628934	0.144186	6.74454	3.30912	0	1	1	0.00181367
hsa-miR-128	CCDC88A	-0.143612	0.00120946	0.0102236	-0.00628934	-0.282239	6.74454	2.77798	0	1	1	-0.00355019
hsa-miR-128	CHST1	-0.205451	6.39826e-06	0.000123789	-0.00628934	0.875282	6.74454	1.10914	0	1	1	0.0110099
hsa-miR-128	COL5A1	-0.133864	0.00236053	0.0176975	-0.00628934	1.72221	6.74454	7.56988	0	1	1	0.0216632
hsa-miR-128	FAM78A	-0.115049	0.00764438	0.0458338	-0.00628934	-0.978465	6.74454	2.21943	0	1	1	-0.0123078
hsa-miR-128	FBXL20	-0.122188	0.00498215	0.0324768	-0.00628934	0.109917	6.74454	2.68581	0	1	1	0.00138262
hsa-miR-128	GLT25D2	-0.11612	0.00717891	0.043574	-0.00628934	-0.651827	6.74454	-0.409161	0	1	1	-0.00819912
hsa-miR-128	GNB5	-0.115206	0.00757477	0.0454986	-0.00628934	0.383686	6.74454	3.43771	0	1	1	0.00482627
hsa-miR-128	HOXB8	-0.219684	1.48272e-06	3.52187e-05	-0.00628934	1.80958	6.74454	4.28314	0	1	1	0.0227622
hsa-miR-128	KLHDC8A	-0.190075	2.78116e-05	0.000433169	-0.00628934	0.956831	6.74454	-0.853297	0	1	1	0.0120357
hsa-miR-128	LYPD3	-0.147756	0.000898805	0.00800747	-0.00628934	1.79815	6.74454	1.4481	0	1	1	0.0226184
hsa-miR-128	MATN3	-0.313428	7.05815e-12	8.16326e-10	-0.00628934	3.28935	6.74454	0.577317	0	1	1	0.0413757
hsa-miR-128	MDFI	-0.117282	0.00670204	0.0412352	-0.00628934	4.1224	6.74454	3.54993	0	1	1	0.0518544
hsa-miR-128	MGAT1	-0.221483	1.22382e-06	2.98635e-05	-0.00628934	-0.351028	6.74454	7.14376	0	1	1	-0.00441547
hsa-miR-128	PALM2	-0.223891	9.44277e-07	2.38812e-05	-0.00628934	1.6468	6.74454	-0.192246	0	1	1	0.0207146
hsa-miR-128	PHF15	-0.114301	0.0079852	0.0474631	-0.00628934	-0.0554818	6.74454	5.52055	0	1	1	-0.000697888
hsa-miR-128	POM121C	-0.151132	0.00070176	0.00652173	-0.00628934	1.36579	6.74454	6.0814	0	1	1	0.0171799
hsa-miR-128	RUNX1	-0.133453	0.0024259	0.0180962	-0.00628934	1.38442	6.74454	6.23467	0	1	1	0.0174141
hsa-miR-128	SLC6A1	-0.115778	0.00732488	0.0442925	-0.00628934	2.29568	6.74454	-0.635907	0	1	1	0.0288767
hsa-miR-128	SOX11	-0.120527	0.0055145	0.035245	-0.00628934	1.9149	6.74454	-0.833033	0	1	1	0.024087
hsa-miR-128	SRGAP2	-0.129455	0.00315141	0.0223968	-0.00628934	1.01286	6.74454	4.24547	0	1	1	0.0127405
hsa-miR-128	SURF4	-0.144989	0.00109678	0.0094324	-0.00628934	0.182143	6.74454	8.51797	0	1	1	0.00229112
hsa-miR-128	TFEB	-0.130347	0.00297452	0.0213685	-0.00628934	-0.375144	6.74454	4.45817	0	1	1	-0.00471882
hsa-miR-128	TMEFF1	-0.202964	8.17779e-06	0.00015261	-0.00628934	0.887005	6.74454	0.56219	0	1	1	0.0111574
hsa-miR-128	TRIM46	-0.127487	0.00357561	0.0248234	-0.00628934	1.42509	6.74454	-0.386754	0	1	1	0.0179257
hsa-miR-1287	ABHD13	-0.209368	4.32116e-06	8.83967e-05	-1.55613	0.288461	3.71881	4.83344	0	1	1	0.897765
hsa-miR-1287	BCL11A	-0.121561	0.00517761	0.0334988	-1.55613	0.345896	3.71881	3.8399	0	1	1	1.07652
hsa-miR-1287	CYB5B	-0.143385	0.00122907	0.010359	-1.55613	0.611714	3.71881	7.57359	0	1	1	1.90381
hsa-miR-1287	FARP1	-0.16003	0.000356698	0.0037155	-1.55613	0.851824	3.71881	6.35108	0	1	1	2.6511
hsa-miR-1287	NKRF	-0.123627	0.00455834	0.0302272	-1.55613	1.37055	3.71881	4.56005	0	1	1	4.2655
hsa-miR-1287	PDCD2	-0.170077	0.000159174	0.00189183	-1.55613	0.896135	3.71881	5.78969	0	1	1	2.789
hsa-miR-1287	PLEKHA8	-0.209663	4.19411e-06	8.61728e-05	-1.55613	0.645753	3.71881	2.66662	0	1	1	2.00975
hsa-miR-1287	RLIM	-0.124965	0.00419327	0.0282508	-1.55613	0.976348	3.71881	6.00599	0	1	1	3.03865
hsa-miR-1287	UBFD1	-0.133888	0.0023569	0.0176751	-1.55613	0.967782	3.71881	6.12805	0	1	1	3.01199
hsa-miR-1287	ZDHHC9	-0.194311	1.87631e-05	0.000309895	-1.55613	0.973803	3.71881	7.11741	0	1	1	3.03073
hsa-miR-1296	GPR85	-0.165901	0.000223843	0.00251809	-3.95885	0.353707	2.04206	-1.33287	0	1	1	2.80055
hsa-miR-1296	SLC41A1	-0.115619	0.00739366	0.0446245	-3.95885	1.14916	2.04206	4.39715	0	1	1	9.09874
hsa-miR-1296	TNFRSF12A	-0.179486	7.16886e-05	0.000966224	-3.95885	2.85761	2.04206	5.71938	0	1	1	22.6257
hsa-miR-1301	HRH1	-0.153935	0.000569206	0.0054818	-2.02728	-0.356548	2.24759	4.34237	0	1	1	-1.44564
hsa-miR-1301	KIAA1549	-0.182363	5.57142e-05	0.000780715	-2.02728	2.62465	2.24759	4.77738	0	1	1	10.6418
hsa-miR-1301	ROBO2	-0.131289	0.00279731	0.0203239	-2.02728	1.80604	2.24759	1.18577	0	1	1	7.32267
hsa-miR-130a	ACVR1C	-0.146544	0.000981108	0.00860627	1.35954	-2.0128	4.93974	2.15607	0	1	1	5.47297
hsa-miR-130a	ASB7	-0.224415	8.92113e-07	2.27406e-05	1.35954	-0.816584	4.93974	4.17489	1	0	1	2.22036
hsa-miR-130a	ATP6V1B2	-0.116593	0.00698103	0.042603	1.35954	-0.25603	4.93974	6.52652	0	1	1	0.696165
hsa-miR-130a	BAHD1	-0.1463	0.000998462	0.00873075	1.35954	-0.896354	4.93974	5.23615	1	1	2	2.43726
hsa-miR-130a	BAZ1A	-0.158158	0.000412487	0.00419544	1.35954	0.0544681	4.93974	5.64309	0	1	1	-0.148103
hsa-miR-130a	BIRC3	-0.114981	0.00767504	0.0459817	1.35954	-0.946308	4.93974	4.51011	1	0	1	2.57309
hsa-miR-130a	C8orf37	-0.131657	0.00273083	0.0199326	1.35954	1.17001	4.93974	0.57329	1	0	1	-3.18136
hsa-miR-130a	CDKN1A	-0.139587	0.00160213	0.0128811	1.35954	-1.4675	4.93974	7.22116	0	1	1	3.99026
hsa-miR-130a	CDV3	-0.130464	0.00295186	0.0212356	1.35954	0.182707	4.93974	7.52071	0	1	1	-0.496795
hsa-miR-130a	CIT	-0.13388	0.0023581	0.0176826	1.35954	1.10741	4.93974	4.96509	0	1	1	-3.01114
hsa-miR-130a	HCFC2	-0.122534	0.00487706	0.0319244	1.35954	-0.73657	4.93974	2.8521	0	1	1	2.00279
hsa-miR-130a	HELZ	-0.139223	0.00164281	0.0131488	1.35954	-0.0484652	4.93974	5.3609	1	0	1	0.131781
hsa-miR-130a	HIF1A	-0.189034	3.05962e-05	0.000469647	1.35954	-0.0255892	4.93974	6.5899	1	0	1	0.0695792
hsa-miR-130a	HOXB3	-0.12145	0.00521265	0.0336807	1.35954	0.835719	4.93974	4.64744	0	1	1	-2.27239
hsa-miR-130a	HOXD1	-0.170744	0.000150614	0.00180584	1.35954	-2.9046	4.93974	-0.163621	1	1	2	7.89785
hsa-miR-130a	HPS5	-0.150469	0.000736992	0.00679237	1.35954	-0.0241998	4.93974	4.12464	1	0	1	0.0658012
hsa-miR-130a	KCNK10	-0.1542	0.000557945	0.00539193	1.35954	-2.86266	4.93974	-0.0447077	0	1	1	7.78381
hsa-miR-130a	KIAA1033	-0.152126	0.000651811	0.00613425	1.35954	0.161485	4.93974	5.40214	1	0	1	-0.439091
hsa-miR-130a	LMTK2	-0.204619	6.94801e-06	0.000132786	1.35954	-1.00534	4.93974	4.78844	0	1	1	2.7336
hsa-miR-130a	MAML3	-0.148195	0.000870573	0.00779913	1.35954	-0.684992	4.93974	4.0648	0	1	1	1.86255
hsa-miR-130a	MLL	-0.184898	4.44781e-05	0.000645198	1.35954	-0.0719517	4.93974	5.84439	0	1	1	0.195642
hsa-miR-130a	MLL3	-0.153176	0.00060258	0.00574672	1.35954	-0.276263	4.93974	6.04613	0	1	1	0.75118
hsa-miR-130a	NHSL1	-0.17118	0.000145261	0.00175179	1.35954	-1.41472	4.93974	5.6444	0	1	1	3.84674
hsa-miR-130a	OTUD4	-0.134981	0.00219109	0.0166484	1.35954	0.209084	4.93974	5.54054	1	0	1	-0.568517
hsa-miR-130a	PCNX	-0.130172	0.00300843	0.0215676	1.35954	-0.0119876	4.93974	5.2342	0	1	1	0.0325953
hsa-miR-130a	PHF3	-0.194394	1.86185e-05	0.000307844	1.35954	-0.501914	4.93974	6.03911	1	1	2	1.36475
hsa-miR-130a	PPP1R9A	-0.126492	0.00380887	0.0261349	1.35954	-0.834441	4.93974	3.04363	0	1	1	2.26891
hsa-miR-130a	PPP2R1B	-0.128119	0.00343398	0.02402	1.35954	-0.127444	4.93974	5.67246	0	1	1	0.346531
hsa-miR-130a	RAB3IP	-0.167049	0.000203979	0.00232974	1.35954	0.215094	4.93974	5.11406	1	0	1	-0.584859
hsa-miR-130a	SMAD4	-0.130183	0.00300638	0.0215555	1.35954	-0.433093	4.93974	5.67142	0	1	1	1.17761
hsa-miR-130a	SPEN	-0.151421	0.00068684	0.00640639	1.35954	-0.246797	4.93974	6.32163	0	1	1	0.67106
hsa-miR-130a	STAT3	-0.155623	0.00050093	0.00493131	1.35954	-0.217051	4.93974	7.70252	1	1	2	0.59018
hsa-miR-130a	TACC1	-0.157202	0.000443988	0.0044602	1.35954	-0.0983704	4.93974	6.72216	0	1	1	0.267477
hsa-miR-130a	TNRC6B	-0.145625	0.00104801	0.00908662	1.35954	-0.599278	4.93974	4.84387	0	1	1	1.62949
hsa-miR-130a	TSHZ1	-0.121454	0.00521151	0.0336748	1.35954	-1.16575	4.93974	4.67448	1	1	2	3.16977
hsa-miR-130a	USP28	-0.121845	0.00508814	0.0330331	1.35954	0.204565	4.93974	4.60341	0	1	1	-0.556228
hsa-miR-130a	WDFY3	-0.154048	0.000564362	0.00544293	1.35954	-0.0701316	4.93974	4.87475	0	1	1	0.190694
hsa-miR-130a	WDR7	-0.163148	0.000279051	0.00302698	1.35954	-1.12169	4.93974	3.60855	0	1	1	3.04996
hsa-miR-130a	WNK1	-0.127269	0.00362544	0.0251044	1.35954	0.248645	4.93974	6.9202	0	1	1	-0.676086
hsa-miR-130a	XBP1	-0.137168	0.00189065	0.0147554	1.35954	0.19222	4.93974	8.15443	1	0	1	-0.52266
hsa-miR-130a	ZC3H12C	-0.20615	5.96869e-06	0.000116637	1.35954	-1.73245	4.93974	3.12071	0	1	1	4.71067
hsa-miR-130a	ZNF266	-0.121993	0.00504207	0.0327917	1.35954	0.308006	4.93974	4.51733	1	0	1	-0.837494
hsa-miR-130a	ZNF609	-0.199613	1.13281e-05	0.000201455	1.35954	-0.249548	4.93974	5.40282	0	1	1	0.678542
hsa-miR-130b*	APOC2	-0.132719	0.00254652	0.0188277	-1.51116	1.26173	4.00937	1.88241	1	0	1	3.81336
hsa-miR-130b*	C1orf126	-0.196818	1.48046e-05	0.000253259	-1.51116	0.401411	4.00937	2.35972	1	0	1	1.21319
hsa-miR-130b*	C9orf21	-0.119192	0.00597839	0.0376184	-1.51116	0.843914	4.00937	2.10251	1	0	1	2.55058
hsa-miR-130b*	CRTC2	-0.176085	9.60992e-05	0.00123664	-1.51116	0.33024	4.00937	5.39308	1	0	1	0.998092
hsa-miR-130b*	F11R	-0.131501	0.00275886	0.0200976	-1.51116	-0.331623	4.00937	8.13045	1	0	1	-1.00227
hsa-miR-130b*	GTF3C1	-0.18001	6.8493e-05	0.000929544	-1.51116	0.088298	4.00937	6.47069	1	0	1	0.266865
hsa-miR-130b*	KLHDC8A	-0.248292	5.78032e-08	2.12627e-06	-1.51116	0.956831	4.00937	-0.853297	1	0	1	2.89185
hsa-miR-130b*	LENG8	-0.116864	0.00687023	0.0420593	-1.51116	0.928803	4.00937	7.16673	1	0	1	2.80715
hsa-miR-130b*	MLXIPL	-0.123616	0.00456152	0.0302433	-1.51116	3.00999	4.00937	4.81142	1	0	1	9.09717
hsa-miR-130b*	NEU3	-0.136995	0.00191297	0.0148984	-1.51116	0.905065	4.00937	2.24349	1	0	1	2.7354
hsa-miR-130b*	PORCN	-0.128741	0.00329967	0.0232506	-1.51116	1.14179	4.00937	3.14795	1	0	1	3.45087
hsa-miR-130b*	SLC11A1	-0.211848	3.35727e-06	7.10997e-05	-1.51116	3.01557	4.00937	2.39176	1	0	1	9.11403
hsa-miR-130b*	SPP1	-0.1989	1.21326e-05	0.000213617	-1.51116	4.49338	4.00937	5.85671	1	0	1	13.5804
hsa-miR-130b*	TBX15	-0.162545	0.000292722	0.00315017	-1.51116	3.25858	4.00937	-1.11314	1	0	1	9.84849
hsa-miR-130b*	TREM1	-0.164971	0.000241232	0.00268051	-1.51116	3.56705	4.00937	0.653814	1	0	1	10.7808
hsa-miR-130b*	TRIM46	-0.18935	2.97237e-05	0.000458211	-1.51116	1.42509	4.00937	-0.386754	1	0	1	4.30707
hsa-miR-130b*	ZBED1	-0.129097	0.00322509	0.0228223	-1.51116	-0.369608	4.00937	6.48934	1	0	1	-1.11707
hsa-miR-130b	ADAM12	-0.183755	4.92517e-05	0.000703513	1.71439	4.23246	4.33779	3.51054	0	1	1	-14.5122
hsa-miR-130b	ARID4B	-0.114869	0.00772546	0.0462252	1.71439	0.119155	4.33779	4.98514	0	1	1	-0.408558
hsa-miR-130b	ASXL2	-0.135621	0.00209893	0.016075	1.71439	-0.00744985	4.33779	4.79231	0	1	1	0.0255439
hsa-miR-130b	ATP6V0D1	-0.126413	0.0038278	0.0262386	1.71439	-0.889166	4.33779	6.90594	1	0	1	3.04876
hsa-miR-130b	AVIL	-0.154412	0.000549092	0.00532133	1.71439	-1.61606	4.33779	1.31031	1	0	1	5.54113
hsa-miR-130b	B2M	-0.186824	3.74034e-05	0.000557048	1.71439	-1.16573	4.33779	11.1592	1	0	1	3.99705
hsa-miR-130b	BCAT1	-0.240723	1.42026e-07	4.64343e-06	1.71439	0.536403	4.33779	2.90516	0	1	1	-1.83921
hsa-miR-130b	BTBD10	-0.13627	0.00200919	0.0155076	1.71439	0.0711246	4.33779	5.01972	1	0	1	-0.243871
hsa-miR-130b	BTBD3	-0.122736	0.00481692	0.0316053	1.71439	-1.17877	4.33779	5.31354	0	1	1	4.04174
hsa-miR-130b	CAMSAP1L1	-0.11749	0.0066195	0.0408247	1.71439	0.529205	4.33779	4.44689	0	1	1	-1.81453
hsa-miR-130b	CD72	-0.209627	4.20929e-06	8.64428e-05	1.71439	0.182789	4.33779	0.944842	1	0	1	-0.626746
hsa-miR-130b	CDK19	-0.140709	0.00148238	0.0120855	1.71439	-0.485873	4.33779	4.78613	0	1	1	1.66595
hsa-miR-130b	CDKN1A	-0.172881	0.000126028	0.00155402	1.71439	-1.4675	4.33779	7.22116	0	1	1	5.03175
hsa-miR-130b	CHST1	-0.180519	6.55125e-05	0.000895215	1.71439	0.875282	4.33779	1.10914	1	1	2	-3.00116
hsa-miR-130b	CLSTN3	-0.161427	0.000319725	0.00339087	1.71439	0.633063	4.33779	4.99623	1	0	1	-2.17064
hsa-miR-130b	DENND1B	-0.137652	0.00182934	0.014361	1.71439	-1.15088	4.33779	1.6406	1	0	1	3.94612
hsa-miR-130b	DFNA5	-0.311812	9.08512e-12	1.0158e-09	1.71439	0.236994	4.33779	1.24635	1	0	1	-0.8126
hsa-miR-130b	FAM78A	-0.284729	4.99367e-10	3.38123e-08	1.71439	-0.978465	4.33779	2.21943	0	1	1	3.35495
hsa-miR-130b	FLJ36031	-0.132629	0.00256175	0.0189192	1.71439	0.338297	4.33779	4.53962	0	1	1	-1.15995
hsa-miR-130b	GCC2	-0.124564	0.00430001	0.0288329	1.71439	-0.562474	4.33779	5.83753	0	1	1	1.9286
hsa-miR-130b	GDA	-0.11521	0.00757278	0.0454889	1.71439	-1.19156	4.33779	4.67817	0	1	1	4.08561
hsa-miR-130b	GPRC5A	-0.146273	0.00100044	0.00874438	1.71439	0.0943523	4.33779	7.89342	1	0	1	-0.323514
hsa-miR-130b	HLA-F	-0.118833	0.00610896	0.0382785	1.71439	-0.867006	4.33779	6.88822	1	0	1	2.97278
hsa-miR-130b	IGSF3	-0.130969	0.00285651	0.0206749	1.71439	-1.45914	4.33779	4.76015	0	1	1	5.0031
hsa-miR-130b	IL1RL1	-0.249282	5.12797e-08	1.91679e-06	1.71439	-0.481584	4.33779	-1.37161	1	0	1	1.65125
hsa-miR-130b	ITGA11	-0.260292	1.30733e-08	5.83914e-07	1.71439	1.92317	4.33779	4.25301	0	1	1	-6.59415
hsa-miR-130b	ITGB4	-0.149506	0.000791082	0.00720401	1.71439	0.137873	4.33779	8.69871	1	0	1	-0.472736
hsa-miR-130b	KCNJ10	-0.137667	0.00182745	0.0143489	1.71439	-0.357093	4.33779	-0.869061	1	1	2	1.2244
hsa-miR-130b	KDM2A	-0.120821	0.00541686	0.0347423	1.71439	0.00440221	4.33779	6.82534	0	1	1	-0.0150942
hsa-miR-130b	KIAA1217	-0.119544	0.00585269	0.0369796	1.71439	-0.0389864	4.33779	6.45089	0	1	1	0.133676
hsa-miR-130b	KLF13	-0.219504	1.51144e-06	3.58039e-05	1.71439	-1.05031	4.33779	6.81665	0	1	1	3.60129
hsa-miR-130b	KLF3	-0.130024	0.00303748	0.0217373	1.71439	-0.805542	4.33779	6.98126	1	1	2	2.76203
hsa-miR-130b	KLHDC8A	-0.144379	0.00114549	0.00977593	1.71439	0.956831	4.33779	-0.853297	0	1	1	-3.28077
hsa-miR-130b	LIMD2	-0.15978	0.000363719	0.00377654	1.71439	-0.270802	4.33779	3.49907	0	1	1	0.928522
hsa-miR-130b	LMTK2	-0.150044	0.000760445	0.0069717	1.71439	-1.00534	4.33779	4.78844	0	1	1	3.44709
hsa-miR-130b	MAGI1	-0.18931	2.98347e-05	0.000459705	1.71439	-0.942122	4.33779	4.42426	0	1	1	3.23034
hsa-miR-130b	MAT2B	-0.116553	0.0069976	0.042683	1.71439	-0.403977	4.33779	6.50346	0	1	1	1.38515
hsa-miR-130b	MATN3	-0.217827	1.8046e-06	4.17079e-05	1.71439	3.28935	4.33779	0.577317	1	0	1	-11.2785
hsa-miR-130b	MBNL3	-0.171592	0.000140366	0.00170202	1.71439	-1.17646	4.33779	1.7213	0	1	1	4.03384
hsa-miR-130b	MEFV	-0.198811	1.2237e-05	0.000215203	1.71439	-0.77051	4.33779	-1.06571	1	0	1	2.64192
hsa-miR-130b	MYO1D	-0.149901	0.000768439	0.00703223	1.71439	-1.38493	4.33779	8.56512	0	1	1	4.74863
hsa-miR-130b	NKG7	-0.136125	0.0020289	0.015633	1.71439	-1.15253	4.33779	1.7262	1	0	1	3.95178
hsa-miR-130b	OSTF1	-0.144783	0.001113	0.00954732	1.71439	-0.344604	4.33779	5.53406	1	0	1	1.18157
hsa-miR-130b	PANK3	-0.126662	0.00376811	0.0259071	1.71439	-1.3796	4.33779	4.6711	0	1	1	4.73036
hsa-miR-130b	PBLD	-0.206109	5.99297e-06	0.000117043	1.71439	-3.0194	4.33779	4.04226	1	0	1	10.3529
hsa-miR-130b	PRRG4	-0.144254	0.00115566	0.00984736	1.71439	-0.715649	4.33779	3.09994	1	0	1	2.45381
hsa-miR-130b	PSAP	-0.352566	9.64479e-15	2.52779e-12	1.71439	-0.360325	4.33779	10.1664	1	1	2	1.23548
hsa-miR-130b	PTPRJ	-0.113997	0.00812746	0.0481402	1.71439	-0.946314	4.33779	5.76946	0	1	1	3.24471
hsa-miR-130b	RALBP1	-0.138449	0.0017324	0.0137359	1.71439	-0.261743	4.33779	6.32309	0	1	1	0.89746
hsa-miR-130b	RALGPS1	-0.140447	0.00150958	0.0122659	1.71439	-0.639681	4.33779	4.34325	0	1	1	2.19333
hsa-miR-130b	RASD1	-0.114041	0.00810714	0.0480443	1.71439	-0.947749	4.33779	2.58858	0	1	1	3.24963
hsa-miR-130b	SERPINI1	-0.161879	0.00030853	0.00329138	1.71439	0.39363	4.33779	1.3347	1	0	1	-1.34967
hsa-miR-130b	SMCR8	-0.130082	0.00302608	0.0216691	1.71439	-0.695786	4.33779	5.09443	0	1	1	2.3857
hsa-miR-130b	SP1	-0.118958	0.00606298	0.0380479	1.71439	-0.214343	4.33779	6.90959	0	1	1	0.734936
hsa-miR-130b	SPTY2D1	-0.126756	0.00374557	0.0257799	1.71439	-0.0735236	4.33779	5.22048	0	1	1	0.252097
hsa-miR-130b	TMEM111	-0.147785	0.000896892	0.00799365	1.71439	-0.375486	4.33779	5.48689	1	0	1	1.28746
hsa-miR-130b	TMEM176B	-0.13254	0.00257677	0.0190094	1.71439	-0.771329	4.33779	7.72365	1	0	1	2.64472
hsa-miR-130b	TNFAIP6	-0.169988	0.000160341	0.00190346	1.71439	1.90403	4.33779	1.31254	1	0	1	-6.5285
hsa-miR-130b	TPP1	-0.176736	9.08941e-05	0.00118015	1.71439	-0.425313	4.33779	7.41738	1	1	2	1.45831
hsa-miR-130b	TRERF1	-0.218724	1.64163e-06	3.84502e-05	1.71439	-0.130932	4.33779	3.16419	0	1	1	0.448939
hsa-miR-130b	TRIM46	-0.132215	0.00263254	0.0193467	1.71439	1.42509	4.33779	-0.386754	1	0	1	-4.88632
hsa-miR-130b	UHMK1	-0.144102	0.00116818	0.00993518	1.71439	-0.382075	4.33779	3.80145	0	1	1	1.31005
hsa-miR-130b	UNC13A	-0.183724	4.93871e-05	0.000705115	1.71439	0.0757455	4.33779	-0.56821	0	1	1	-0.259715
hsa-miR-130b	USP8	-0.124734	0.00425432	0.0285841	1.71439	-0.415513	4.33779	5.63285	0	1	1	1.4247
hsa-miR-130b	WNT10A	-0.163373	0.000274111	0.00298223	1.71439	-0.937159	4.33779	0.678969	1	1	2	3.21332
hsa-miR-130b	ZBTB7B	-0.168001	0.00018875	0.00218283	1.71439	-1.69527	4.33779	6.3493	0	1	1	5.81273
hsa-miR-130b	ZDHHC2	-0.134178	0.00231186	0.0173973	1.71439	-0.738398	4.33779	3.94946	0	1	1	2.53181
hsa-miR-130b	ZDHHC7	-0.214069	2.67125e-06	5.84146e-05	1.71439	-0.603052	4.33779	6.16474	0	1	1	2.06774
hsa-miR-130b	ZFYVE26	-0.131935	0.00268152	0.0196399	1.71439	-0.480373	4.33779	4.67042	0	1	1	1.6471
hsa-miR-130b	ZNF609	-0.136183	0.002021	0.0155832	1.71439	-0.249548	4.33779	5.40282	0	1	1	0.855648
hsa-miR-132	ACAD9	-0.113537	0.00834697	0.0491753	-2.37544	0.491828	6.20497	5.56421	1	0	1	2.33662
hsa-miR-132	ACSL6	-0.295772	1.02511e-10	8.47151e-09	-2.37544	3.57487	6.20497	1.75953	1	0	1	16.9838
hsa-miR-132	ACTL6A	-0.268344	4.62025e-09	2.35763e-07	-2.37544	1.05814	6.20497	6.38917	1	0	1	5.02713
hsa-miR-132	AHCY	-0.342443	5.81518e-14	1.21388e-11	-2.37544	1.65915	6.20497	8.94967	1	0	1	7.88242
hsa-miR-132	AMOT	-0.145324	0.00107088	0.00924824	-2.37544	0.4532	6.20497	5.08541	1	1	2	2.1531
hsa-miR-132	APOA1BP	-0.280757	8.67967e-10	5.48204e-08	-2.37544	0.507038	6.20497	6.68237	1	0	1	2.40888
hsa-miR-132	APOLD1	-0.177287	8.66961e-05	0.00113445	-2.37544	1.21975	6.20497	4.68618	1	0	1	5.79491
hsa-miR-132	ASNS	-0.153095	0.000606279	0.00577624	-2.37544	1.48729	6.20497	5.84124	1	0	1	7.06597
hsa-miR-132	BCAN	-0.14044	0.00151039	0.0122715	-2.37544	0.955139	6.20497	1.30179	1	1	2	4.53776
hsa-miR-132	BRI3	-0.125288	0.00410925	0.0277906	-2.37544	0.302265	6.20497	6.52749	1	0	1	1.43603
hsa-miR-132	C13orf18	-0.258941	1.55147e-08	6.777e-07	-2.37544	1.19242	6.20497	5.73395	1	0	1	5.66506
hsa-miR-132	C16orf68	-0.238687	1.7998e-07	5.69616e-06	-2.37544	0.909607	6.20497	3.26241	1	0	1	4.32144
hsa-miR-132	CBLL1	-0.1232	0.00468053	0.030877	-2.37544	0.474583	6.20497	5.18793	1	1	2	2.25469
hsa-miR-132	CBWD1	-0.253423	3.08969e-08	1.23467e-06	-2.37544	0.92063	6.20497	5.20363	1	0	1	4.37381
hsa-miR-132	CBWD2	-0.315479	5.11211e-12	6.15361e-10	-2.37544	1.09276	6.20497	4.89504	1	0	1	5.19157
hsa-miR-132	CCDC73	-0.191116	2.52674e-05	0.000399117	-2.37544	0.942865	6.20497	0.716431	1	0	1	4.47945
hsa-miR-132	CCDC90B	-0.159959	0.000358692	0.00373267	-2.37544	0.36326	6.20497	4.8952	1	0	1	1.72581
hsa-miR-132	CCT2	-0.217921	1.78681e-06	4.13549e-05	-2.37544	1.27923	6.20497	7.88477	1	0	1	6.07747
hsa-miR-132	CELSR3	-0.225777	7.69088e-07	2.00172e-05	-2.37544	2.43446	6.20497	4.11139	0	1	1	11.5658
hsa-miR-132	CLP1	-0.127959	0.0034693	0.0242223	-2.37544	0.180997	6.20497	4.10484	1	0	1	0.859895
hsa-miR-132	CPA6	-0.193858	1.95781e-05	0.000321343	-2.37544	-1.2951	6.20497	-0.447882	1	0	1	-6.15287
hsa-miR-132	CUX1	-0.18079	6.39797e-05	0.000877493	-2.37544	0.104239	6.20497	7.15059	0	1	1	0.495227
hsa-miR-132	CWF19L1	-0.172041	0.000135206	0.00164917	-2.37544	0.682721	6.20497	4.66109	0	1	1	3.24353
hsa-miR-132	CXorf26	-0.131576	0.00274524	0.0200186	-2.37544	0.227529	6.20497	4.97104	1	0	1	1.08097
hsa-miR-132	DNAJA2	-0.154403	0.000549472	0.00532434	-2.37544	0.115845	6.20497	6.49802	0	1	1	0.550368
hsa-miR-132	DPM2	-0.123561	0.00457698	0.0303256	-2.37544	0.92073	6.20497	5.59981	1	0	1	4.37429
hsa-miR-132	DSCR6	-0.287642	3.31082e-10	2.36026e-08	-2.37544	2.90787	6.20497	-0.970194	1	0	1	13.815
hsa-miR-132	DUS1L	-0.243653	1.0064e-07	3.4413e-06	-2.37544	0.734308	6.20497	7.19226	1	0	1	3.48861
hsa-miR-132	E2F5	-0.239643	1.61076e-07	5.17461e-06	-2.37544	1.81454	6.20497	3.92585	1	1	2	8.62067
hsa-miR-132	EIF2S3	-0.236036	2.44179e-07	7.41657e-06	-2.37544	0.886082	6.20497	8.26484	1	1	2	4.20968
hsa-miR-132	EIF4A3	-0.121433	0.00521819	0.0337091	-2.37544	0.677327	6.20497	6.88233	1	0	1	3.2179
hsa-miR-132	EXOSC7	-0.250238	4.56548e-08	1.73284e-06	-2.37544	1.1382	6.20497	5.26858	1	0	1	5.40746
hsa-miR-132	FBXL20	-0.183346	5.10745e-05	0.000725417	-2.37544	0.109917	6.20497	2.68581	0	1	1	0.522206
hsa-miR-132	FOXO3	-0.184573	4.57865e-05	0.000661353	-2.37544	0.0244458	6.20497	6.3246	0	1	1	0.116139
hsa-miR-132	FRS3	-0.184833	4.47379e-05	0.000648422	-2.37544	0.70808	6.20497	2.40717	1	0	1	3.36401
hsa-miR-132	GPS1	-0.17021	0.000157428	0.00187421	-2.37544	0.429857	6.20497	6.80831	1	0	1	2.0422
hsa-miR-132	GYLTL1B	-0.261119	1.17685e-08	5.32676e-07	-2.37544	5.01411	6.20497	4.7174	1	0	1	23.8215
hsa-miR-132	HDAC2	-0.222515	1.09549e-06	2.71425e-05	-2.37544	0.886562	6.20497	7.10475	1	0	1	4.21196
hsa-miR-132	HOXB13	-0.14811	0.00087597	0.00783903	-2.37544	2.71155	6.20497	3.72052	1	0	1	12.8823
hsa-miR-132	HSPH1	-0.254332	2.76121e-08	1.11987e-06	-2.37544	1.50997	6.20497	7.45769	1	0	1	7.17368
hsa-miR-132	HUNK	-0.22837	5.78402e-07	1.56471e-05	-2.37544	0.481717	6.20497	4.41918	0	1	1	2.28858
hsa-miR-132	ICT1	-0.256685	2.06024e-08	8.67429e-07	-2.37544	0.830093	6.20497	4.89946	1	0	1	3.94368
hsa-miR-132	IFITM1	-0.190344	2.71327e-05	0.000424134	-2.37544	1.96492	6.20497	8.77624	1	0	1	9.3351
hsa-miR-132	KCMF1	-0.144782	0.00111307	0.00954781	-2.37544	0.137714	6.20497	6.25357	0	1	1	0.654263
hsa-miR-132	KCNJ14	-0.2112	3.58743e-06	7.53233e-05	-2.37544	1.70559	6.20497	1.01499	1	0	1	8.10305
hsa-miR-132	KDELC1	-0.114561	0.00786534	0.0468909	-2.37544	1.8024	6.20497	2.50511	1	0	1	8.56299
hsa-miR-132	KHDRBS3	-0.238562	1.8259e-07	5.76676e-06	-2.37544	0.744552	6.20497	3.2928	1	0	1	3.53728
hsa-miR-132	KIAA1549	-0.228031	6.00494e-07	1.61613e-05	-2.37544	2.62465	6.20497	4.77738	0	1	1	12.4694
hsa-miR-132	KIF9	-0.148739	0.000836752	0.00754735	-2.37544	1.11341	6.20497	3.30572	1	0	1	5.2897
hsa-miR-132	L3MBTL	-0.197614	1.37231e-05	0.000237343	-2.37544	1.30556	6.20497	2.1276	1	0	1	6.20257
hsa-miR-132	LAPTM4B	-0.295207	1.1135e-10	9.10879e-09	-2.37544	1.21175	6.20497	7.23843	1	0	1	5.7569
hsa-miR-132	MAPKAP1	-0.130526	0.00294012	0.0211664	-2.37544	0.186766	6.20497	6.48986	0	1	1	0.887304
hsa-miR-132	MAPKAPK5	-0.18006	6.81918e-05	0.000926079	-2.37544	0.339497	6.20497	5.48605	1	0	1	1.61291
hsa-miR-132	MEX3A	-0.23805	1.93722e-07	6.0707e-06	-2.37544	2.64252	6.20497	3.63612	0	1	1	12.5543
hsa-miR-132	MRPS23	-0.267304	5.29533e-09	2.65511e-07	-2.37544	1.26003	6.20497	5.59143	1	0	1	5.98628
hsa-miR-132	MTMR1	-0.123915	0.00447747	0.0297916	-2.37544	0.566843	6.20497	5.17982	1	0	1	2.69301
hsa-miR-132	NAT10	-0.226701	6.95123e-07	1.83377e-05	-2.37544	1.22003	6.20497	6.60534	1	0	1	5.79621
hsa-miR-132	NBPF3	-0.203791	7.53945e-06	0.000142386	-2.37544	0.858189	6.20497	2.52143	1	0	1	4.07716
hsa-miR-132	NDUFA4	-0.135125	0.00217002	0.0165181	-2.37544	0.248126	6.20497	7.29507	1	0	1	1.17882
hsa-miR-132	NDUFC2	-0.193104	2.10079e-05	0.000341274	-2.37544	-0.218257	6.20497	6.60569	1	0	1	-1.03691
hsa-miR-132	NEDD8	-0.165883	0.000224169	0.0025212	-2.37544	0.189038	6.20497	6.52601	1	0	1	0.8981
hsa-miR-132	NFAT5	-0.116423	0.00705144	0.0429462	-2.37544	0.78035	6.20497	5.95483	0	1	1	3.70735
hsa-miR-132	NMB	-0.143233	0.00124229	0.0104502	-2.37544	2.29136	6.20497	2.70897	1	0	1	10.886
hsa-miR-132	NSMCE4A	-0.117778	0.00650694	0.0402661	-2.37544	0.341048	6.20497	5.24295	1	0	1	1.62028
hsa-miR-132	NUDCD3	-0.215382	2.33103e-06	5.19542e-05	-2.37544	0.671007	6.20497	6.84678	1	0	1	3.18788
hsa-miR-132	ORC6L	-0.287344	3.45338e-10	2.44845e-08	-2.37544	2.67075	6.20497	4.19642	1	0	1	12.6884
hsa-miR-132	PAIP2	-0.150567	0.000731685	0.00675194	-2.37544	0.337265	6.20497	6.01856	1	1	2	1.60231
hsa-miR-132	PAN3	-0.183081	5.22893e-05	0.000739956	-2.37544	1.01409	6.20497	5.73044	1	1	2	4.81781
hsa-miR-132	PDSS1	-0.129031	0.00323875	0.022901	-2.37544	0.193397	6.20497	4.37267	1	0	1	0.918805
hsa-miR-132	PHF20	-0.174779	0.000107391	0.00135771	-2.37544	0.952705	6.20497	5.68112	1	0	1	4.52619
hsa-miR-132	PIGU	-0.280875	8.5397e-10	5.40472e-08	-2.37544	0.812059	6.20497	5.77521	1	0	1	3.858
hsa-miR-132	PIGY	-0.170665	0.000151603	0.00181585	-2.37544	0.104008	6.20497	6.1401	1	0	1	0.494132
hsa-miR-132	PKD1L1	-0.16567	0.000228053	0.00255766	-2.37544	0.718249	6.20497	-0.301295	1	0	1	3.41232
hsa-miR-132	PMPCB	-0.203003	8.14625e-06	0.000152103	-2.37544	0.379124	6.20497	6.4425	1	0	1	1.80118
hsa-miR-132	POLD2	-0.156447	0.000470417	0.00468031	-2.37544	1.43911	6.20497	7.29289	1	0	1	6.83706
hsa-miR-132	POM121C	-0.254891	2.57634e-08	1.05424e-06	-2.37544	1.36579	6.20497	6.0814	0	1	1	6.48872
hsa-miR-132	PPP1R7	-0.187845	3.40975e-05	0.000514943	-2.37544	0.00306245	6.20497	6.03906	1	0	1	0.0145494
hsa-miR-132	PRPF19	-0.121332	0.00525043	0.033878	-2.37544	0.70665	6.20497	7.59934	1	0	1	3.35722
hsa-miR-132	PSMA2	-0.163611	0.000268959	0.00293533	-2.37544	0.647103	6.20497	7.27901	0	1	1	3.07431
hsa-miR-132	PSMD10	-0.247889	6.068e-08	2.2168e-06	-2.37544	0.421085	6.20497	5.69799	1	0	1	2.00053
hsa-miR-132	PSMD13	-0.144478	0.00113742	0.00971917	-2.37544	0.507654	6.20497	7.20912	1	0	1	2.41181
hsa-miR-132	PSMD8	-0.197077	1.4445e-05	0.000247988	-2.37544	0.434993	6.20497	7.44085	1	0	1	2.0666
hsa-miR-132	PTCH1	-0.113771	0.00823461	0.0486452	-2.37544	-0.177645	6.20497	5.33693	1	1	2	-0.843971
hsa-miR-132	PTRH1	-0.159371	0.000375487	0.00387883	-2.37544	1.6253	6.20497	3.6654	1	0	1	7.7216
hsa-miR-132	QPCTL	-0.259504	1.44484e-08	6.36856e-07	-2.37544	0.724685	6.20497	4.14588	1	0	1	3.4429
hsa-miR-132	RAB15	-0.14458	0.0011292	0.0096614	-2.37544	1.24143	6.20497	6.49738	0	1	1	5.89789
hsa-miR-132	RAE1	-0.308279	1.5692e-11	1.63889e-09	-2.37544	1.44743	6.20497	5.94895	1	0	1	6.87656
hsa-miR-132	RBMX2	-0.247765	6.1595e-08	2.24603e-06	-2.37544	0.885586	6.20497	4.58275	1	0	1	4.20732
hsa-miR-132	RNASEH2B	-0.256912	2.00238e-08	8.46491e-07	-2.37544	1.04191	6.20497	5.09107	1	0	1	4.95
hsa-miR-132	RPL13A	-0.145288	0.00107362	0.00926773	-2.37544	0.308486	6.20497	10.1237	1	1	2	1.46558
hsa-miR-132	RPL34	-0.234196	3.01164e-07	8.89183e-06	-2.37544	0.387122	6.20497	8.75332	1	0	1	1.83918
hsa-miR-132	RPL6	-0.187019	3.67494e-05	0.00054892	-2.37544	0.597578	6.20497	9.18901	1	0	1	2.83902
hsa-miR-132	RPP38	-0.223427	9.92859e-07	2.49406e-05	-2.37544	0.367465	6.20497	4.25458	1	0	1	1.74578
hsa-miR-132	RRS1	-0.231953	3.87981e-07	1.10667e-05	-2.37544	1.4353	6.20497	5.61219	1	0	1	6.81897
hsa-miR-132	S100A2	-0.319297	2.78541e-12	3.6086e-10	-2.37544	4.49372	6.20497	2.27955	1	0	1	21.3492
hsa-miR-132	SCAP	-0.142	0.00135475	0.0112229	-2.37544	-0.212838	6.20497	6.9552	1	0	1	-1.01117
hsa-miR-132	SLC5A1	-0.130709	0.00290527	0.0209623	-2.37544	-0.080317	6.20497	6.45925	1	0	1	-0.381577
hsa-miR-132	SNRPB2	-0.181235	6.15343e-05	0.000849114	-2.37544	0.859672	6.20497	5.95069	1	0	1	4.0842
hsa-miR-132	SNX12	-0.114579	0.007857	0.0468514	-2.37544	-0.199576	6.20497	3.89057	1	0	1	-0.948165
hsa-miR-132	SOX4	-0.246696	7.00411e-08	2.51036e-06	-2.37544	1.61811	6.20497	7.19157	0	1	1	7.68747
hsa-miR-132	SPINT2	-0.122732	0.00481808	0.0316116	-2.37544	-0.381242	6.20497	9.31453	1	0	1	-1.81124
hsa-miR-132	SQLE	-0.208112	4.90478e-06	9.85281e-05	-2.37544	1.84258	6.20497	6.51065	1	0	1	8.75389
hsa-miR-132	SRCRB4D	-0.25301	3.25109e-08	1.29013e-06	-2.37544	1.47193	6.20497	-0.0808534	1	0	1	6.99299
hsa-miR-132	SRP9	-0.136603	0.00196448	0.0152259	-2.37544	0.464986	6.20497	7.70406	1	0	1	2.2091
hsa-miR-132	STK16	-0.155779	0.000495012	0.00488266	-2.37544	-0.0761785	6.20497	5.13218	1	0	1	-0.361916
hsa-miR-132	STK19	-0.181912	5.79794e-05	0.000807517	-2.37544	0.413469	6.20497	3.87387	1	0	1	1.96435
hsa-miR-132	STX16	-0.175659	9.96497e-05	0.00127507	-2.37544	0.946795	6.20497	6.58248	0	1	1	4.49812
hsa-miR-132	TBPL1	-0.172635	0.000128661	0.00158123	-2.37544	0.538779	6.20497	4.18443	1	0	1	2.55968
hsa-miR-132	TCEB1	-0.189764	2.86176e-05	0.00044379	-2.37544	0.952993	6.20497	5.30536	0	1	1	4.52756
hsa-miR-132	TIMM8B	-0.189667	2.88732e-05	0.000447075	-2.37544	0.316442	6.20497	5.22687	1	0	1	1.50338
hsa-miR-132	TIMM9	-0.215872	2.21509e-06	4.97285e-05	-2.37544	0.732498	6.20497	4.6687	1	1	2	3.48002
hsa-miR-132	TMEM185B	-0.19692	1.46616e-05	0.000251182	-2.37544	1.28898	6.20497	4.87143	0	1	1	6.1238
hsa-miR-132	TMEM43	-0.137041	0.00190701	0.014861	-2.37544	0.837974	6.20497	6.59749	0	1	1	3.98112
hsa-miR-132	TRAIP	-0.125728	0.00399707	0.0271765	-2.37544	1.38498	6.20497	3.16917	1	0	1	6.57987
hsa-miR-132	TUBA1C	-0.198908	1.21234e-05	0.000213481	-2.37544	1.0541	6.20497	8.98873	1	0	1	5.00792
hsa-miR-132	TUBGCP3	-0.121297	0.0052619	0.0339381	-2.37544	0.980857	6.20497	5.206	1	0	1	4.65994
hsa-miR-132	TUSC2	-0.164701	0.000246523	0.00272952	-2.37544	0.109247	6.20497	5.05496	1	1	2	0.519019
hsa-miR-132	USP7	-0.169433	0.00016785	0.00197827	-2.37544	0.0995713	6.20497	7.47933	1	0	1	0.473052
hsa-miR-132	WDR4	-0.161557	0.000316475	0.00336197	-2.37544	1.76037	6.20497	4.33404	1	0	1	8.36333
hsa-miR-132	WDR43	-0.145504	0.00105714	0.00915128	-2.37544	1.42711	6.20497	6.20714	1	0	1	6.78005
hsa-miR-132	YAP1	-0.131664	0.00272954	0.0199251	-2.37544	0.79753	6.20497	6.93986	1	0	1	3.78898
hsa-miR-132	YIF1A	-0.157111	0.00044712	0.00448641	-2.37544	0.488389	6.20497	6.53459	1	0	1	2.32028
hsa-miR-132	YWHAB	-0.18494	4.43092e-05	0.000643118	-2.37544	0.277927	6.20497	9.04759	1	0	1	1.3204
hsa-miR-132	ZC3H8	-0.25975	1.4004e-08	6.19872e-07	-2.37544	1.31106	6.20497	3.29618	1	0	1	6.22871
hsa-miR-132	ZMYND8	-0.209138	4.42278e-06	9.01699e-05	-2.37544	0.4536	6.20497	6.25307	1	0	1	2.155
hsa-miR-132	ZNF133	-0.224319	9.01436e-07	2.29435e-05	-2.37544	0.804428	6.20497	3.63527	1	0	1	3.82175
hsa-miR-132	ZNF177	-0.182231	5.63709e-05	0.000788556	-2.37544	0.885038	6.20497	0.583308	1	0	1	4.20472
hsa-miR-132	ZNF238	-0.154501	0.000545405	0.0052917	-2.37544	0.893289	6.20497	5.53339	1	1	2	4.24391
hsa-miR-132	ZNF614	-0.197204	1.42704e-05	0.000245475	-2.37544	0.359172	6.20497	3.03806	1	0	1	1.70639
hsa-miR-133a	AIM2	-0.143064	0.00125723	0.0105522	-4.65946	-0.125869	3.73552	-0.0812838	1	0	1	-1.17296
hsa-miR-133a	C14orf147	-0.126457	0.00381728	0.0261812	-4.65946	-0.156803	3.73552	6.20075	0	1	1	-1.46123
hsa-miR-133a	C19orf36	-0.121559	0.00517814	0.0335016	-4.65946	1.38115	3.73552	-0.272797	1	0	1	12.8708
hsa-miR-133a	C1orf91	-0.114666	0.00781724	0.0466625	-4.65946	0.756644	3.73552	3.52215	1	0	1	7.0511
hsa-miR-133a	COX6B1	-0.172959	0.000125207	0.00154544	-4.65946	-0.243894	3.73552	7.75645	1	0	1	-2.27283
hsa-miR-133a	CYP4X1	-0.232013	3.85374e-07	1.10009e-05	-4.65946	1.98894	3.73552	2.07102	1	0	1	18.5347
hsa-miR-133a	FAIM	-0.178041	8.12507e-05	0.00107408	-4.65946	0.874953	3.73552	3.20632	1	1	2	8.15361
hsa-miR-133a	GPR109A	-0.154226	0.000556846	0.00538299	-4.65946	1.30985	3.73552	0.324661	1	0	1	12.2064
hsa-miR-133a	IDH2	-0.152432	0.000637065	0.00601837	-4.65946	0.436023	3.73552	7.8772	1	0	1	4.06326
hsa-miR-133a	KLK8	-0.119276	0.00594826	0.0374657	-4.65946	6.02515	3.73552	-0.691477	1	0	1	56.1479
hsa-miR-133a	MRPL54	-0.214466	2.56374e-06	5.63808e-05	-4.65946	-0.0212917	3.73552	5.05957	1	0	1	-0.198415
hsa-miR-133a	NUBP1	-0.154442	0.000547844	0.00531134	-4.65946	0.127062	3.73552	4.48944	1	0	1	1.18408
hsa-miR-133a	PKNOX1	-0.121819	0.00509619	0.0330748	-4.65946	0.49955	3.73552	4.61285	0	1	1	4.65527
hsa-miR-133a	PODXL2	-0.115685	0.00736479	0.0444842	-4.65946	1.30662	3.73552	5.70971	1	0	1	12.1763
hsa-miR-133a	PPP2CA	-0.123702	0.00453724	0.0301138	-4.65946	0.0800117	3.73552	7.13667	0	1	1	0.745622
hsa-miR-133a	PRF1	-0.116702	0.00693634	0.0423826	-4.65946	-0.551363	3.73552	2.52091	1	0	1	-5.1381
hsa-miR-133a	RDH16	-0.201996	8.98942e-06	0.000165458	-4.65946	2.46928	3.73552	-1.32987	1	0	1	23.011
hsa-miR-133a	SEC11C	-0.148509	0.000850893	0.00765213	-4.65946	-0.503893	3.73552	5.31085	1	0	1	-4.69573
hsa-miR-133a	TPD52L1	-0.154613	0.000540823	0.00525469	-4.65946	1.54619	3.73552	4.7263	1	0	1	14.4088
hsa-miR-134	ACADVL	-0.121058	0.00533922	0.0343422	0.538549	-0.883827	8.38421	7.95326	1	0	1	0.951969
hsa-miR-134	AFF4	-0.129995	0.0030431	0.02177	0.538549	-0.447688	8.38421	6.16955	1	0	1	0.482205
hsa-miR-134	ARID1A	-0.18308	5.22923e-05	0.000739984	0.538549	-0.20469	8.38421	6.68045	1	0	1	0.220471
hsa-miR-134	ARID1B	-0.184958	4.42378e-05	0.000642289	0.538549	0.0336784	8.38421	6.19286	1	0	1	-0.0362749
hsa-miR-134	BARX2	-0.11422	0.00802301	0.0476463	0.538549	-3.0777	8.38421	1.71346	1	0	1	3.31499
hsa-miR-134	C1orf106	-0.129556	0.00313086	0.0222788	0.538549	-0.997077	8.38421	7.07235	1	0	1	1.07395
hsa-miR-134	CMTM4	-0.136995	0.00191292	0.0148981	0.538549	-0.657418	8.38421	6.97105	1	0	1	0.708104
hsa-miR-134	CRTC3	-0.11786	0.0064752	0.0401102	0.538549	0.268955	8.38421	5.3011	1	0	1	-0.289692
hsa-miR-134	FAM168B	-0.150572	0.000731419	0.0067499	0.538549	-0.339346	8.38421	6.99686	0	1	1	0.365509
hsa-miR-134	GSK3B	-0.122841	0.00478573	0.03144	0.538549	0.210103	8.38421	6.07345	1	0	1	-0.226302
hsa-miR-134	KDM5A	-0.186978	3.6888e-05	0.000550617	0.538549	-0.00480188	8.38421	5.76637	0	1	1	0.0051721
hsa-miR-134	KIAA1161	-0.155906	0.000490257	0.00484359	0.538549	-1.5532	8.38421	5.40752	1	0	1	1.67295
hsa-miR-134	KREMEN1	-0.154877	0.000530103	0.00516853	0.538549	-0.7671	8.38421	5.36393	1	0	1	0.826242
hsa-miR-134	MLL2	-0.214454	2.56706e-06	5.64415e-05	0.538549	-0.0430262	8.38421	6.62821	0	1	1	0.0463435
hsa-miR-134	NUP214	-0.152791	0.000620228	0.0058862	0.538549	0.0781547	8.38421	6.14666	1	0	1	-0.0841803
hsa-miR-134	PHF15	-0.122978	0.00474542	0.0312257	0.538549	-0.0554818	8.38421	5.52055	1	0	1	0.0597593
hsa-miR-134	PPFIA1	-0.138581	0.00171684	0.0136343	0.538549	-0.0811726	8.38421	5.8413	1	0	1	0.0874309
hsa-miR-134	RASEF	-0.130535	0.00293841	0.0211565	0.538549	-0.0175886	8.38421	3.97716	1	0	1	0.0189447
hsa-miR-134	REPS1	-0.138325	0.00174725	0.0138319	0.538549	0.29864	8.38421	5.44882	1	0	1	-0.321665
hsa-miR-134	SLC12A6	-0.135548	0.00210928	0.0161393	0.538549	-0.699005	8.38421	4.30114	1	0	1	0.752897
hsa-miR-134	SPTLC2	-0.159401	0.000374615	0.00387125	0.538549	-0.481699	8.38421	6.30759	0	1	1	0.518838
hsa-miR-134	TMEM151B	-0.113491	0.0083693	0.0492825	0.538549	-1.36401	8.38421	-0.908189	0	1	1	1.46917
hsa-miR-134	TMEM184A	-0.148085	0.000877551	0.00785081	0.538549	-0.397516	8.38421	5.4058	0	1	1	0.428164
hsa-miR-134	ZNF407	-0.131977	0.00267409	0.0195943	0.538549	-0.429848	8.38421	3.32241	1	0	1	0.462989
hsa-miR-134	ZXDC	-0.132998	0.00250006	0.0185469	0.538549	0.443529	8.38421	5.59851	0	1	1	-0.477724
hsa-miR-135b	ABHD5	-0.240195	1.51047e-07	4.89626e-06	6.60713	-1.41009	5.8188	4.35264	0	1	1	18.6333
hsa-miR-135b	ACAA1	-0.129215	0.00320048	0.02268	6.60713	-1.21531	5.8188	6.04547	1	0	1	16.0595
hsa-miR-135b	ACAA2	-0.18212	5.69247e-05	0.000795073	6.60713	-1.99636	5.8188	6.97324	1	0	1	26.3805
hsa-miR-135b	ACSM3	-0.132125	0.00264819	0.0194386	6.60713	-1.36127	5.8188	3.91177	1	0	1	17.9882
hsa-miR-135b	ADRA2A	-0.18947	2.9399e-05	0.000453995	6.60713	-2.37604	5.8188	3.1447	0	1	1	31.3977
hsa-miR-135b	AGPS	-0.138989	0.00166949	0.0133239	6.60713	-0.0999648	5.8188	6.10629	0	1	1	1.32096
hsa-miR-135b	AIM1	-0.217778	1.81397e-06	4.18953e-05	6.60713	-1.116	5.8188	6.61193	1	0	1	14.7471
hsa-miR-135b	AK7	-0.170571	0.000152795	0.00182774	6.60713	-0.959596	5.8188	0.686971	1	0	1	12.6803
hsa-miR-135b	ALAS1	-0.12317	0.00468937	0.0309246	6.60713	-0.75273	5.8188	6.36187	1	0	1	9.94677
hsa-miR-135b	ALDH2	-0.140027	0.00155422	0.0125631	6.60713	-0.661684	5.8188	8.41314	1	0	1	8.74367
hsa-miR-135b	ANK3	-0.239125	1.71067e-07	5.45008e-06	6.60713	-2.15832	5.8188	4.33737	1	1	2	28.5207
hsa-miR-135b	ANKRD52	-0.148358	0.000860325	0.00772292	6.60713	-0.0440986	5.8188	6.22574	0	1	1	0.582731
hsa-miR-135b	AP3S2	-0.289679	2.47668e-10	1.82853e-08	6.60713	-1.01704	5.8188	6.04083	0	1	1	13.4394
hsa-miR-135b	ARNTL	-0.162189	0.00030107	0.0032243	6.60713	-0.808089	5.8188	2.90066	1	1	2	10.6783
hsa-miR-135b	BCAT1	-0.11788	0.00646754	0.0400717	6.60713	0.536403	5.8188	2.90516	0	1	1	-7.08817
hsa-miR-135b	C10orf28	-0.129043	0.00323615	0.0228858	6.60713	-0.331887	5.8188	3.89656	1	0	1	4.38565
hsa-miR-135b	C1orf201	-0.265483	6.71266e-09	3.26585e-07	6.60713	-1.35564	5.8188	3.20155	1	0	1	17.9138
hsa-miR-135b	C4orf19	-0.124057	0.00443793	0.0295779	6.60713	-1.86299	5.8188	4.62132	1	0	1	24.6181
hsa-miR-135b	C6orf168	-0.122397	0.00491847	0.0321408	6.60713	-0.608147	5.8188	-0.298176	0	1	1	8.03622
hsa-miR-135b	CAMK2D	-0.185599	4.17678e-05	0.000611777	6.60713	-1.03665	5.8188	5.66957	0	1	1	13.6986
hsa-miR-135b	CCNK	-0.155691	0.000498359	0.00491017	6.60713	-0.118763	5.8188	5.935	0	1	1	1.56937
hsa-miR-135b	CDH13	-0.137399	0.00186116	0.0145654	6.60713	1.00033	5.8188	3.48311	1	0	1	-13.2186
hsa-miR-135b	CHP	-0.121644	0.00515137	0.0333625	6.60713	-1.72452	5.8188	7.32586	0	1	1	22.7883
hsa-miR-135b	CMBL	-0.183285	5.1352e-05	0.000728754	6.60713	-2.24624	5.8188	6.01894	1	0	1	29.6824
hsa-miR-135b	CNTROB	-0.178002	8.15215e-05	0.00107709	6.60713	0.125353	5.8188	4.88519	1	0	1	-1.65645
hsa-miR-135b	CSNK1G1	-0.172706	0.000127897	0.00157343	6.60713	-0.322159	5.8188	4.45498	0	1	1	4.25709
hsa-miR-135b	D4S234E	-0.144132	0.00116569	0.00991786	6.60713	-1.39536	5.8188	1.09604	0	1	1	18.4386
hsa-miR-135b	EIF2C1	-0.175579	0.000100336	0.00128245	6.60713	-0.438616	5.8188	5.10619	0	1	1	5.79598
hsa-miR-135b	EMILIN2	-0.134975	0.00219195	0.0166535	6.60713	0.182277	5.8188	4.16558	1	0	1	-2.40865
hsa-miR-135b	ENTPD4	-0.125818	0.00397454	0.0270536	6.60713	-0.646941	5.8188	4.23591	0	1	1	8.54885
hsa-miR-135b	EOMES	-0.198417	1.27088e-05	0.000222287	6.60713	-0.357579	5.8188	-1.30223	0	1	1	4.72514
hsa-miR-135b	ERP29	-0.15767	0.000428305	0.00432842	6.60713	-0.270616	5.8188	7.48043	1	0	1	3.576
hsa-miR-135b	ESR2	-0.141809	0.00137302	0.0113475	6.60713	-0.979498	5.8188	-1.22101	1	0	1	12.9433
hsa-miR-135b	GATA3	-0.203712	7.59848e-06	0.000143339	6.60713	-0.329198	5.8188	0.370561	0	1	1	4.35011
hsa-miR-135b	GLYCTK	-0.131227	0.0028088	0.0203921	6.60713	-0.45653	5.8188	4.68006	0	1	1	6.03271
hsa-miR-135b	HADHA	-0.23839	1.86273e-07	5.86728e-06	6.60713	-1.1153	5.8188	8.03367	1	0	1	14.7379
hsa-miR-135b	HHEX	-0.133163	0.00247289	0.0183809	6.60713	-0.593207	5.8188	1.52791	1	0	1	7.8388
hsa-miR-135b	HIC2	-0.145452	0.00106111	0.00917922	6.60713	-0.275448	5.8188	3.33247	0	1	1	3.63985
hsa-miR-135b	HIF1AN	-0.128623	0.00332487	0.0233942	6.60713	-0.213612	5.8188	5.69402	0	1	1	2.82272
hsa-miR-135b	HMBOX1	-0.138636	0.00171034	0.0135917	6.60713	-0.0618144	5.8188	1.63142	0	1	1	0.816831
hsa-miR-135b	HMGCS2	-0.162184	0.0003012	0.00322552	6.60713	-3.91948	5.8188	6.14747	1	0	1	51.7931
hsa-miR-135b	IPMK	-0.175734	9.90164e-05	0.00126824	6.60713	-0.963113	5.8188	1.847	0	1	1	12.7268
hsa-miR-135b	KALRN	-0.157722	0.0004266	0.00431415	6.60713	-1.08685	5.8188	5.3349	0	1	1	14.3619
hsa-miR-135b	KCTD1	-0.117139	0.00675899	0.0415151	6.60713	-0.404836	5.8188	2.4243	0	1	1	5.34961
hsa-miR-135b	KDM6B	-0.133318	0.00244766	0.0182283	6.60713	-0.45617	5.8188	5.60673	0	1	1	6.02796
hsa-miR-135b	KIAA0317	-0.213049	2.96782e-06	6.39597e-05	6.60713	-0.386506	5.8188	5.56484	0	1	1	5.10739
hsa-miR-135b	KIAA0467	-0.129612	0.00311961	0.022214	6.60713	-0.352324	5.8188	5.06042	1	0	1	4.6557
hsa-miR-135b	KLF13	-0.215343	2.34046e-06	5.21305e-05	6.60713	-1.05031	5.8188	6.81665	0	1	1	13.8791
hsa-miR-135b	KLF3	-0.141598	0.00139338	0.0114866	6.60713	-0.805542	5.8188	6.98126	0	1	1	10.6446
hsa-miR-135b	KLK15	-0.124021	0.00444807	0.0296322	6.60713	-2.3539	5.8188	-1.13139	1	0	1	31.105
hsa-miR-135b	LMBRD2	-0.136122	0.00202933	0.0156358	6.60713	-0.787536	5.8188	2.58076	0	1	1	10.4067
hsa-miR-135b	LMTK2	-0.154363	0.00055114	0.00533744	6.60713	-1.00534	5.8188	4.78844	0	1	1	13.2848
hsa-miR-135b	MAN2A1	-0.196807	1.48201e-05	0.000253477	6.60713	-0.884696	5.8188	5.12017	0	1	1	11.6906
hsa-miR-135b	MIER3	-0.202439	8.60883e-06	0.000159459	6.60713	-2.06707	5.8188	5.06207	1	0	1	27.3148
hsa-miR-135b	MTMR14	-0.135014	0.00218628	0.0166191	6.60713	-0.208101	5.8188	5.42701	1	1	2	2.7499
hsa-miR-135b	MUT	-0.19884	1.2203e-05	0.000214676	6.60713	-0.85845	5.8188	5.2363	1	0	1	11.3438
hsa-miR-135b	NCOR1	-0.240216	1.50684e-07	4.88656e-06	6.60713	-0.881806	5.8188	6.6151	1	0	1	11.6524
hsa-miR-135b	NDUFA6	-0.180236	6.71579e-05	0.000914144	6.60713	-0.446382	5.8188	6.00589	1	0	1	5.89861
hsa-miR-135b	NPC1	-0.11962	0.00582616	0.0368461	6.60713	0.0851144	5.8188	5.34018	0	1	1	-1.12472
hsa-miR-135b	OTUD7B	-0.121275	0.00526895	0.0339748	6.60713	-0.727102	5.8188	4.62467	0	1	1	9.60812
hsa-miR-135b	PANK1	-0.137024	0.00190913	0.0148746	6.60713	-0.794725	5.8188	4.62403	0	1	1	10.5017
hsa-miR-135b	PARD3	-0.127876	0.00348784	0.0243284	6.60713	-0.213009	5.8188	5.46689	1	1	2	2.81475
hsa-miR-135b	PCNT	-0.132567	0.00257218	0.0189823	6.60713	0.145571	5.8188	5.06412	1	0	1	-1.92361
hsa-miR-135b	PDSS2	-0.116689	0.00694172	0.042409	6.60713	-0.153037	5.8188	4.8007	1	0	1	2.02227
hsa-miR-135b	PEX11A	-0.138104	0.00177379	0.0140035	6.60713	-1.29374	5.8188	2.72954	1	0	1	17.0959
hsa-miR-135b	PIK3R2	-0.116214	0.00713902	0.0433787	6.60713	0.410355	5.8188	6.86502	0	1	1	-5.42254
hsa-miR-135b	PIK3R3	-0.14832	0.000862715	0.00774085	6.60713	0.391027	5.8188	4.41008	0	1	1	-5.16713
hsa-miR-135b	PIM2	-0.198969	1.20524e-05	0.000212434	6.60713	-0.221841	5.8188	5.0534	0	1	1	2.93146
hsa-miR-135b	PITX2	-0.13072	0.00290312	0.0209496	6.60713	-0.372968	5.8188	3.54812	1	0	1	4.92849
hsa-miR-135b	PLVAP	-0.226135	7.39578e-07	1.93529e-05	6.60713	-0.0123455	5.8188	6.33658	1	0	1	0.163136
hsa-miR-135b	PLXNA2	-0.212558	3.12171e-06	6.67968e-05	6.60713	-1.43016	5.8188	5.78661	0	1	1	18.8985
hsa-miR-135b	PPM1D	-0.146886	0.000957195	0.0084345	6.60713	-0.363712	5.8188	3.87622	1	0	1	4.80618
hsa-miR-135b	PPTC7	-0.118053	0.006401	0.0397418	6.60713	-0.510939	5.8188	4.59017	0	1	1	6.75168
hsa-miR-135b	PSD3	-0.183567	5.00808e-05	0.000713492	6.60713	-1.04916	5.8188	4.42484	0	1	1	13.8639
hsa-miR-135b	PTPRF	-0.158312	0.000407626	0.00415379	6.60713	-1.27324	5.8188	8.67606	0	1	1	16.825
hsa-miR-135b	RAB1B	-0.192691	2.18332e-05	0.000352616	6.60713	-0.52838	5.8188	7.82607	0	1	1	6.98215
hsa-miR-135b	RARA	-0.132009	0.00266839	0.0195598	6.60713	-0.660312	5.8188	5.42644	0	1	1	8.72554
hsa-miR-135b	RBM23	-0.181156	6.19604e-05	0.000854061	6.60713	-0.243024	5.8188	5.85171	0	1	1	3.21138
hsa-miR-135b	RCOR1	-0.145818	0.0010336	0.00898267	6.60713	-0.436549	5.8188	5.52609	0	1	1	5.76867
hsa-miR-135b	REST	-0.165177	0.000237282	0.00264335	6.60713	-0.0730446	5.8188	3.39021	0	1	1	0.96523
hsa-miR-135b	RIMKLA	-0.184239	4.71729e-05	0.000678394	6.60713	-1.43734	5.8188	3.4482	0	1	1	18.9934
hsa-miR-135b	RPL36AL	-0.179206	7.34563e-05	0.000986451	6.60713	-0.461208	5.8188	7.25326	1	0	1	6.09452
hsa-miR-135b	SCML4	-0.195596	1.66238e-05	0.000279597	6.60713	-0.746217	5.8188	1.25029	0	1	1	9.8607
hsa-miR-135b	SETD2	-0.127926	0.00347679	0.0242648	6.60713	-0.26076	5.8188	6.09251	1	0	1	3.44575
hsa-miR-135b	SLC25A11	-0.168866	0.000175848	0.0020568	6.60713	-0.334432	5.8188	5.92888	1	0	1	4.41927
hsa-miR-135b	SPTBN1	-0.156683	0.000462011	0.00461011	6.60713	-0.280448	5.8188	9.16185	1	1	2	3.70591
hsa-miR-135b	SUCLG2	-0.237123	2.15571e-07	6.6582e-06	6.60713	-1.51256	5.8188	6.77689	1	0	1	19.9874
hsa-miR-135b	SUMF1	-0.145691	0.00104308	0.00905099	6.60713	-0.399658	5.8188	5.38643	1	0	1	5.28119
hsa-miR-135b	TCF25	-0.137649	0.0018297	0.0143634	6.60713	-0.200312	5.8188	6.82413	1	0	1	2.64698
hsa-miR-135b	TNIP1	-0.164417	0.000252188	0.002782	6.60713	-0.87716	5.8188	7.48422	1	0	1	11.591
hsa-miR-135b	TRIP11	-0.189089	3.04436e-05	0.00046769	6.60713	-0.469479	5.8188	4.57338	1	0	1	6.20382
hsa-miR-135b	TRPM4	-0.165204	0.000236759	0.00263844	6.60713	-1.28872	5.8188	6.67856	1	1	2	17.0295
hsa-miR-135b	WDR20	-0.290982	2.05442e-10	1.55527e-08	6.60713	-0.566187	5.8188	4.19789	0	1	1	7.48175
hsa-miR-135b	ZBTB46	-0.114509	0.00788923	0.0470072	6.60713	0.151138	5.8188	1.88681	0	1	1	-1.99717
hsa-miR-135b	ZCCHC14	-0.126526	0.00380052	0.0260884	6.60713	-0.221524	5.8188	5.79411	0	1	1	2.92728
hsa-miR-135b	ZNF704	-0.127682	0.00353137	0.0245747	6.60713	-0.392611	5.8188	2.61331	0	1	1	5.18806
hsa-miR-135b	ZNF772	-0.137381	0.0018634	0.0145798	6.60713	-1.25981	5.8188	0.0829983	0	1	1	16.6475
hsa-miR-136	AHRR	-0.146458	0.00098719	0.00865042	4.42265	-1.57266	4.21702	0.314638	1	0	1	13.9107
hsa-miR-136	ANKRD11	-0.123202	0.00468001	0.0308742	4.42265	0.146629	4.21702	6.82868	0	1	1	-1.29698
hsa-miR-136	ARHGAP25	-0.1256	0.00402946	0.0273538	4.42265	-1.10962	4.21702	2.42047	1	0	1	9.8149
hsa-miR-136	ATF2	-0.167753	0.00019261	0.00222023	4.42265	-0.104263	4.21702	4.07054	1	0	1	0.922233
hsa-miR-136	C10orf12	-0.190078	2.78055e-05	0.000433102	4.42265	-0.355538	4.21702	2.3934	1	0	1	3.14484
hsa-miR-136	CAP1	-0.11569	0.0073628	0.0444744	4.42265	-0.427233	4.21702	8.70007	1	0	1	3.779
hsa-miR-136	CASP10	-0.15273	0.000623082	0.00590885	4.42265	-1.10399	4.21702	5.15158	1	0	1	9.76512
hsa-miR-136	CCNDBP1	-0.174301	0.000111821	0.00140482	4.42265	-0.974851	4.21702	5.20598	0	1	1	8.62285
hsa-miR-136	CPD	-0.149135	0.000812884	0.00736767	4.42265	0.130989	4.21702	7.06915	0	1	1	-1.15864
hsa-miR-136	DCAF7	-0.143792	0.00119419	0.0101176	4.42265	0.019708	4.21702	7.35816	0	1	1	-0.174323
hsa-miR-136	EIF4ENIF1	-0.166157	0.000219266	0.00247467	4.42265	-0.214797	4.21702	4.70958	1	0	1	1.89995
hsa-miR-136	ELAC1	-0.161692	0.00031312	0.00333211	4.42265	-0.725302	4.21702	2.29966	1	0	1	6.41551
hsa-miR-136	EPHX2	-0.124543	0.00430557	0.0288629	4.42265	-2.01537	4.21702	5.11676	1	0	1	17.8266
hsa-miR-136	EWSR1	-0.186863	3.7271e-05	0.000555403	4.42265	0.216913	4.21702	7.86329	0	1	1	-1.91866
hsa-miR-136	FAS	-0.124594	0.00429193	0.0287883	4.42265	-1.15231	4.21702	3.81349	1	0	1	10.1925
hsa-miR-136	FBXW2	-0.118708	0.006155	0.0385105	4.42265	0.0954948	4.21702	5.98622	1	0	1	-0.84468
hsa-miR-136	FLII	-0.116022	0.00722044	0.0437796	4.42265	-0.566979	4.21702	7.17766	1	0	1	5.01509
hsa-miR-136	FRAT1	-0.170473	0.000154046	0.00184027	4.42265	-0.982846	4.21702	2.53026	0	1	1	8.69356
hsa-miR-136	HR	-0.168641	0.000179131	0.00208886	4.42265	-1.01505	4.21702	5.46813	1	0	1	8.9784
hsa-miR-136	INO80	-0.201762	9.19748e-06	0.000168688	4.42265	-0.00724073	4.21702	5.38758	0	1	1	0.0640464
hsa-miR-136	IRF4	-0.116543	0.00700197	0.0427055	4.42265	-3.17158	4.21702	1.46659	1	0	1	28.0536
hsa-miR-136	IVNS1ABP	-0.165423	0.000232629	0.00260004	4.42265	-0.541322	4.21702	7.21935	1	0	1	4.78815
hsa-miR-136	KCNK10	-0.12848	0.00335559	0.0235716	4.42265	-2.86266	4.21702	-0.0447077	0	1	1	25.3211
hsa-miR-136	KIAA1967	-0.114136	0.00806246	0.0478335	4.42265	-0.121635	4.21702	6.77686	1	0	1	1.07589
hsa-miR-136	LRIG3	-0.142629	0.00129631	0.0108219	4.42265	-0.285514	4.21702	5.28773	1	0	1	2.52546
hsa-miR-136	MAP2K4	-0.195142	1.73528e-05	0.000290011	4.42265	-0.557143	4.21702	4.69585	0	1	1	4.9281
hsa-miR-136	METTL4	-0.14157	0.0013961	0.0115047	4.42265	-0.0611646	4.21702	3.19119	1	0	1	0.541019
hsa-miR-136	MIDN	-0.16976	0.000163385	0.00193386	4.42265	-0.554474	4.21702	6.93186	0	1	1	4.90448
hsa-miR-136	MINK1	-0.188354	3.25553e-05	0.000495084	4.42265	-0.703713	4.21702	7.26109	0	1	1	6.22454
hsa-miR-136	NAAA	-0.120842	0.00540977	0.0347059	4.42265	-2.35133	4.21702	4.78894	0	1	1	20.7982
hsa-miR-136	PATL1	-0.116108	0.00718404	0.0435996	4.42265	0.413539	4.21702	6.37935	0	1	1	-3.65787
hsa-miR-136	PIAS2	-0.151622	0.000676715	0.00632858	4.42265	-0.0591152	4.21702	2.86269	1	0	1	0.522891
hsa-miR-136	PRSS12	-0.166074	0.000220739	0.00248868	4.42265	-1.11783	4.21702	3.11449	1	0	1	9.88753
hsa-miR-136	SCG5	-0.116486	0.00702554	0.04282	4.42265	-0.46284	4.21702	1.93846	1	0	1	4.09395
hsa-miR-136	SCNN1A	-0.146916	0.000955115	0.00841937	4.42265	-1.32615	4.21702	7.20011	1	0	1	11.7302
hsa-miR-136	SLC27A2	-0.142315	0.00132515	0.0110207	4.42265	-1.12972	4.21702	4.99265	1	0	1	9.99272
hsa-miR-136	SMARCD1	-0.124596	0.00429124	0.0287844	4.42265	0.450772	4.21702	6.25225	0	1	1	-3.98722
hsa-miR-136	STX3	-0.122366	0.0049279	0.0321906	4.42265	-0.566697	4.21702	6.48248	1	0	1	5.0126
hsa-miR-136	TANC2	-0.121613	0.00516101	0.0334124	4.42265	-0.412944	4.21702	3.15045	0	1	1	3.65261
hsa-miR-136	TMEM144	-0.137071	0.00190309	0.0148359	4.42265	-0.769393	4.21702	4.43066	1	0	1	6.80551
hsa-miR-136	TMEM45B	-0.134954	0.00219502	0.0166725	4.42265	-1.31746	4.21702	7.0682	1	0	1	11.6533
hsa-miR-136	UBTD2	-0.163335	0.000274925	0.0029897	4.42265	-0.501978	4.21702	4.90251	0	1	1	4.44014
hsa-miR-136	UGT1A1	-0.178591	7.74783e-05	0.00103177	4.42265	-5.66205	4.21702	-1.54755	1	0	1	50.0825
hsa-miR-136	ZFYVE28	-0.127727	0.0035211	0.0245158	4.42265	-1.64615	4.21702	3.2122	0	1	1	14.5606
hsa-miR-136	ZNF436	-0.19023	2.74188e-05	0.000427939	4.42265	-0.571848	4.21702	3.79586	0	1	1	5.05817
hsa-miR-136	ZNF710	-0.122107	0.00500707	0.0326071	4.42265	0.131051	4.21702	4.4904	1	1	2	-1.15919
hsa-miR-136*	C14orf102	-0.178392	7.88185e-05	0.00104698	3.1009	-0.399835	2.70571	3.46381	1	0	1	2.47969
hsa-miR-136*	C14orf167	-0.120743	0.00544245	0.0348748	3.1009	0.0775056	2.70571	4.55888	1	0	1	-0.480674
hsa-miR-136*	CRKL	-0.152286	0.000644085	0.00607417	3.1009	-0.0545544	2.70571	6.67857	1	0	1	0.338335
hsa-miR-136*	DOCK8	-0.118624	0.00618608	0.0386674	3.1009	-1.09743	2.70571	3.67913	1	0	1	6.80604
hsa-miR-136*	FABP2	-0.142075	0.00134766	0.0111739	3.1009	-4.62431	2.70571	1.45649	1	0	1	28.679
hsa-miR-136*	IGSF10	-0.144449	0.0011398	0.00973575	3.1009	-2.97483	2.70571	-0.522253	1	0	1	18.4493
hsa-miR-136*	MBD6	-0.152507	0.000633534	0.00599045	3.1009	0.019646	2.70571	6.13863	1	0	1	-0.12184
hsa-miR-136*	MOSC2	-0.171114	0.00014606	0.0017598	3.1009	-1.38539	2.70571	2.91311	1	0	1	8.59192
hsa-miR-136*	PIGS	-0.173918	0.000115502	0.0014439	3.1009	-0.879835	2.70571	6.03075	1	0	1	5.45655
hsa-miR-136*	PTPN9	-0.147782	0.000897079	0.00799503	3.1009	-0.582489	2.70571	5.59742	1	0	1	3.61248
hsa-miR-136*	PXMP2	-0.152279	0.000644423	0.00607677	3.1009	-1.69885	2.70571	4.22756	1	0	1	10.5359
hsa-miR-136*	SAMD12	-0.113494	0.00836807	0.0492774	3.1009	0.00962753	2.70571	4.40648	1	0	1	-0.059708
hsa-miR-139-3p	ILVBL	-0.15334	0.00059524	0.00568905	-6.45369	-0.138855	2.06545	6.86372	1	0	1	-1.79225
hsa-miR-139-3p	LY6G6C	-0.143134	0.00125097	0.0105094	-6.45369	2.64632	2.06545	-0.760937	1	0	1	34.157
hsa-miR-139-3p	MUC6	-0.132555	0.00257427	0.0189946	-6.45369	2.86606	2.06545	-0.552837	1	0	1	36.9934
hsa-miR-139-3p	SLC2A8	-0.139442	0.00161819	0.0129872	-6.45369	0.892963	2.06545	5.26762	1	0	1	11.5258
hsa-miR-139-5p	C9orf72	-0.116387	0.00706645	0.0430205	-5.22718	0.678283	4.30855	3.72012	1	0	1	7.09102
hsa-miR-139-5p	MORN4	-0.162757	0.000287835	0.00310592	-5.22718	0.914916	4.30855	1.97298	0	1	1	9.56486
hsa-miR-139-5p	PHKA1	-0.115294	0.00753568	0.04531	-5.22718	1.5504	4.30855	4.03159	1	0	1	16.2085
hsa-miR-140-5p	AFTPH	-0.113566	0.00833308	0.0491101	3.56431	-0.504012	5.06883	6.0655	0	1	1	3.59291
hsa-miR-140-5p	AGXT	-0.149068	0.000816852	0.00739808	3.56431	-1.06101	5.06883	-1.30257	1	0	1	7.56353
hsa-miR-140-5p	ATG4A	-0.150907	0.000713531	0.00661225	3.56431	-0.913229	5.06883	3.78801	1	0	1	6.51007
hsa-miR-140-5p	B3GNT5	-0.131932	0.00268201	0.0196427	3.56431	-0.967242	5.06883	5.46795	1	0	1	6.8951
hsa-miR-140-5p	C10orf26	-0.11973	0.00578752	0.0366505	3.56431	-0.694108	5.06883	5.73475	0	1	1	4.94803
hsa-miR-140-5p	C4orf33	-0.116566	0.00699248	0.0426579	3.56431	-0.927569	5.06883	3.70766	1	0	1	6.61229
hsa-miR-140-5p	C6orf47	-0.12028	0.00559806	0.0356779	3.56431	-0.687082	5.06883	5.19143	0	1	1	4.89795
hsa-miR-140-5p	C9orf102	-0.114203	0.00803118	0.0476853	3.56431	-0.219729	5.06883	2.03473	1	0	1	1.56636
hsa-miR-140-5p	C9orf80	-0.114318	0.00797764	0.0474277	3.56431	-0.236084	5.06883	3.55469	1	0	1	1.68295
hsa-miR-140-5p	CCDC85C	-0.122672	0.00483588	0.0317054	3.56431	-0.99746	5.06883	5.66574	0	1	1	7.11052
hsa-miR-140-5p	CORO2A	-0.18986	2.83669e-05	0.000440531	3.56431	-1.3861	5.06883	5.98957	0	1	1	9.88101
hsa-miR-140-5p	CYP2J2	-0.134461	0.00226859	0.0171311	3.56431	-1.18529	5.06883	4.87289	1	0	1	8.44948
hsa-miR-140-5p	ERBB2IP	-0.157097	0.000447598	0.00449025	3.56431	-1.28387	5.06883	5.95679	1	1	2	9.15222
hsa-miR-140-5p	FAM102A	-0.166171	0.000219015	0.00247239	3.56431	-0.995841	5.06883	6.64275	0	1	1	7.09898
hsa-miR-140-5p	FGF9	-0.166208	0.000218368	0.00246636	3.56431	-2.42098	5.06883	-1.2859	0	1	1	17.2583
hsa-miR-140-5p	HMGCL	-0.120562	0.00550293	0.0351856	3.56431	-0.919361	5.06883	5.68279	1	0	1	6.55378
hsa-miR-140-5p	KCNG1	-0.169779	0.000163132	0.00193131	3.56431	-2.85339	5.06883	-0.341	1	0	1	20.3407
hsa-miR-140-5p	KIAA0247	-0.156997	0.000451023	0.00451876	3.56431	-1.25428	5.06883	6.11897	0	1	1	8.94129
hsa-miR-140-5p	KIAA1370	-0.167401	0.000198214	0.00227438	3.56431	-1.26824	5.06883	3.72684	1	0	1	9.04081
hsa-miR-140-5p	KRT20	-0.183608	4.9899e-05	0.000711289	3.56431	-3.48652	5.06883	7.41566	1	0	1	24.8541
hsa-miR-140-5p	LCOR	-0.117383	0.00666173	0.0410344	3.56431	-1.04331	5.06883	2.30461	0	1	1	7.43736
hsa-miR-140-5p	LMBRD1	-0.141252	0.00142744	0.011716	3.56431	-0.943425	5.06883	5.61472	1	0	1	6.72533
hsa-miR-140-5p	LNX1	-0.141077	0.00144497	0.011834	3.56431	-0.382198	5.06883	4.05585	1	0	1	2.72455
hsa-miR-140-5p	MS4A12	-0.204301	7.16973e-06	0.000136401	3.56431	-7.20408	5.06883	-0.0943069	1	0	1	51.3552
hsa-miR-140-5p	MTERF	-0.129374	0.00316785	0.0224921	3.56431	-0.780543	5.06883	2.38165	1	0	1	5.5642
hsa-miR-140-5p	MYO15B	-0.189698	2.87931e-05	0.000446025	3.56431	-1.68905	5.06883	6.80547	1	0	1	12.0406
hsa-miR-140-5p	NLK	-0.120967	0.00536893	0.0344959	3.56431	-0.0462762	5.06883	4.28831	0	1	1	0.329886
hsa-miR-140-5p	PGAP3	-0.189812	2.84916e-05	0.000442143	3.56431	-0.644103	5.06883	5.70032	0	1	1	4.59157
hsa-miR-140-5p	RALGPS2	-0.117548	0.00659663	0.0407125	3.56431	-0.470468	5.06883	4.49699	1	1	2	3.35379
hsa-miR-140-5p	SEL1L	-0.135762	0.00207919	0.0159513	3.56431	-0.780908	5.06883	6.6658	0	1	1	5.5668
hsa-miR-140-5p	SLC26A3	-0.204572	6.98059e-06	0.000133307	3.56431	-6.73605	5.06883	4.88426	1	0	1	48.0188
hsa-miR-140-5p	SLC41A2	-0.127581	0.00355405	0.0247016	3.56431	-2.05329	5.06883	3.65834	0	1	1	14.6371
hsa-miR-140-5p	STRADB	-0.120105	0.00565751	0.0359849	3.56431	-1.18858	5.06883	3.93366	0	1	1	8.47291
hsa-miR-140-5p	TMEM98	-0.173593	0.000118714	0.00147787	3.56431	-0.726321	5.06883	6.31774	0	1	1	5.17767
hsa-miR-140-5p	TP53INP1	-0.114819	0.00774812	0.0463332	3.56431	-1.34736	5.06883	4.29305	0	1	1	9.60484
hsa-miR-140-5p	ZNF44	-0.16988	0.000161781	0.00191796	3.56431	-0.497903	5.06883	3.19603	1	0	1	3.54936
hsa-miR-140-5p	ZNF540	-0.160577	0.000341774	0.00358506	3.56431	-1.49624	5.06883	-0.681863	1	0	1	10.6662
hsa-miR-140-3p	ACTR5	-0.262147	1.03203e-08	4.74777e-07	-2.55961	1.13792	9.17144	4.06528	1	0	1	5.82527
hsa-miR-140-3p	ANKRD13B	-0.260137	1.33336e-08	5.94074e-07	-2.55961	2.82056	9.17144	3.82079	1	1	2	14.4391
hsa-miR-140-3p	ARF5	-0.230009	4.82214e-07	1.33662e-05	-2.55961	0.379891	9.17144	7.46722	1	1	2	1.94475
hsa-miR-140-3p	ATG4B	-0.154551	0.000543356	0.00527501	-2.55961	0.389933	9.17144	5.90061	0	1	1	1.99615
hsa-miR-140-3p	BGLAP	-0.23905	1.72559e-07	5.49179e-06	-2.55961	-0.00903055	9.17144	0.354813	1	0	1	-0.0462293
hsa-miR-140-3p	BPHL	-0.150007	0.000762467	0.00698682	-2.55961	-0.00318287	9.17144	4.48965	1	0	1	-0.0162938
hsa-miR-140-3p	C12orf44	-0.152364	0.000640317	0.0060443	-2.55961	0.583332	9.17144	5.78213	1	0	1	2.9862
hsa-miR-140-3p	C14orf149	-0.175351	0.000102296	0.0013034	-2.55961	1.26493	9.17144	1.48776	1	0	1	6.47547
hsa-miR-140-3p	C17orf53	-0.171642	0.000139788	0.00169606	-2.55961	1.71282	9.17144	2.80878	1	0	1	8.76827
hsa-miR-140-3p	C17orf96	-0.206153	5.96705e-06	0.00011661	-2.55961	3.5818	9.17144	3.63444	0	1	1	18.336
hsa-miR-140-3p	C1orf88	-0.122052	0.00502399	0.0326958	-2.55961	0.446414	9.17144	-0.429024	1	0	1	2.28529
hsa-miR-140-3p	CCDC103	-0.150904	0.000713657	0.00661318	-2.55961	0.955673	9.17144	1.75598	1	0	1	4.89229
hsa-miR-140-3p	CELSR3	-0.145473	0.00105952	0.00916799	-2.55961	2.43446	9.17144	4.11139	0	1	1	12.4625
hsa-miR-140-3p	COX4NB	-0.240326	1.48764e-07	4.83287e-06	-2.55961	0.893815	9.17144	5.37011	1	0	1	4.57563
hsa-miR-140-3p	DDN	-0.245587	7.99763e-08	2.81853e-06	-2.55961	4.67504	9.17144	1.41451	0	1	1	23.9325
hsa-miR-140-3p	DHX34	-0.238439	1.85202e-07	5.83806e-06	-2.55961	1.43674	9.17144	5.19313	1	0	1	7.355
hsa-miR-140-3p	E2F1	-0.188925	3.09027e-05	0.000473663	-2.55961	1.86965	9.17144	4.98148	1	0	1	9.57112
hsa-miR-140-3p	EXOSC6	-0.190128	2.76776e-05	0.000431387	-2.55961	0.716569	9.17144	4.0629	1	0	1	3.66827
hsa-miR-140-3p	FBXL20	-0.228349	5.79716e-07	1.56782e-05	-2.55961	0.109917	9.17144	2.68581	1	1	2	0.562691
hsa-miR-140-3p	FNTA	-0.158498	0.000401791	0.00410334	-2.55961	0.630978	9.17144	6.13845	1	0	1	3.23011
hsa-miR-140-3p	GLA	-0.127035	0.0036798	0.0254098	-2.55961	0.863311	9.17144	5.13625	1	0	1	4.41947
hsa-miR-140-3p	GRM8	-0.163866	0.000263539	0.00288605	-2.55961	2.11646	9.17144	2.3399	1	0	1	10.8346
hsa-miR-140-3p	GTF2H4	-0.126557	0.00379321	0.0260477	-2.55961	0.572597	9.17144	4.38776	1	0	1	2.93125
hsa-miR-140-3p	HEATR1	-0.152559	0.000631094	0.00597129	-2.55961	1.32544	9.17144	5.85237	1	0	1	6.78519
hsa-miR-140-3p	HLA-G	-0.155494	0.000505871	0.0049716	-2.55961	0.49824	9.17144	3.55567	1	0	1	2.5506
hsa-miR-140-3p	HSP90AB1	-0.133645	0.00239527	0.0179106	-2.55961	1.17428	9.17144	10.6201	1	0	1	6.01138
hsa-miR-140-3p	HTRA2	-0.143196	0.00124551	0.0104722	-2.55961	0.376549	9.17144	5.04728	1	0	1	1.92764
hsa-miR-140-3p	LAS1L	-0.154726	0.000536225	0.00521777	-2.55961	1.06318	9.17144	5.90358	1	0	1	5.44266
hsa-miR-140-3p	LMAN2	-0.165451	0.00023211	0.00259529	-2.55961	0.271775	9.17144	7.84959	1	0	1	1.39127
hsa-miR-140-3p	MCM2	-0.18555	4.19514e-05	0.000614077	-2.55961	1.38377	9.17144	6.63507	1	0	1	7.08383
hsa-miR-140-3p	MRPS2	-0.217515	1.86475e-06	4.29049e-05	-2.55961	0.794959	9.17144	6.37904	1	0	1	4.06957
hsa-miR-140-3p	MRTO4	-0.150881	0.000714891	0.00662285	-2.55961	1.29717	9.17144	5.97744	1	0	1	6.64047
hsa-miR-140-3p	MTHFD1L	-0.279438	1.0409e-09	6.42903e-08	-2.55961	2.73107	9.17144	5.5932	1	0	1	13.9809
hsa-miR-140-3p	NKRF	-0.150478	0.000736509	0.00678866	-2.55961	1.37055	9.17144	4.56005	0	1	1	7.01613
hsa-miR-140-3p	PABPC1	-0.199177	1.18144e-05	0.00020882	-2.55961	0.836565	9.17144	10.966	1	0	1	4.28256
hsa-miR-140-3p	PCNXL2	-0.123423	0.0046165	0.0305365	-2.55961	1.59246	9.17144	3.70187	1	0	1	8.15216
hsa-miR-140-3p	PTGES2	-0.119017	0.00604172	0.0379414	-2.55961	0.476395	9.17144	6.56485	1	0	1	2.43877
hsa-miR-140-3p	RAB2A	-0.153329	0.000595731	0.00569289	-2.55961	0.249574	9.17144	6.19108	0	1	1	1.27762
hsa-miR-140-3p	RFT1	-0.175014	0.000105269	0.00133527	-2.55961	0.733435	9.17144	5.08443	1	1	2	3.75461
hsa-miR-140-3p	ROBO2	-0.153171	0.000602824	0.00574882	-2.55961	1.80604	9.17144	1.18577	0	1	1	9.24548
hsa-miR-140-3p	RPAIN	-0.119585	0.00583839	0.0369076	-2.55961	0.606063	9.17144	4.7101	1	0	1	3.10257
hsa-miR-140-3p	RPS6KL1	-0.167337	0.000199253	0.00228448	-2.55961	1.76736	9.17144	3.03788	1	0	1	9.04752
hsa-miR-140-3p	S100A3	-0.123772	0.00451738	0.0300071	-2.55961	2.17331	9.17144	0.095046	1	0	1	11.1256
hsa-miR-140-3p	SLC2A4RG	-0.121318	0.00525493	0.0339007	-2.55961	0.412691	9.17144	5.72331	1	0	1	2.11265
[truncated: 11,556 more rows]

## Sheet: esophagus
miRNA	mRNA	cor	pval	adj.pval	logratio.miRNA	logratio.mRNA	meanExp.miRNA	meanExp.mRNA	dat.microCosm_v5_18	dat.targetScan_v6.2_18	dat.sum	score
hsa-let-7a	EDN1	-0.221918	0.00101641	0.0164683	0.104633	-0.302991	14.729	3.35583	0	1	1	0.0634054	all the specific miRComb miRNA-mRNA interactions for each cancer data set
hsa-let-7a	SEC14L1	-0.233338	0.000579908	0.0107209	0.104633	-0.285705	14.729	6.25955	0	1	1	0.059788
hsa-let-7a	SPIRE1	-0.266052	9.95937e-05	0.00273285	0.104633	-0.394776	14.729	4.8315	0	1	1	0.0826128
hsa-let-7a	SREK1	-0.236769	0.000487302	0.00938228	0.104633	0.00843226	14.729	6.10635	0	1	1	-0.00176458
hsa-let-7a	SRGAP1	-0.190346	0.00417576	0.0475139	0.104633	0.864327	14.729	4.79119	0	1	1	-0.180873
hsa-let-7a	TFPI	-0.192013	0.00389474	0.0451255	0.104633	0.383502	14.729	4.75621	1	0	1	-0.0802536
hsa-let-7a*	ANKRD42	-0.316126	4.1937e-06	0.000219192	0.59694	0.177409	4.93121	3.07507	1	0	1	-0.211806
hsa-let-7a*	ANKRD49	-0.22466	0.000890479	0.0148913	0.59694	0.335614	4.93121	3.96738	1	0	1	-0.400683
hsa-let-7a*	ARX	-0.24016	0.000409348	0.0082042	0.59694	-1.13224	4.93121	-3.06806	1	0	1	1.35176
hsa-let-7a*	AUH	-0.198892	0.00290509	0.036283	0.59694	-0.665162	4.93121	3.218	1	0	1	0.794123
hsa-let-7a*	CRY1	-0.285143	3.19121e-05	0.0011117	0.59694	-0.205682	4.93121	4.3718	1	0	1	0.245559
hsa-let-7a*	EPB41L1	-0.214579	0.00143712	0.0214125	0.59694	-0.535757	4.93121	6.47638	1	0	1	0.63963
hsa-let-7a*	FAM105A	-0.214407	0.00144864	0.0215429	0.59694	0.615697	4.93121	3.37752	1	0	1	-0.735068
hsa-let-7a*	PARP3	-0.201079	0.00264137	0.0338083	0.59694	0.153103	4.93121	3.8627	1	0	1	-0.182786
hsa-let-7a*	RFX3	-0.238376	0.000448812	0.00880653	0.59694	0.229181	4.93121	1.59966	1	0	1	-0.273615
hsa-let-7a*	SEC14L1	-0.336497	9.7043e-07	6.71441e-05	0.59694	-0.285705	4.93121	6.25955	1	0	1	0.341097
hsa-let-7a*	SLAIN1	-0.2434	0.000345734	0.00720485	0.59694	-1.62444	4.93121	1.22334	1	0	1	1.93939
hsa-let-7a*	TLE1	-0.25951	0.000144331	0.0036538	0.59694	-0.28419	4.93121	5.11977	1	0	1	0.339289
hsa-let-7b	ABCA8	-0.189322	0.00435706	0.0490258	-0.0463086	-3.45575	13.1915	0.501963	1	0	1	-0.320062
hsa-let-7b	ADAMTS1	-0.267251	9.29511e-05	0.00258811	-0.0463086	-1.16084	13.1915	5.07401	0	1	1	-0.107513
hsa-let-7b	ADAMTS5	-0.220673	0.00107874	0.0172306	-0.0463086	-0.179708	13.1915	2.69568	0	1	1	-0.0166441
hsa-let-7b	ADAMTS6	-0.277835	4.98243e-05	0.00158351	-0.0463086	1.15651	13.1915	1.35144	1	0	1	0.107113
hsa-let-7b	ADRB1	-0.234422	0.000549025	0.010281	-0.0463086	-0.952677	13.1915	0.172142	0	1	1	-0.0882343
hsa-let-7b	AGPAT6	-0.22279	0.000974698	0.0159512	-0.0463086	0.270989	13.1915	5.9321	0	1	1	0.0250983
hsa-let-7b	AKAP5	-0.28956	2.42322e-05	0.000892333	-0.0463086	0.725584	13.1915	1.33052	0	1	1	0.0672016
hsa-let-7b	ALKBH1	-0.208723	0.00187981	0.0262221	-0.0463086	0.24333	13.1915	3.41103	0	1	1	0.0225366
hsa-let-7b	ANKRD12	-0.226461	0.000815692	0.0139276	-0.0463086	-0.632776	13.1915	6.24181	0	1	1	-0.0586059
hsa-let-7b	ANKRD28	-0.287998	2.67244e-05	0.000964874	-0.0463086	-0.0858048	13.1915	5.74467	0	1	1	-0.007947
hsa-let-7b	APBA1	-0.1968	0.00317907	0.0388017	-0.0463086	-0.154285	13.1915	2.73948	0	1	1	-0.0142895
hsa-let-7b	APPBP2	-0.306704	7.96663e-06	0.000367392	-0.0463086	0.02784	13.1915	5.38103	0	1	1	0.00257846
hsa-let-7b	ARHGEF15	-0.271699	7.17452e-05	0.00211054	-0.0463086	-0.365564	13.1915	2.39756	0	1	1	-0.0338575
hsa-let-7b	ATP8A1	-0.324597	2.31113e-06	0.000135563	-0.0463086	-1.60653	13.1915	3.66259	1	0	1	-0.148792
hsa-let-7b	ATP8B4	-0.196319	0.00324534	0.0393974	-0.0463086	0.450066	13.1915	0.784824	0	1	1	0.0416839
hsa-let-7b	ATXN7L1	-0.207058	0.00202639	0.0277425	-0.0463086	0.142991	13.1915	3.7403	1	0	1	0.0132434
hsa-let-7b	BEND4	-0.298833	1.33932e-05	0.000556328	-0.0463086	-1.42263	13.1915	-2.57262	0	1	1	-0.13176
hsa-let-7b	BHMT2	-0.320012	3.19784e-06	0.000176245	-0.0463086	-1.41387	13.1915	0.0122916	1	0	1	-0.130949
hsa-let-7b	BIRC7	-0.234343	0.000551226	0.0103126	-0.0463086	2.72987	13.1915	-3.27863	1	0	1	0.252833
hsa-let-7b	BTBD8	-0.244367	0.000328588	0.00692843	-0.0463086	-0.162342	13.1915	-0.973541	1	0	1	-0.0150356
hsa-let-7b	BTBD9	-0.196566	0.00321112	0.0390904	-0.0463086	-0.011036	13.1915	4.37958	1	1	2	-0.00102212
hsa-let-7b	C12orf51	-0.198496	0.00295528	0.0367478	-0.0463086	-0.309585	13.1915	6.42304	0	1	1	-0.0286729
hsa-let-7b	C14orf28	-0.258891	0.000149413	0.00375418	-0.0463086	-0.403155	13.1915	2.04842	0	1	1	-0.0373391
hsa-let-7b	C16orf52	-0.243124	0.00035076	0.00728511	-0.0463086	-0.0918919	13.1915	3.81249	0	1	1	-0.00851077
hsa-let-7b	C2orf88	-0.283722	3.48342e-05	0.0011924	-0.0463086	-0.730767	13.1915	2.01765	0	1	1	-0.0676816
hsa-let-7b	C3orf38	-0.206894	0.00204134	0.0278926	-0.0463086	0.229831	13.1915	4.09352	1	0	1	0.0212863
hsa-let-7b	C3orf64	-0.21738	0.00126083	0.0193966	-0.0463086	0.0542537	13.1915	4.88678	0	1	1	0.00502483
hsa-let-7b	C7orf58	-0.325314	2.19572e-06	0.000130128	-0.0463086	-1.7841	13.1915	2.59021	0	1	1	-0.165238
hsa-let-7b	CACNA1I	-0.191694	0.00394722	0.0455771	-0.0463086	-0.117353	13.1915	-0.991309	0	1	1	-0.0108689
hsa-let-7b	CBL	-0.278657	4.74181e-05	0.00152287	-0.0463086	0.416126	13.1915	5.74443	0	1	1	0.0385404
hsa-let-7b	CCDC141	-0.193412	0.00367207	0.0431959	-0.0463086	-0.83468	13.1915	-1.54943	0	1	1	-0.0773057
hsa-let-7b	CCDC81	-0.224069	0.000916359	0.0152202	-0.0463086	-0.191702	13.1915	-1.93536	1	0	1	-0.0177549
hsa-let-7b	CCL23	-0.340701	7.07974e-07	5.19838e-05	-0.0463086	-0.674703	13.1915	-2.99645	1	0	1	-0.0624891
hsa-let-7b	CCR7	-0.223508	0.000941542	0.015538	-0.0463086	1.2098	13.1915	0.799206	1	1	2	0.112048
hsa-let-7b	CD200	-0.239634	0.000420623	0.00837885	-0.0463086	0.14162	13.1915	2.29274	0	1	1	0.0131165
hsa-let-7b	CDC14B	-0.308637	6.99634e-06	0.000330899	-0.0463086	-0.491464	13.1915	4.43289	0	1	1	-0.045518
hsa-let-7b	CEP120	-0.308185	7.21292e-06	0.000339204	-0.0463086	0.163904	13.1915	4.24798	0	1	1	0.0151804
hsa-let-7b	CHUK	-0.197234	0.0031204	0.0382649	-0.0463086	0.290214	13.1915	4.95291	0	1	1	0.0268788
hsa-let-7b	CLASP2	-0.204267	0.00229533	0.0304418	-0.0463086	-0.0326053	13.1915	5.38592	0	1	1	-0.00301981
hsa-let-7b	COL14A1	-0.201051	0.00264459	0.0338404	-0.0463086	-1.21882	13.1915	4.33219	0	1	1	-0.112884
hsa-let-7b	COL15A1	-0.269205	8.29981e-05	0.00236699	-0.0463086	0.170095	13.1915	6.10803	0	1	1	0.0157537
hsa-let-7b	COL24A1	-0.189368	0.00434881	0.0489541	-0.0463086	1.53422	13.1915	0.652767	0	1	1	0.142095
hsa-let-7b	CPD	-0.210183	0.00175919	0.0249416	-0.0463086	0.179655	13.1915	7.34021	0	1	1	0.0166392
hsa-let-7b	CRBN	-0.208436	0.00190434	0.0264773	-0.0463086	-0.473908	13.1915	4.23092	0	1	1	-0.043892
hsa-let-7b	CXorf36	-0.267393	9.2191e-05	0.00257146	-0.0463086	-0.185925	13.1915	2.96744	0	1	1	-0.0172198
hsa-let-7b	CYTH3	-0.190442	0.00415904	0.0473752	-0.0463086	0.147593	13.1915	5.22133	0	1	1	0.0136696
hsa-let-7b	DAPK1	-0.270671	7.61981e-05	0.00221345	-0.0463086	-0.744686	13.1915	4.96841	0	1	1	-0.0689708
hsa-let-7b	DDX26B	-0.215002	0.00140914	0.021101	-0.0463086	0.302315	13.1915	2.95181	1	1	2	0.0279996
hsa-let-7b	DLC1	-0.284212	3.37994e-05	0.00116371	-0.0463086	-0.962241	13.1915	4.2743	0	1	1	-0.0891201
hsa-let-7b	DOCK3	-0.195343	0.00338338	0.0406397	-0.0463086	-1.06069	13.1915	1.29417	0	1	1	-0.0982383
hsa-let-7b	DYRK2	-0.210724	0.00171635	0.0244775	-0.0463086	0.813612	13.1915	5.56047	0	1	1	0.0753545
hsa-let-7b	ECM2	-0.194096	0.00356747	0.0422745	-0.0463086	0.0919237	13.1915	2.57679	1	0	1	0.00851372
hsa-let-7b	EDN1	-0.25198	0.00021865	0.00505207	-0.0463086	-0.302991	13.1915	3.35583	0	1	1	-0.0280622
hsa-let-7b	FAM118A	-0.231445	0.000637625	0.0115284	-0.0463086	0.376676	13.1915	4.03858	0	1	1	0.0348867
hsa-let-7b	FAM122C	-0.248947	0.000257567	0.00573514	-0.0463086	0.278842	13.1915	2.32384	1	0	1	0.0258255
hsa-let-7b	FNDC3A	-0.233854	0.000565002	0.010509	-0.0463086	-0.363304	13.1915	6.34603	0	1	1	-0.0336482
hsa-let-7b	FRAS1	-0.23993	0.000414251	0.00828057	-0.0463086	0.566457	13.1915	3.90551	0	1	1	0.0524637
hsa-let-7b	FTCD	-0.233823	0.000565883	0.0105217	-0.0463086	0.0900698	13.1915	-3.46939	1	0	1	0.00834201
hsa-let-7b	FZD4	-0.291621	2.12773e-05	0.000804407	-0.0463086	-0.978521	13.1915	4.33168	0	1	1	-0.0906278
hsa-let-7b	GAB2	-0.312534	5.36982e-06	0.00026748	-0.0463086	-0.620557	13.1915	4.2628	0	1	1	-0.0574743
hsa-let-7b	GALC	-0.347273	4.28422e-07	3.45147e-05	-0.0463086	0.361163	13.1915	4.97571	0	1	1	0.0334499
hsa-let-7b	GDAP2	-0.216744	0.00129904	0.0198404	-0.0463086	-0.02166	13.1915	4.62665	1	1	2	-0.00200609
hsa-let-7b	GLOD5	-0.193265	0.00369501	0.0433962	-0.0463086	0.00406629	13.1915	-3.10644	1	0	1	0.000376608
hsa-let-7b	GPR63	-0.268741	8.52685e-05	0.0024178	-0.0463086	0.316779	13.1915	0.740469	1	0	1	0.0293392
hsa-let-7b	GRIK3	-0.215371	0.00138514	0.0208257	-0.0463086	-4.08663	13.1915	-2.70223	1	0	1	-0.378492
hsa-let-7b	GXYLT1	-0.322184	2.74365e-06	0.000155697	-0.0463086	0.312061	13.1915	4.15487	0	1	1	0.0289022
hsa-let-7b	HELZ	-0.262255	0.00012367	0.00323886	-0.0463086	0.284954	13.1915	6.29735	0	1	1	0.0263917
hsa-let-7b	HFE	-0.196322	0.00324491	0.0393941	-0.0463086	0.253414	13.1915	2.8996	1	0	1	0.0234705
hsa-let-7b	HGF	-0.318586	3.53398e-06	0.000191072	-0.0463086	0.345715	13.1915	0.707153	1	0	1	0.0320191
hsa-let-7b	HIC1	-0.224937	0.000878564	0.0147416	-0.0463086	0.165485	13.1915	3.24979	1	1	2	0.0153267
hsa-let-7b	HMCN2	-0.309786	6.47391e-06	0.000310883	-0.0463086	-1.76262	13.1915	0.431153	1	0	1	-0.163249
hsa-let-7b	IL6ST	-0.255763	0.000177745	0.00430019	-0.0463086	-0.587401	13.1915	7.23201	1	0	1	-0.0544035
hsa-let-7b	INSR	-0.322592	2.6655e-06	0.000152095	-0.0463086	-0.134723	13.1915	6.24492	0	1	1	-0.0124777
hsa-let-7b	ITGB3	-0.325315	2.19558e-06	0.000130123	-0.0463086	-0.514073	13.1915	3.05589	0	1	1	-0.047612
hsa-let-7b	KCNQ4	-0.277771	5.0015e-05	0.00158842	-0.0463086	-1.02907	13.1915	1.31849	0	1	1	-0.0953098
hsa-let-7b	KIAA1244	-0.192579	0.00380322	0.0443409	-0.0463086	-0.710465	13.1915	5.00386	0	1	1	-0.0658013
hsa-let-7b	KLF9	-0.319017	3.42886e-06	0.000186443	-0.0463086	-1.73977	13.1915	5.3869	0	1	1	-0.161132
hsa-let-7b	KRT8	-0.262373	0.000122841	0.00322192	-0.0463086	1.04549	13.1915	8.64281	1	0	1	0.0968301
hsa-let-7b	LOXL3	-0.204736	0.00224799	0.029974	-0.0463086	0.716888	13.1915	3.19217	0	1	1	0.0663962
hsa-let-7b	MAP3K3	-0.21805	0.00122163	0.0189426	-0.0463086	-0.146509	13.1915	4.83607	0	1	1	-0.0135693
hsa-let-7b	MAP4K3	-0.313916	4.88442e-06	0.00024778	-0.0463086	-0.162362	13.1915	5.39732	1	1	2	-0.0150375
hsa-let-7b	MAPK1IP1L	-0.200053	0.00276221	0.0349543	-0.0463086	0.32461	13.1915	7.01256	0	1	1	0.0300644
hsa-let-7b	MAPK9	-0.247506	0.000278212	0.00608935	-0.0463086	-0.00355728	13.1915	5.44405	0	1	1	-0.000329465
hsa-let-7b	MEF2C	-0.248183	0.000268325	0.00592	-0.0463086	0.103364	13.1915	3.73533	0	1	1	0.00957328
hsa-let-7b	MEF2D	-0.217629	0.0012461	0.019228	-0.0463086	-0.169293	13.1915	6.28646	0	1	1	-0.0156794
hsa-let-7b	MEIS2	-0.189738	0.00428261	0.0484088	-0.0463086	-0.40607	13.1915	3.53727	0	1	1	-0.037609
hsa-let-7b	MGAT3	-0.199468	0.00283337	0.0356171	-0.0463086	-0.0451501	13.1915	2.57431	0	1	1	-0.00418167
hsa-let-7b	MLL2	-0.190232	0.00419551	0.047679	-0.0463086	0.319351	13.1915	8.15317	1	1	2	0.0295774
hsa-let-7b	MLXIP	-0.317574	3.79228e-06	0.000202221	-0.0463086	-0.217305	13.1915	6.62092	0	1	1	-0.0201262
hsa-let-7b	MON2	-0.190559	0.00413879	0.047204	-0.0463086	-0.171868	13.1915	5.81352	0	1	1	-0.0159179
hsa-let-7b	MT-ND5	-0.194685	0.00347945	0.0414974	-0.0463086	-1.66848	13.1915	10.8771	1	0	1	-0.15453
hsa-let-7b	MTUS1	-0.197393	0.00309916	0.0380699	-0.0463086	-0.381073	13.1915	6.78665	0	1	1	-0.0352939
hsa-let-7b	MUC3A	-0.32767	1.85361e-06	0.000113482	-0.0463086	3.36411	13.1915	3.52406	1	0	1	0.311574
hsa-let-7b	NFATC2	-0.310713	6.0792e-06	0.000295484	-0.0463086	-0.902338	13.1915	2.75324	1	0	1	-0.083572
hsa-let-7b	NHLRC2	-0.261569	0.000128553	0.00333814	-0.0463086	-0.108991	13.1915	5.79115	0	1	1	-0.0100944
hsa-let-7b	NOSTRIN	-0.230254	0.000676593	0.0120609	-0.0463086	-1.23993	13.1915	2.32651	1	0	1	-0.114839
hsa-let-7b	NPHP3	-0.189991	0.00423777	0.0480333	-0.0463086	0.0511327	13.1915	5.03327	0	1	1	0.00473577
hsa-let-7b	NPR2	-0.196159	0.00326755	0.0396004	-0.0463086	-0.155654	13.1915	2.61885	1	0	1	-0.0144162
hsa-let-7b	NRK	-0.213097	0.00153919	0.0225463	-0.0463086	-0.721485	13.1915	-1.35659	0	1	1	-0.066822
hsa-let-7b	OLFM4	-0.238192	0.000453066	0.00887221	-0.0463086	3.38089	13.1915	2.97737	1	1	2	0.313129
hsa-let-7b	PDE12	-0.221483	0.00103779	0.0167292	-0.0463086	0.0826311	13.1915	5.01708	0	1	1	0.00765306
hsa-let-7b	PGM2L1	-0.247922	0.000272091	0.00598487	-0.0463086	1.18897	13.1915	4.53069	0	1	1	0.110119
hsa-let-7b	PHACTR2	-0.207091	0.0020234	0.0277117	-0.0463086	-0.328894	13.1915	5.58857	0	1	1	-0.0304612
hsa-let-7b	PIK3AP1	-0.208711	0.00188082	0.0262324	-0.0463086	2.05802	13.1915	4.1762	1	0	1	0.190608
hsa-let-7b	PKD2L2	-0.273183	6.57412e-05	0.00196934	-0.0463086	-0.375525	13.1915	1.87517	1	0	1	-0.0347801
hsa-let-7b	PLXNC1	-0.215616	0.00136937	0.0206483	-0.0463086	0.888726	13.1915	3.81946	0	1	1	0.0823113
hsa-let-7b	POGZ	-0.227183	0.000787347	0.0135544	-0.0463086	0.0650749	13.1915	6.48194	0	1	1	0.00602706
hsa-let-7b	POLI	-0.191176	0.0040336	0.0463164	-0.0463086	-0.592523	13.1915	3.36445	1	0	1	-0.0548778
hsa-let-7b	PRTG	-0.209108	0.00184732	0.0258799	-0.0463086	-0.300288	13.1915	0.0719029	0	1	1	-0.0278119
hsa-let-7b	PTAR1	-0.296594	1.54833e-05	0.00062479	-0.0463086	0.237025	13.1915	5.75673	0	1	1	0.0219526
hsa-let-7b	RAB8B	-0.196803	0.00317866	0.0387978	-0.0463086	0.144216	13.1915	4.56895	0	1	1	0.0133569
hsa-let-7b	RALGPS1	-0.280148	4.33287e-05	0.00141765	-0.0463086	-0.548714	13.1915	4.03842	0	1	1	-0.0508203
hsa-let-7b	RANBP2	-0.224095	0.000915195	0.0152052	-0.0463086	0.137341	13.1915	7.3	1	1	2	0.0127201
hsa-let-7b	RBMS2	-0.209301	0.00183118	0.0257075	-0.0463086	0.115759	13.1915	5.67082	0	1	1	0.0107213
hsa-let-7b	RENBP	-0.286412	2.94987e-05	0.00104409	-0.0463086	1.02267	13.1915	1.65792	1	0	1	0.0947168
hsa-let-7b	RHPN2	-0.256448	0.000171147	0.00417489	-0.0463086	1.08738	13.1915	4.82274	1	0	1	0.100711
hsa-let-7b	RIMKLA	-0.237413	0.000471519	0.00914723	-0.0463086	-0.974118	13.1915	1.35127	0	1	1	-0.0902201
hsa-let-7b	RNF38	-0.238079	0.000455708	0.00891227	-0.0463086	-0.0861451	13.1915	5.50993	0	1	1	-0.00797852
hsa-let-7b	RPS6KA3	-0.262069	0.000124977	0.0032657	-0.0463086	0.746387	13.1915	6.45179	0	1	1	0.0691282
hsa-let-7b	RUNX1T1	-0.195121	0.00341542	0.0409293	-0.0463086	-0.986147	13.1915	1.28502	0	1	1	-0.0913341
hsa-let-7b	SBNO1	-0.222329	0.000996523	0.0162218	-0.0463086	0.344946	13.1915	6.18595	0	1	1	0.0319479
hsa-let-7b	SCN11A	-0.274658	6.02406e-05	0.00183964	-0.0463086	-1.79231	13.1915	-3.17311	0	1	1	-0.165999
hsa-let-7b	SEC14L1	-0.323749	2.45532e-06	0.000142255	-0.0463086	-0.285705	13.1915	6.25955	0	1	1	-0.0264612
hsa-let-7b	SEMA4G	-0.239565	0.000422135	0.00840161	-0.0463086	0.756843	13.1915	4.09609	0	1	1	0.0700966
hsa-let-7b	SFMBT1	-0.351787	3.0141e-07	2.58714e-05	-0.0463086	0.142972	13.1915	4.20015	0	1	1	0.0132416
hsa-let-7b	SGCD	-0.192688	0.00378578	0.0441891	-0.0463086	-1.23472	13.1915	2.69019	0	1	1	-0.114356
hsa-let-7b	SH2B3	-0.257031	0.00016571	0.00407103	-0.0463086	1.06218	13.1915	5.17451	0	1	1	0.0983758
hsa-let-7b	SLAMF6	-0.212508	0.00158154	0.0230128	-0.0463086	0.601164	13.1915	1.2543	0	1	1	0.0556781
hsa-let-7b	SLC16A8	-0.209062	0.00185117	0.0259205	-0.0463086	0.43518	13.1915	-0.359428	1	0	1	0.0403052
hsa-let-7b	SLC20A1	-0.259015	0.000148385	0.00373382	-0.0463086	1.04273	13.1915	5.88638	0	1	1	0.0965743
hsa-let-7b	SLC26A8	-0.247276	0.000281647	0.00614783	-0.0463086	0.2887	13.1915	-2.09241	1	0	1	0.0267386
hsa-let-7b	SLC30A7	-0.270754	7.58281e-05	0.00220481	-0.0463086	0.520367	13.1915	6.03964	0	1	1	0.048195
hsa-let-7b	SLC37A4	-0.279542	4.49491e-05	0.00145951	-0.0463086	0.525966	13.1915	4.05597	0	1	1	0.0487135
hsa-let-7b	SLC46A3	-0.341833	6.4982e-07	4.84966e-05	-0.0463086	0.289712	13.1915	3.8525	0	1	1	0.0268323
hsa-let-7b	SLC4A4	-0.222633	0.000982074	0.0160423	-0.0463086	-2.28749	13.1915	1.80577	0	1	1	-0.211861
hsa-let-7b	SLC4A7	-0.23438	0.000550188	0.0102975	-0.0463086	0.342825	13.1915	5.13415	0	1	1	0.0317515
hsa-let-7b	SLC5A9	-0.189218	0.00437576	0.0491826	-0.0463086	-0.974519	13.1915	-1.1016	0	1	1	-0.0902572
hsa-let-7b	SMC3	-0.195261	0.0033952	0.0407463	-0.0463086	0.736753	13.1915	6.45323	1	0	1	0.068236
hsa-let-7b	SNAP23	-0.226697	0.000806312	0.0138067	-0.0463086	0.335916	13.1915	5.46624	0	1	1	0.0311116
hsa-let-7b	SOCS4	-0.276789	5.30521e-05	0.00166396	-0.0463086	0.286745	13.1915	5.20611	0	1	1	0.0265575
hsa-let-7b	SREK1	-0.284116	3.39993e-05	0.00116935	-0.0463086	0.00843226	13.1915	6.10635	0	1	1	0.000780973
hsa-let-7b	SRGAP1	-0.243885	0.000337029	0.0070644	-0.0463086	0.864327	13.1915	4.79119	0	1	1	0.0800515
hsa-let-7b	STARD9	-0.220992	0.00106244	0.017031	-0.0463086	-0.597615	13.1915	3.11992	0	1	1	-0.0553494
hsa-let-7b	STX3	-0.232839	0.000594616	0.0109283	-0.0463086	0.422644	13.1915	5.42213	0	1	1	0.0391441
hsa-let-7b	STXBP4	-0.288361	2.61237e-05	0.000947572	-0.0463086	-0.0769154	13.1915	2.90942	1	0	1	-0.00712369
hsa-let-7b	SUCLG2	-0.2032	0.00240633	0.031536	-0.0463086	-1.11236	13.1915	5.26567	0	1	1	-0.103024
hsa-let-7b	TAGLN	-0.205306	0.00219161	0.0294165	-0.0463086	-1.15573	13.1915	6.7688	1	0	1	-0.10704
hsa-let-7b	TFPI	-0.36001	1.56585e-07	1.51086e-05	-0.0463086	0.383502	13.1915	4.75621	1	0	1	0.0355189
hsa-let-7b	THBS1	-0.202711	0.00245871	0.0320463	-0.0463086	-0.418286	13.1915	8.08968	0	1	1	-0.0387405
hsa-let-7b	TIE1	-0.266058	9.95607e-05	0.0027322	-0.0463086	0.0556784	13.1915	3.59079	1	0	1	0.00515677
hsa-let-7b	TJP3	-0.201373	0.00260758	0.0334826	-0.0463086	0.233403	13.1915	3.87407	1	0	1	0.0216172
hsa-let-7b	TMED5	-0.199057	0.00288431	0.0360899	-0.0463086	0.285982	13.1915	6.20583	0	1	1	0.0264869
hsa-let-7b	TMEM135	-0.355169	2.30758e-07	2.07896e-05	-0.0463086	0.315127	13.1915	4.25913	0	1	1	0.0291862
hsa-let-7b	TMOD2	-0.200642	0.00269224	0.034293	-0.0463086	-0.352618	13.1915	3.85235	0	1	1	-0.0326585
hsa-let-7b	TNFRSF1B	-0.211564	0.00165161	0.0237777	-0.0463086	0.632406	13.1915	4.89789	0	1	1	0.0585717
hsa-let-7b	TRANK1	-0.212051	0.00161514	0.02338	-0.0463086	0.455259	13.1915	4.89369	0	1	1	0.0421648
hsa-let-7b	TRHDE	-0.204055	0.00231697	0.0306547	-0.0463086	-1.29639	13.1915	-1.65265	0	1	1	-0.120068
hsa-let-7b	TSPAN2	-0.268636	8.57906e-05	0.00242958	-0.0463086	-1.14722	13.1915	1.92967	0	1	1	-0.106252
hsa-let-7b	TTC31	-0.21924	0.00115483	0.0181531	-0.0463086	0.500952	13.1915	4.55886	0	1	1	0.0463968
hsa-let-7b	TTLL6	-0.37494	4.54588e-08	5.4627e-06	-0.0463086	0.843461	13.1915	-2.04618	0	1	1	0.078119
hsa-let-7b	USP32	-0.26337	0.000116088	0.00308174	-0.0463086	0.660881	13.1915	5.76171	1	1	2	0.0612089
hsa-let-7b	UTRN	-0.200792	0.00267467	0.0341265	-0.0463086	-0.71604	13.1915	6.13236	0	1	1	-0.0663176
hsa-let-7b	VCPIP1	-0.223738	0.00093115	0.0154082	-0.0463086	0.381492	13.1915	5.34929	0	1	1	0.0353327
hsa-let-7b	VGLL3	-0.206378	0.00208913	0.0283806	-0.0463086	-0.233208	13.1915	2.78261	0	1	1	-0.0215991
hsa-let-7b	WDFY4	-0.193688	0.00362944	0.0428225	-0.0463086	0.447701	13.1915	2.30063	1	0	1	0.0414648
hsa-let-7b	WNT1	-0.235606	0.000517046	0.00981819	-0.0463086	0.213205	13.1915	-3.64844	0	1	1	0.0197464
hsa-let-7b	YAF2	-0.212121	0.00160997	0.0233242	-0.0463086	0.32664	13.1915	3.78706	0	1	1	0.0302525
hsa-let-7b	YBX2	-0.244016	0.000334725	0.00702741	-0.0463086	1.36312	13.1915	1.32532	1	0	1	0.126249
hsa-let-7b	YPEL2	-0.329267	1.65129e-06	0.000103415	-0.0463086	-0.223776	13.1915	4.27208	0	1	1	-0.0207255
hsa-let-7b	YTHDF3	-0.220194	0.00110363	0.0175346	-0.0463086	0.229197	13.1915	6.65309	0	1	1	0.0212276
hsa-let-7b	ZBTB10	-0.220768	0.00107389	0.017171	-0.0463086	-0.227087	13.1915	3.49906	0	1	1	-0.0210322
hsa-let-7b	ZFYVE16	-0.297157	1.4931e-05	0.000607044	-0.0463086	0.145029	13.1915	5.34769	0	1	1	0.0134322
hsa-let-7b	ZNF197	-0.246354	0.000295804	0.00638625	-0.0463086	0.0268618	13.1915	3.74924	0	1	1	0.00248787
hsa-let-7b	ZNF354A	-0.236607	0.000491352	0.00944258	-0.0463086	0.59422	13.1915	3.25994	1	1	2	0.055035
hsa-let-7b	ZNF644	-0.195996	0.00329042	0.0398057	-0.0463086	0.301393	13.1915	5.62009	0	1	1	0.0279141
hsa-let-7b	ZNF652	-0.267222	9.31058e-05	0.0025915	-0.0463086	-0.287804	13.1915	5.85992	0	1	1	-0.0266556
hsa-let-7b	ZNF684	-0.224531	0.000896084	0.0149638	-0.0463086	-0.151982	13.1915	1.24219	1	0	1	-0.0140762
hsa-let-7b*	ADAMTS10	-0.199636	0.00281276	0.035427	0.123791	0.0805746	4.17738	1.82302	1	0	1	-0.0199488
hsa-let-7b*	AOAH	-0.221417	0.00104108	0.0167693	0.123791	0.908466	4.17738	1.52118	1	0	1	-0.22492
hsa-let-7b*	ART3	-0.233718	0.0005689	0.010564	0.123791	0.189803	4.17738	-3.35052	1	0	1	-0.0469917
hsa-let-7b*	BTNL9	-0.222107	0.00100722	0.016354	0.123791	-0.508876	4.17738	1.75061	1	0	1	0.125988
hsa-let-7b*	C14orf37	-0.322431	2.6961e-06	0.000153515	0.123791	-0.0432231	4.17738	4.6622	1	0	1	0.0107012
hsa-let-7b*	CD48	-0.197761	0.00305041	0.037623	0.123791	0.50493	4.17738	2.0385	1	0	1	-0.125011
hsa-let-7b*	CFI	-0.215022	0.00140781	0.0210853	0.123791	1.04398	4.17738	3.64276	1	0	1	-0.258471
hsa-let-7b*	CGN	-0.219299	0.0011516	0.018114	0.123791	0.898183	4.17738	5.26282	1	0	1	-0.222374
hsa-let-7b*	CRY1	-0.348938	3.76537e-07	3.10447e-05	0.123791	-0.205682	4.17738	4.3718	1	0	1	0.050923
hsa-let-7b*	CUBN	-0.304948	8.9571e-06	0.000403365	0.123791	-0.278863	4.17738	0.0734277	1	0	1	0.0690414
hsa-let-7b*	DENND4A	-0.218089	0.00121938	0.0189163	0.123791	-0.0448396	4.17738	5.16167	1	0	1	0.0111015
hsa-let-7b*	ENPP1	-0.281537	3.98206e-05	0.00132614	0.123791	-0.686171	4.17738	2.64208	1	0	1	0.169883
hsa-let-7b*	EPB41L2	-0.381315	2.62965e-08	3.47484e-06	0.123791	0.134191	4.17738	5.6102	1	0	1	-0.0332233
hsa-let-7b*	EPS8	-0.282738	3.70007e-05	0.00125094	0.123791	0.43952	4.17738	5.88881	1	0	1	-0.108817
hsa-let-7b*	FBXO38	-0.236102	0.000504172	0.00962965	0.123791	-0.0390756	4.17738	5.00572	1	0	1	0.00967441
hsa-let-7b*	FRAS1	-0.19425	0.00354418	0.0420717	0.123791	0.566457	4.17738	3.90551	1	0	1	-0.140245
hsa-let-7b*	ITM2A	-0.297196	1.4893e-05	0.000605796	0.123791	-1.53845	4.17738	2.42386	1	0	1	0.380892
hsa-let-7b*	KCNQ3	-0.219028	0.00116646	0.0182918	0.123791	0.839786	4.17738	0.493857	1	0	1	-0.207916
hsa-let-7b*	MERTK	-0.278493	4.78883e-05	0.0015349	0.123791	-0.0994041	4.17738	3.31439	1	0	1	0.0246107
hsa-let-7b*	NCKAP1L	-0.188787	0.00445462	0.0498324	0.123791	0.537216	4.17738	3.12229	1	0	1	-0.133005
hsa-let-7b*	POLK	-0.241695	0.000377959	0.00771618	0.123791	-0.233914	4.17738	4.30832	1	0	1	0.0579129
hsa-let-7b*	PPM1B	-0.296022	1.60645e-05	0.000643142	0.123791	0.210517	4.17738	5.51731	1	0	1	-0.0521202
hsa-let-7b*	PSEN2	-0.190186	0.00420361	0.0477467	0.123791	0.414583	4.17738	3.47762	1	0	1	-0.102643
hsa-let-7b*	RALGPS1	-0.214291	0.00145645	0.0216294	0.123791	-0.548714	4.17738	4.03842	1	0	1	0.135852
hsa-let-7b*	RALGPS2	-0.203372	0.00238806	0.0313572	0.123791	0.630526	4.17738	5.01816	1	0	1	-0.156107
hsa-let-7b*	SCYL2	-0.252004	0.000218363	0.00504714	0.123791	0.267023	4.17738	6.05893	1	0	1	-0.06611
hsa-let-7b*	SEC14L1	-0.37691	3.8431e-08	4.75286e-06	0.123791	-0.285705	4.17738	6.25955	1	0	1	0.0707353
hsa-let-7b*	SETX	-0.211407	0.00166357	0.0239047	0.123791	0.411643	4.17738	6.82501	1	0	1	-0.101915
hsa-let-7b*	SNX25	-0.214377	0.0014507	0.021566	0.123791	0.0148834	4.17738	3.57727	1	0	1	-0.00368485
hsa-let-7b*	SPRY1	-0.376066	4.1303e-08	5.04338e-06	0.123791	-0.0435791	4.17738	4.56636	1	0	1	0.0107894
hsa-let-7b*	THBS1	-0.192548	0.00380825	0.0443854	0.123791	-0.418286	4.17738	8.08968	1	0	1	0.10356
hsa-let-7b*	TIAM2	-0.277461	5.09555e-05	0.00161193	0.123791	0.181344	4.17738	4.01446	1	0	1	-0.0448975
hsa-let-7b*	WDR19	-0.225276	0.000864232	0.0145566	0.123791	-0.301174	4.17738	3.5969	1	0	1	0.0745653
hsa-let-7b*	ZNF638	-0.244595	0.000324658	0.00686349	0.123791	0.176714	4.17738	6.40918	1	0	1	-0.0437512
hsa-let-7b*	ZSWIM6	-0.231891	0.00062356	0.011334	0.123791	-0.366864	4.17738	4.6405	1	0	1	0.0908289
hsa-let-7c	A1CF	-0.262665	0.000120829	0.00317985	-0.294323	0.99843	9.90485	-1.13417	0	1	1	0.587723
hsa-let-7c	ABCC2	-0.206503	0.00207751	0.0282599	-0.294323	1.00567	9.90485	0.899258	1	0	1	0.591983
hsa-let-7c	CCL23	-0.195072	0.00342258	0.0409925	-0.294323	-0.674703	9.90485	-2.99645	1	0	1	-0.397162
hsa-let-7c	FCGRT	-0.192504	0.00381519	0.0444456	-0.294323	0.100436	9.90485	5.86406	1	0	1	0.0591212
hsa-let-7c	MUC3A	-0.31564	4.33698e-06	0.000225159	-0.294323	3.36411	9.90485	3.52406	1	0	1	1.98027
hsa-let-7c	PIK3AP1	-0.277662	5.03446e-05	0.00159677	-0.294323	2.05802	9.90485	4.1762	1	0	1	1.21145
hsa-let-7c	TAPBPL	-0.207044	0.00202763	0.0277552	-0.294323	0.46083	9.90485	4.61146	1	0	1	0.271266
hsa-let-7c	TNFRSF1B	-0.190362	0.0041729	0.0474905	-0.294323	0.632406	9.90485	4.89789	0	1	1	0.372264
hsa-let-7c	ZNF697	-0.228416	0.000741033	0.0129407	-0.294323	0.809155	9.90485	3.13737	0	1	1	0.476307
hsa-let-7d	ABL2	-0.23165	0.000631144	0.0114378	0.679718	0.487162	7.73272	5.77074	0	1	1	-0.662266
hsa-let-7d	C2orf16	-0.208492	0.00189955	0.0264273	0.679718	-0.0245691	7.73272	0.961277	1	0	1	0.0334002
hsa-let-7d	CDKN1A	-0.23113	0.00064773	0.0116669	0.679718	0.158742	7.73272	6.81095	0	1	1	-0.2158
hsa-let-7d	DCUN1D3	-0.234532	0.000545992	0.0102388	0.679718	0.025741	7.73272	2.8212	0	1	1	-0.0349933
hsa-let-7d	DICER1	-0.229151	0.000714606	0.0125834	0.679718	0.240454	7.73272	6.6015	0	1	1	-0.326882
hsa-let-7d	DPH3	-0.249991	0.0002435	0.00549128	0.679718	-0.197678	7.73272	4.52852	0	1	1	0.26873
hsa-let-7d	GPR77	-0.206826	0.00204757	0.0279561	0.679718	0.242941	7.73272	-1.22638	1	0	1	-0.330262
hsa-let-7d	KCTD16	-0.238065	0.000456022	0.00891708	0.679718	-0.447579	7.73272	-3.82263	1	1	2	0.608455
hsa-let-7d	LMCD1	-0.230322	0.000674306	0.0120302	0.679718	-0.344798	7.73272	3.57025	1	0	1	0.468731
hsa-let-7d	NDST3	-0.249597	0.000248716	0.00558195	0.679718	-2.73554	7.73272	-3.2789	0	1	1	3.71879
hsa-let-7d	SLC6A15	-0.274287	6.15833e-05	0.00187183	0.679718	-0.604146	7.73272	-0.197195	0	1	1	0.821298
hsa-let-7d	STXBP5	-0.288033	2.66651e-05	0.0009632	0.679718	0.105442	7.73272	5.24113	0	1	1	-0.143342
hsa-let-7d	TET2	-0.190409	0.00416479	0.0474231	0.679718	0.344057	7.73272	5.41142	0	1	1	-0.467723
hsa-let-7d	TOB2	-0.205199	0.00220208	0.029523	0.679718	-0.399214	7.73272	6.36135	0	1	1	0.542706
hsa-let-7d	USP32	-0.21147	0.00165875	0.0238536	0.679718	0.660881	7.73272	5.76171	0	1	1	-0.898426
hsa-let-7d	VAV3	-0.213105	0.0015386	0.0225396	0.679718	-0.235116	7.73272	4.06355	0	1	1	0.319626
hsa-let-7d	ZFYVE16	-0.232364	0.000608965	0.0111286	0.679718	0.145029	7.73272	5.34769	0	1	1	-0.197158
hsa-let-7d	ZFYVE26	-0.196834	0.00317448	0.0387586	0.679718	0.319342	7.73272	5.6163	0	1	1	-0.434125
hsa-let-7d*	ARL15	-0.221377	0.00104307	0.0167935	0.331148	0.039512	7.76341	3.41152	1	0	1	-0.0261686
hsa-let-7d*	CFI	-0.223463	0.000943585	0.0155637	0.331148	1.04398	7.76341	3.64276	1	0	1	-0.691423
hsa-let-7d*	GP6	-0.266614	9.64253e-05	0.00266396	0.331148	-0.286073	7.76341	-1.70383	1	0	1	0.189465
hsa-let-7d*	SEC14L1	-0.23057	0.000666035	0.0119176	0.331148	-0.285705	7.76341	6.25955	1	0	1	0.189221
hsa-let-7d*	SLC23A1	-0.221512	0.00103637	0.0167114	0.331148	0.397055	7.76341	-0.937101	1	0	1	-0.262968
hsa-let-7d*	SUMF1	-0.232086	0.000617511	0.0112483	0.331148	-0.259618	7.76341	4.48481	1	0	1	0.171944
hsa-let-7e	EVPL	-0.190763	0.00410372	0.0469113	0.253613	2.44905	9.99402	7.10859	1	0	1	-1.24222
hsa-let-7e	UFM1	-0.192018	0.00389394	0.0451188	0.253613	0.267201	9.99402	5.93945	1	1	2	-0.135531
hsa-let-7e*	AXIN1	-0.192718	0.00378114	0.0441487	-0.521972	0.672047	2.85112	5.51584	1	0	1	0.701579
hsa-let-7e*	C17orf28	-0.227593	0.000771653	0.013347	-0.521972	-0.564652	2.85112	5.03187	1	0	1	-0.589465
hsa-let-7e*	CDC42EP5	-0.242108	0.000369903	0.00758857	-0.521972	1.01056	2.85112	3.74247	1	0	1	1.05497
hsa-let-7e*	GALNT6	-0.196571	0.00321047	0.0390845	-0.521972	0.393477	2.85112	5.19103	1	0	1	0.410768
hsa-let-7e*	MUC20	-0.23024	0.000677059	0.0120672	-0.521972	1.49619	2.85112	4.65037	1	0	1	1.56194
hsa-let-7e*	NR0B2	-0.211464	0.00165924	0.0238586	-0.521972	-1.70644	2.85112	-1.61964	1	0	1	-1.78142
hsa-let-7e*	SPNS3	-0.241567	0.000380488	0.00775654	-0.521972	0.820101	2.85112	-1.49433	1	0	1	0.856139
hsa-let-7e*	TRIP4	-0.225516	0.000854166	0.0144268	-0.521972	0.442983	2.85112	4.28333	1	0	1	0.462449
hsa-let-7f	ADRB2	-0.209725	0.00179627	0.0253368	0.379739	-1.21013	13.3564	1.47094	1	1	2	0.919067
hsa-let-7f	FGF11	-0.221737	0.00102527	0.0165759	0.379739	1.45199	13.3564	2.73263	0	1	1	-1.10275
hsa-let-7f	KRT5	-0.196973	0.00315561	0.0385865	0.379739	3.77891	13.3564	7.44124	1	0	1	-2.87
hsa-let-7f	MAB21L1	-0.25427	0.000192957	0.00458379	0.379739	-2.47551	13.3564	-3.25795	1	0	1	1.8801
hsa-let-7f	SLC6A15	-0.239754	0.000418031	0.00833902	0.379739	-0.604146	13.3564	-0.197195	0	1	1	0.458836
hsa-let-7f	TSC22D2	-0.215482	0.001378	0.0207465	0.379739	-0.0145919	13.3564	5.52967	0	1	1	0.0110822
hsa-let-7f	VAV3	-0.216957	0.00128612	0.0196894	0.379739	-0.235116	13.3564	4.06355	0	1	1	0.178566
hsa-let-7f-1*	ADSSL1	-0.221231	0.00105036	0.0168833	0.989454	-0.693883	1.56188	2.09845	1	0	1	1.37313
hsa-let-7f-1*	AKAP9	-0.196172	0.00326568	0.039584	0.989454	-0.123921	1.56188	7.22798	1	0	1	0.245229
hsa-let-7f-1*	ARID4B	-0.195512	0.00335908	0.0404233	0.989454	-0.0233514	1.56188	6.13751	1	0	1	0.0462103
hsa-let-7f-1*	C14orf37	-0.289989	2.35867e-05	0.000873356	0.989454	-0.0432231	1.56188	4.6622	1	0	1	0.0855345
hsa-let-7f-1*	CCPG1	-0.195075	0.00342224	0.0409896	0.989454	-0.810243	1.56188	5.93928	1	0	1	1.6034
hsa-let-7f-1*	CENPC1	-0.2212	0.00105196	0.0169027	0.989454	-0.111389	1.56188	3.89494	1	0	1	0.220429
hsa-let-7f-1*	CNOT6L	-0.257241	0.000163792	0.00403377	0.989454	-0.197611	1.56188	5.62288	1	0	1	0.391053
hsa-let-7f-1*	CRY1	-0.198509	0.00295356	0.036732	0.989454	-0.205682	1.56188	4.3718	1	0	1	0.407025
hsa-let-7f-1*	ENPP1	-0.239078	0.00043287	0.00856477	0.989454	-0.686171	1.56188	2.64208	1	0	1	1.35787
hsa-let-7f-1*	EPC1	-0.308793	6.92317e-06	0.000328126	0.989454	-0.0178149	1.56188	4.03872	1	0	1	0.0352541
hsa-let-7f-1*	FBXO38	-0.267889	8.95844e-05	0.00251368	0.989454	-0.0390756	1.56188	5.00572	1	0	1	0.0773271
hsa-let-7f-1*	FRAS1	-0.231349	0.00064068	0.0115702	0.989454	0.566457	1.56188	3.90551	1	0	1	-1.12097
hsa-let-7f-1*	GDAP2	-0.22238	0.000994089	0.0161921	0.989454	-0.02166	1.56188	4.62665	1	0	1	0.0428631
hsa-let-7f-1*	GRM3	-0.192536	0.00381016	0.0444015	0.989454	0.370128	1.56188	-3.65199	1	0	1	-0.73245
hsa-let-7f-1*	KLHL2	-0.188997	0.00441611	0.0495175	0.989454	-0.289846	1.56188	4.16474	1	0	1	0.573578
hsa-let-7f-1*	NKX6-1	-0.212717	0.00156641	0.0228465	0.989454	0.857508	1.56188	0.0751752	1	0	1	-1.69693
hsa-let-7f-1*	ODAM	-0.220372	0.00109432	0.0174218	0.989454	-3.40451	1.56188	-2.02953	1	0	1	6.73721
hsa-let-7f-1*	PEX5L	-0.242026	0.0003715	0.00761393	0.989454	-0.322458	1.56188	-3.55467	1	0	1	0.638115
hsa-let-7f-1*	RBM5	-0.196144	0.00326966	0.03962	0.989454	-0.345509	1.56188	5.93166	1	0	1	0.68373
hsa-let-7f-1*	RSF1	-0.232331	0.000609989	0.0111428	0.989454	-0.11717	1.56188	5.74698	1	0	1	0.231869
hsa-let-7f-1*	SEC14L1	-0.221884	0.00101804	0.0164871	0.989454	-0.285705	1.56188	6.25955	1	0	1	0.565384
hsa-let-7f-1*	SMAD4	-0.272575	6.81391e-05	0.0020257	0.989454	-0.414442	1.56188	5.75033	1	0	1	0.820143
hsa-let-7f-1*	TNFRSF19	-0.210504	0.00173364	0.0246634	0.989454	0.108053	1.56188	3.19235	1	0	1	-0.213827
hsa-let-7f-1*	TPH1	-0.191097	0.00404692	0.0464278	0.989454	-1.51661	1.56188	-1.86414	1	0	1	3.00123
hsa-let-7f-1*	TRPC3	-0.237791	0.000462494	0.00901346	0.989454	-0.946582	1.56188	-1.69801	1	0	1	1.8732
hsa-let-7f-1*	TTC33	-0.208313	0.00191497	0.0265865	0.989454	-0.151063	1.56188	4.02426	1	0	1	0.298939
hsa-let-7f-1*	WDR19	-0.279282	4.56632e-05	0.00147793	0.989454	-0.301174	1.56188	3.5969	1	0	1	0.595997
hsa-let-7f-1*	ZNF33A	-0.233703	0.000569331	0.0105703	0.989454	-0.352993	1.56188	5.44958	1	0	1	0.698541
hsa-let-7f-1*	ZNF616	-0.194221	0.00354849	0.0421084	0.989454	0.14612	1.56188	2.69727	1	0	1	-0.289158
hsa-let-7f-1*	ZNF638	-0.2041	0.00231231	0.0306079	0.989454	0.176714	1.56188	6.40918	1	0	1	-0.349701
hsa-let-7g*	FES	-0.230012	0.000684768	0.0121734	0.390151	0.348658	3.70731	2.66398	1	0	1	-0.272059
hsa-let-7g*	MAP3K8	-0.234953	0.000534473	0.0100702	0.390151	0.456187	3.70731	3.66687	1	0	1	-0.355964
hsa-let-7g*	TNNT3	-0.236106	0.000504071	0.00962796	0.390151	-1.54471	3.70731	-3.19114	1	0	1	1.20534
hsa-let-7g	CDC42SE1	-0.193898	0.00359737	0.042538	0.192402	0.628977	9.30225	6.64594	0	1	1	-0.242033
hsa-let-7g	CPA4	-0.216638	0.00130549	0.0199147	0.192402	1.87055	9.30225	0.461463	0	1	1	-0.719798
hsa-let-7g	CRCT1	-0.252063	0.000217663	0.00503469	0.192402	2.0946	9.30225	-0.0130669	1	1	2	-0.806011
hsa-let-7g	DSG3	-0.244119	0.000332903	0.00699823	0.192402	4.81732	9.30225	5.81695	0	1	1	-1.85373
hsa-let-7g	DUSP7	-0.203798	0.00234353	0.03092	0.192402	1.40853	9.30225	5.87704	0	1	1	-0.542008
hsa-let-7g	KRT5	-0.299779	1.25919e-05	0.000529503	0.192402	3.77891	9.30225	7.44124	1	0	1	-1.45414
hsa-let-7g	MAPK6	-0.211496	0.00165676	0.0238322	0.192402	1.11276	9.30225	7.02179	0	1	1	-0.428194
hsa-let-7g	PMAIP1	-0.273388	6.49477e-05	0.0019509	0.192402	1.87409	9.30225	3.83842	0	1	1	-0.721158
hsa-let-7g	SLC6A15	-0.250823	0.000232797	0.00530338	0.192402	-0.604146	9.30225	-0.197195	0	1	1	0.232478
hsa-let-7g	SPRR4	-0.21406	0.00147213	0.0218055	0.192402	1.47397	9.30225	-3.10008	1	0	1	-0.567191
hsa-let-7g	WFDC5	-0.221589	0.00103254	0.0166646	0.192402	2.8921	9.30225	-1.251	1	0	1	-1.11289
hsa-let-7i	ACADVL	-0.216638	0.00130552	0.0199149	0.695326	-0.387003	8.73134	7.12356	1	0	1	0.538187
hsa-let-7i	CDKN1A	-0.197706	0.00305767	0.0376893	0.695326	0.158742	8.73134	6.81095	0	1	1	-0.220755
hsa-let-7i	IDH2	-0.29833	1.38377e-05	0.000571096	0.695326	-0.758208	8.73134	6.68645	1	1	2	1.0544
hsa-let-7i	NEDD4L	-0.21788	0.00123149	0.0190576	0.695326	-0.867859	8.73134	6.22965	0	1	1	1.20689
hsa-let-7i	PACS2	-0.200088	0.00275806	0.0349162	0.695326	-0.00242163	8.73134	5.96723	0	1	1	0.00336765
hsa-let-7i	PRDM16	-0.188717	0.00446741	0.0499371	0.695326	-2.23226	8.73134	1.935	1	0	1	3.10429
hsa-let-7i	SLC22A23	-0.231211	0.00064511	0.0116313	0.695326	-0.248673	8.73134	6.28837	0	1	1	0.345817
hsa-let-7i	TOB2	-0.294651	1.75434e-05	0.000689844	0.695326	-0.399214	8.73134	6.36135	0	1	1	0.555168
hsa-let-7i	ZNF710	-0.294753	1.74291e-05	0.000686309	0.695326	-0.405315	8.73134	5.46134	0	1	1	0.563652
hsa-let-7i*	ENPP1	-0.226782	0.000802983	0.0137619	0.529355	-0.686171	5.33197	2.64208	1	0	1	0.726455
hsa-let-7i*	HMGCL	-0.220614	0.0010818	0.017269	0.529355	-0.346058	5.33197	4.32877	1	0	1	0.366375
hsa-let-7i*	KCNJ3	-0.286311	2.96835e-05	0.00104932	0.529355	-1.44842	5.33197	-2.56312	1	0	1	1.53346
hsa-let-7i*	LONRF3	-0.326962	1.95075e-06	0.000118292	0.529355	-0.730652	5.33197	1.36086	1	0	1	0.773548
hsa-let-7i*	RASL11A	-0.300378	1.21089e-05	0.000513209	0.529355	-0.124861	5.33197	1.75243	1	0	1	0.132191
hsa-let-7i*	ZFP36L2	-0.2296	0.000698898	0.0123682	0.529355	0.281891	5.33197	8.32168	1	0	1	-0.298441
hsa-miR-1	CAGE1	-0.195517	0.00335834	0.0404166	-2.06157	1.99031	4.68828	-2.30966	1	1	2	8.20634
hsa-miR-1	DCTN6	-0.204131	0.00230916	0.0305782	-2.06157	0.248174	4.68828	4.41573	1	0	1	1.02326
hsa-miR-1	ELOF1	-0.246239	0.000297618	0.00641641	-2.06157	0.402151	4.68828	4.43172	0	1	1	1.65813
hsa-miR-1	FAM83A	-0.24307	0.000351756	0.00730107	-2.06157	5.79547	4.68828	4.29733	0	1	1	23.8956
hsa-miR-1	LAMC3	-0.211956	0.00162219	0.023457	-2.06157	1.84694	4.68828	2.77831	1	0	1	7.61522
hsa-miR-1	PFDN1	-0.199085	0.00288085	0.0360575	-2.06157	0.445311	4.68828	5.06853	1	0	1	1.83608
hsa-miR-100	ANKMY1	-0.237521	0.000468922	0.00910908	-0.629272	0.318275	10.5191	3.17184	1	0	1	0.400563
hsa-miR-100	C11orf42	-0.221279	0.00104799	0.0168538	-0.629272	0.061881	10.5191	-2.79381	1	0	1	0.07788
hsa-miR-100	C6orf47	-0.245624	0.000307484	0.00658059	-0.629272	0.431835	10.5191	4.48559	1	0	1	0.543484
hsa-miR-100	ZBTB7A	-0.213958	0.00147913	0.0218839	-0.629272	0.159525	10.5191	7.07038	0	1	1	0.20077
hsa-miR-101	C16orf72	-0.198504	0.00295422	0.0367376	-0.354468	0.129737	12.3014	5.88441	0	1	1	0.0919751
hsa-miR-101	DCUN1D3	-0.246171	0.000298688	0.00643386	-0.354468	0.025741	12.3014	2.8212	0	1	1	0.0182488
hsa-miR-101	HIST1H3H	-0.190234	0.00419519	0.0476763	-0.354468	2.12465	12.3014	1.33625	1	0	1	1.50624
hsa-miR-101	ITGB8	-0.203575	0.00236678	0.0311486	-0.354468	1.63528	12.3014	6.47199	0	1	1	1.15931
hsa-miR-101	KDM6B	-0.189314	0.00435853	0.0490381	-0.354468	0.349113	12.3014	6.36876	0	1	1	0.247499
hsa-miR-101	MAGEA3	-0.202999	0.00242773	0.0317435	-0.354468	4.22812	12.3014	-1.7383	1	0	1	2.99746
hsa-miR-101	MET	-0.285287	3.16293e-05	0.00110388	-0.354468	1.30688	12.3014	6.91354	0	1	1	0.926497
hsa-miR-101	OTUD4	-0.224918	0.000879409	0.0147529	-0.354468	0.538471	12.3014	6.33138	0	1	1	0.381741
hsa-miR-101	RAP2C	-0.27109	7.43532e-05	0.00217076	-0.354468	0.950844	12.3014	5.34321	0	1	1	0.674087
hsa-miR-101	RIN2	-0.315934	4.24985e-06	0.000221544	-0.354468	0.603231	12.3014	6.00213	1	0	1	0.427652
hsa-miR-101	STRN	-0.264298	0.000110113	0.00295594	-0.354468	0.423974	12.3014	6.34162	0	1	1	0.30057
hsa-miR-101	TMCC1	-0.316861	3.98517e-06	0.000210447	-0.354468	0.653515	12.3014	5.10868	0	1	1	0.4633
hsa-miR-101	WNT3	-0.258906	0.000149287	0.00375172	-0.354468	2.23147	12.3014	-0.13354	1	0	1	1.58197
hsa-miR-101*	RHOD	-0.230014	0.000684709	0.0121726	-0.442532	0.926871	2.01742	4.82786	1	0	1	0.82034
hsa-miR-103a	FEM1C	-0.219894	0.0011195	0.0177268	0.707266	-0.489987	14.6435	5.44318	0	1	1	0.693102
hsa-miR-103a	FOXP1	-0.189535	0.00431881	0.0487078	0.707266	-0.687658	14.6435	6.10723	0	1	1	0.972715
hsa-miR-103a	NAV2	-0.195118	0.00341599	0.0409345	0.707266	-0.0248325	14.6435	5.96014	0	1	1	0.0351263
hsa-miR-103a	RAB11FIP2	-0.243767	0.000339123	0.00709792	0.707266	-1.19269	14.6435	4.54765	0	1	1	1.6871
hsa-miR-103a	SIK2	-0.248979	0.000257122	0.00572776	0.707266	-1.41358	14.6435	5.87527	0	1	1	1.99955
hsa-miR-103a	SLC1A2	-0.232293	0.000611129	0.0111585	0.707266	-4.01169	14.6435	-0.247168	0	1	1	5.67466
hsa-miR-103a	TFCP2L1	-0.192464	0.00382163	0.0444997	0.707266	-0.103642	14.6435	5.42664	0	1	1	0.146605
hsa-miR-106a	CTSK	-0.248254	0.000267304	0.00590227	-0.229558	0.803733	3.61576	5.28038	1	0	1	0.369007
hsa-miR-106a	FBXO39	-0.19351	0.00365688	0.0430649	-0.229558	2.02449	3.61576	-1.25087	1	1	2	0.929478
hsa-miR-106a	KIF26B	-0.204011	0.00232147	0.0307002	-0.229558	1.68773	3.61576	3.94763	0	1	1	0.774864
hsa-miR-106a	KLF10	-0.214623	0.00143418	0.02138	-0.229558	0.107483	3.61576	6.54561	0	1	1	0.049347
hsa-miR-106a	NMNAT1	-0.218591	0.00119083	0.0185794	-0.229558	-0.191786	3.61576	2.93755	1	0	1	-0.0880522
hsa-miR-106a	PFKP	-0.272689	6.76822e-05	0.00201506	-0.229558	1.29171	3.61576	6.88273	1	1	2	0.593044
hsa-miR-106a	PLAUR	-0.205714	0.00215212	0.0290176	-0.229558	2.14415	3.61576	5.41425	1	0	1	0.984415
hsa-miR-106a	UBE2Q2	-0.239127	0.000431782	0.00854831	-0.229558	-0.0246706	3.61576	5.68215	0	1	1	-0.0113267
hsa-miR-106b*	EDA	-0.250344	0.000238905	0.00541038	1.53573	-1.4746	8.0022	1.6343	1	0	1	4.5292
hsa-miR-106b*	NETO1	-0.191591	0.00396423	0.0457266	1.53573	-1.2371	8.0022	-2.52938	1	0	1	3.79972
hsa-miR-106b*	SEC14L1	-0.201326	0.00261292	0.0335346	1.53573	-0.285705	8.0022	6.25955	1	0	1	0.877533
hsa-miR-106b	AKAP11	-0.205002	0.00222152	0.0297137	1.55558	0.226017	8.38769	6.27766	0	1	1	-0.703174
hsa-miR-106b	EDA	-0.257627	0.000160314	0.00396683	1.55558	-1.4746	8.38769	1.6343	1	0	1	4.58772
hsa-miR-106b	NAA30	-0.196347	0.00324139	0.0393636	1.55558	0.236447	8.38769	4.8253	0	1	1	-0.735625
hsa-miR-106b	OXR1	-0.262145	0.000124438	0.00325468	1.55558	-0.324635	8.38769	5.52106	0	1	1	1.00999
hsa-miR-106b	STYX	-0.206336	0.00209306	0.0284208	1.55558	0.0576721	8.38769	5.13282	0	1	1	-0.179427
hsa-miR-106b	USP47	-0.201665	0.00257441	0.033167	1.55558	-0.2205	8.38769	6.32412	1	0	1	0.68601
hsa-miR-106b	ZBTB43	-0.195278	0.00339268	0.0407237	1.55558	0.0496846	8.38769	4.60813	0	1	1	-0.154577
hsa-miR-107	ATXN1L	-0.209733	0.00179565	0.0253305	0.776187	-0.0594687	5.99682	5.95783	0	1	1	0.0923176
hsa-miR-107	BCL2L13	-0.207762	0.00196317	0.0270908	0.776187	-0.17068	5.99682	5.77056	0	1	1	0.264959
hsa-miR-107	COBLL1	-0.200723	0.00268279	0.034202	0.776187	-1.0427	5.99682	5.98813	0	1	1	1.61866
hsa-miR-107	COL2A1	-0.233585	0.000572727	0.0106173	0.776187	-4.15886	5.99682	-1.794	1	0	1	6.4561
hsa-miR-107	CSNK1A1	-0.203555	0.0023688	0.0311677	0.776187	0.21092	5.99682	7.9487	1	0	1	-0.327427
hsa-miR-107	DICER1	-0.213647	0.00150061	0.0221184	0.776187	0.240454	5.99682	6.6015	0	1	1	-0.373275
hsa-miR-107	EXOC5	-0.225236	0.000865913	0.0145787	0.776187	0.225153	5.99682	6.14863	0	1	1	-0.349521
hsa-miR-107	FEM1C	-0.197089	0.00313986	0.038444	0.776187	-0.489987	5.99682	5.44318	0	1	1	0.760643
hsa-miR-107	KIAA2018	-0.219194	0.00115733	0.0181831	0.776187	-0.148289	5.99682	5.7179	0	1	1	0.2302
hsa-miR-107	MYH9	-0.228732	0.000729583	0.0127865	0.776187	0.636664	5.99682	10.7305	0	1	1	-0.988341
hsa-miR-107	N4BP1	-0.300425	1.20714e-05	0.000511965	0.776187	0.281156	5.99682	6.46455	0	1	1	-0.436459
hsa-miR-107	NUAK1	-0.188817	0.00444894	0.0497877	0.776187	0.611338	5.99682	4.17821	0	1	1	-0.949025
hsa-miR-107	PLS3	-0.262533	0.000121736	0.00319929	0.776187	0.704333	5.99682	7.71285	1	0	1	-1.09339
hsa-miR-107	PPP2R5C	-0.22079	0.00107275	0.0171572	0.776187	0.108987	5.99682	6.60684	0	1	1	-0.169189
hsa-miR-107	PPP4R1	-0.19648	0.003223	0.0391974	0.776187	0.423085	5.99682	6.9542	1	0	1	-0.656786
hsa-miR-107	RAB11FIP2	-0.195081	0.00342134	0.0409814	0.776187	-1.19269	5.99682	4.54765	0	1	1	1.8515
hsa-miR-107	STYX	-0.213233	0.00152957	0.0224384	0.776187	0.0576721	5.99682	5.13282	0	1	1	-0.0895287
hsa-miR-107	VAV3	-0.259926	0.000141008	0.003588	0.776187	-0.235116	5.99682	4.06355	0	1	1	0.364988
hsa-miR-10a	ARSI	-0.218287	0.00120804	0.018783	-0.359322	1.4355	14.0986	1.8505	1	0	1	1.03161
hsa-miR-10a	ARSJ	-0.194351	0.00352906	0.0419388	-0.359322	0.265615	14.0986	3.6873	1	1	2	0.190882
hsa-miR-10a	BCL6	-0.202678	0.0024623	0.0320807	-0.359322	0.00241192	14.0986	5.85645	1	1	2	0.00173331
hsa-miR-10a	BICD2	-0.206297	0.00209673	0.028457	-0.359322	0.683057	14.0986	6.73382	0	1	1	0.490875
hsa-miR-10a	BTBD11	-0.233181	0.000584502	0.010784	-0.359322	1.79411	14.0986	3.54303	1	0	1	1.28933
hsa-miR-10a	CDK6	-0.212542	0.0015791	0.0229853	-0.359322	0.578748	14.0986	6.95857	0	1	1	0.415914
hsa-miR-10a	CHST3	-0.252573	0.00021171	0.00492801	-0.359322	-0.86904	14.0986	5.03898	0	1	1	-0.62453
hsa-miR-10a	CYP24A1	-0.192279	0.00385155	0.0447582	-0.359322	3.05297	14.0986	0.843884	1	0	1	2.194
hsa-miR-10a	DBR1	-0.211291	0.00167239	0.0240027	-0.359322	0.82453	14.0986	4.37479	1	0	1	0.592543
hsa-miR-10a	ELAVL2	-0.240067	0.000411323	0.00823443	-0.359322	-1.12913	14.0986	-3.20256	1	1	2	-0.811442
hsa-miR-10a	FZD9	-0.294998	1.71569e-05	0.000677862	-0.359322	-0.13377	14.0986	-1.48454	1	0	1	-0.0961327
hsa-miR-10a	GNGT1	-0.263276	0.000116709	0.00309478	-0.359322	2.86894	14.0986	-0.671654	1	0	1	2.06175
hsa-miR-10a	GPSM1	-0.200742	0.00268057	0.0341811	-0.359322	-0.314936	14.0986	3.39948	1	0	1	-0.226327
hsa-miR-10a	GUCY2D	-0.296149	1.59338e-05	0.000639179	-0.359322	0.366368	14.0986	-2.10684	1	0	1	0.263288
hsa-miR-10a	HIST1H2AD	-0.27105	7.45255e-05	0.00217476	-0.359322	2.15764	14.0986	-0.828738	1	0	1	1.55058
hsa-miR-10a	KREMEN2	-0.314729	4.61858e-06	0.000236787	-0.359322	2.7384	14.0986	1.48723	1	0	1	1.96793
hsa-miR-10a	MAP4K4	-0.287498	2.75707e-05	0.000989089	-0.359322	1.10002	14.0986	7.40644	0	1	1	0.790526
hsa-miR-10a	NOB1	-0.204686	0.00225297	0.0300223	-0.359322	0.677981	14.0986	5.66365	1	0	1	0.487227
hsa-miR-10a	ODZ2	-0.260541	0.00013622	0.00349227	-0.359322	0.258008	14.0986	3.41971	1	1	2	0.185416
hsa-miR-10a	PJA1	-0.226787	0.000802783	0.0137593	-0.359322	0.518355	14.0986	4.09735	1	0	1	0.372513
hsa-miR-10a	PTK7	-0.209877	0.00178392	0.0252054	-0.359322	1.75019	14.0986	6.567	1	0	1	1.25776
hsa-miR-10a	RHOV	-0.225784	0.000843083	0.0142839	-0.359322	4.04872	14.0986	3.98064	1	0	1	2.90959
hsa-miR-10a	SDC1	-0.22511	0.000871234	0.0146471	-0.359322	2.16369	14.0986	8.69872	0	1	1	1.55492
hsa-miR-10a	SEMA4A	-0.279385	4.5378e-05	0.00147054	-0.359322	0.638888	14.0986	4.90434	1	0	1	0.459133
hsa-miR-10a	SENP3	-0.21308	0.00154038	0.0225597	-0.359322	0.770514	14.0986	5.33587	1	0	1	0.553725
hsa-miR-10a	SERPINE1	-0.205007	0.00222101	0.0297083	-0.359322	1.48586	14.0986	6.86921	1	1	2	1.06781
hsa-miR-10a	SLC6A15	-0.255067	0.000184697	0.00442936	-0.359322	-0.604146	14.0986	-0.197195	0	1	1	-0.434166
hsa-miR-10a	TFAP2C	-0.290133	2.33739e-05	0.000867114	-0.359322	1.66933	14.0986	3.43248	1	1	2	1.19965
hsa-miR-10a	TIAM1	-0.224877	0.000881153	0.0147755	-0.359322	0.544487	14.0986	3.92695	0	1	1	0.391293
hsa-miR-10a	TRA2B	-0.238797	0.000439182	0.00866111	-0.359322	0.702713	14.0986	6.92517	0	1	1	0.505
hsa-miR-10a	TREX2	-0.192928	0.00374783	0.0438545	-0.359322	1.08764	14.0986	1.57315	1	0	1	0.781628
hsa-miR-10a	UCN2	-0.313405	5.05883e-06	0.000254919	-0.359322	4.22616	14.0986	0.307499	1	0	1	3.0371
hsa-miR-10b	ANKMY1	-0.223581	0.000938238	0.0154965	0.0223199	0.318275	13.8267	3.17184	1	0	1	-0.0142077
hsa-miR-10b	BIRC7	-0.191948	0.00390541	0.0452195	0.0223199	2.72987	13.8267	-3.27863	1	0	1	-0.121861
hsa-miR-10b	DPP8	-0.216858	0.00129209	0.0197595	0.0223199	0.153378	13.8267	4.86814	1	0	1	-0.00684679
hsa-miR-10b	EPHA10	-0.194314	0.00353455	0.0419873	0.0223199	0.696009	13.8267	0.684356	0	1	1	-0.0310697
hsa-miR-10b	ERCC3	-0.23361	0.000572	0.0106077	0.0223199	0.530608	13.8267	5.16454	1	0	1	-0.0236862
hsa-miR-10b	FAM21B	-0.19417	0.00355624	0.0421779	0.0223199	0.0874467	13.8267	0.630618	0	1	1	-0.00390361
hsa-miR-10b	FRYL	-0.197903	0.00303191	0.0374508	0.0223199	0.176702	13.8267	6.30848	1	0	1	-0.00788794
hsa-miR-10b	PQLC3	-0.236319	0.000498631	0.00954873	0.0223199	0.143192	13.8267	4.30126	1	0	1	-0.00639206
hsa-miR-10b	RLIM	-0.206468	0.00208071	0.0282934	0.0223199	0.447147	13.8267	6.36946	0	1	1	-0.0199606
hsa-miR-10b	SON	-0.21738	0.0012608	0.0193964	0.0223199	0.155768	13.8267	8.46939	1	0	1	-0.00695345
hsa-miR-10b	SSPN	-0.212074	0.00161342	0.0233611	0.0223199	-0.71411	13.8267	4.00153	0	1	1	0.0318778
hsa-miR-10b*	ABI2	-0.224153	0.000912627	0.0151731	0.809453	0.19118	2.46657	5.31564	1	0	1	-0.309502
hsa-miR-10b*	C1GALT1C1	-0.210157	0.0017613	0.0249638	0.809453	0.601633	2.46657	4.5479	1	0	1	-0.973988
hsa-miR-10b*	MGAT4A	-0.197411	0.00309675	0.0380472	0.809453	-0.158257	2.46657	4.63295	1	0	1	0.256203
hsa-miR-10b*	PCM1	-0.206527	0.00207525	0.028237	0.809453	-0.184535	2.46657	6.64835	1	0	1	0.298744
hsa-miR-10b*	PDE4DIP	-0.198038	0.00301426	0.0372911	0.809453	-0.512746	2.46657	5.62617	1	0	1	0.830087
hsa-miR-10b*	RAB4A	-0.208548	0.00189474	0.0263769	0.809453	-0.646397	2.46657	4.95377	1	0	1	1.04646
hsa-miR-10b*	RSPO2	-0.245599	0.00030789	0.00658697	0.809453	-2.94607	2.46657	-2.49955	1	0	1	4.76941
hsa-miR-10b*	ZNF169	-0.191453	0.00398716	0.0459193	0.809453	0.337754	2.46657	2.0851	1	0	1	-0.546793
hsa-miR-125a-5p	ATG4D	-0.201245	0.00262219	0.0336244	-0.695238	0.654703	8.35104	4.58483	1	1	2	0.910349
hsa-miR-125a-5p	C15orf39	-0.189233	0.00437304	0.0491605	-0.695238	0.951211	8.35104	5.99743	0	1	1	1.32264
hsa-miR-125a-5p	C1orf106	-0.262876	0.000119389	0.00315044	-0.695238	2.58331	8.35104	6.12894	1	0	1	3.59203
hsa-miR-125a-5p	C6orf47	-0.259607	0.000143553	0.00363832	-0.695238	0.431835	8.35104	4.48559	1	1	2	0.600457
hsa-miR-125a-5p	C9orf86	-0.232001	0.000620144	0.0112856	-0.695238	0.240696	8.35104	6.67945	1	1	2	0.334682
hsa-miR-125a-5p	CDR2L	-0.212614	0.00157384	0.022928	-0.695238	0.51546	8.35104	5.41185	0	1	1	0.716735
hsa-miR-125a-5p	DAZAP2	-0.253164	0.000204994	0.00480561	-0.695238	0.346642	8.35104	7.6384	0	1	1	0.481998
hsa-miR-125a-5p	DDX54	-0.261059	0.000132307	0.00341335	-0.695238	0.711733	8.35104	6.29151	1	0	1	0.989648
hsa-miR-125a-5p	DQX1	-0.252734	0.000209862	0.00489467	-0.695238	1.26991	8.35104	2.19308	1	0	1	1.76578
hsa-miR-125a-5p	ESRRA	-0.243817	0.000338237	0.00708421	-0.695238	0.252104	8.35104	5.59509	1	1	2	0.350545
hsa-miR-125a-5p	FAM129B	-0.285014	3.21681e-05	0.00111871	-0.695238	0.791933	8.35104	8.43024	0	1	1	1.10116
hsa-miR-125a-5p	FAM32A	-0.27991	4.39581e-05	0.00143384	-0.695238	0.456932	8.35104	5.6171	1	0	1	0.635353
hsa-miR-125a-5p	GMIP	-0.191129	0.00404148	0.0463831	-0.695238	0.874571	8.35104	4.84591	1	1	2	1.21607
hsa-miR-125a-5p	HOXB7	-0.29011	2.34082e-05	0.000868123	-0.695238	4.11133	8.35104	3.26893	1	0	1	5.71671
hsa-miR-125a-5p	IL22RA1	-0.190609	0.00413026	0.047135	-0.695238	2.25626	8.35104	3.95739	1	0	1	3.13727
hsa-miR-125a-5p	KLF13	-0.229493	0.000702613	0.0124197	-0.695238	0.126598	8.35104	7.03953	0	1	1	0.176031
hsa-miR-125a-5p	KLF16	-0.342071	6.38205e-07	4.77858e-05	-0.695238	1.07924	8.35104	5.58209	0	1	1	1.50066
hsa-miR-125a-5p	KRT9	-0.235686	0.000514952	0.0097873	-0.695238	2.89807	8.35104	-2.4431	1	0	1	4.0297
hsa-miR-125a-5p	LFNG	-0.20046	0.00271374	0.0344984	-0.695238	0.320813	8.35104	4.5191	1	1	2	0.446083
hsa-miR-125a-5p	LRRC8A	-0.23604	0.000505758	0.00965305	-0.695238	0.759505	8.35104	7.27956	1	1	2	1.05607
hsa-miR-125a-5p	LYPLA2	-0.198659	0.0029345	0.0365578	-0.695238	0.790297	8.35104	5.51001	0	1	1	1.09889
hsa-miR-125a-5p	MAPK3	-0.20397	0.00232572	0.0307438	-0.695238	0.284495	8.35104	6.23148	1	0	1	0.395583
hsa-miR-125a-5p	MARK2	-0.234444	0.000548415	0.0102727	-0.695238	0.877995	8.35104	6.35643	0	1	1	1.22083
hsa-miR-125a-5p	MAZ	-0.234078	0.00055866	0.0104181	-0.695238	0.985071	8.35104	7.73174	1	0	1	1.36972
hsa-miR-125a-5p	PDIA3	-0.215533	0.00137474	0.0207102	-0.695238	0.777634	8.35104	8.67625	1	0	1	1.08128
hsa-miR-125a-5p	PPP2R4	-0.295805	1.62911e-05	0.000650402	-0.695238	0.500533	8.35104	6.51364	0	1	1	0.695979
hsa-miR-125a-5p	PSMD9	-0.195843	0.00331198	0.0399971	-0.695238	0.432237	8.35104	4.88638	1	0	1	0.601015
hsa-miR-125a-5p	RALY	-0.240004	0.000412658	0.00825542	-0.695238	1.00075	8.35104	6.97674	1	0	1	1.39152
hsa-miR-125a-5p	RHOG	-0.302046	1.08538e-05	0.000470423	-0.695238	0.84587	8.35104	5.93632	1	0	1	1.17616
hsa-miR-125a-5p	RPLP2	-0.314468	4.7024e-06	0.00024022	-0.695238	0.61004	8.35104	8.65832	1	0	1	0.848247
hsa-miR-125a-5p	S100A14	-0.196476	0.00322357	0.0392026	-0.695238	2.36773	8.35104	6.80722	1	0	1	3.29228
hsa-miR-125a-5p	S100A16	-0.347848	4.09789e-07	3.32686e-05	-0.695238	1.79395	8.35104	7.90291	1	0	1	2.49445
hsa-miR-125a-5p	SCAMP4	-0.305305	8.74694e-06	0.000395842	-0.695238	0.65719	8.35104	6.31456	1	0	1	0.913807
hsa-miR-125a-5p	SEMA4B	-0.2948	1.73767e-05	0.000684758	-0.695238	1.13576	8.35104	7.9029	0	1	1	1.57925
hsa-miR-125a-5p	SIGIRR	-0.260207	0.000138801	0.00354419	-0.695238	0.23004	8.35104	4.30347	1	0	1	0.319865
hsa-miR-125a-5p	SIRT6	-0.349752	3.53418e-07	2.94817e-05	-0.695238	0.986961	8.35104	3.86364	1	0	1	1.37235
hsa-miR-125a-5p	SLC35C1	-0.310496	6.16972e-06	0.00029905	-0.695238	0.610871	8.35104	5.57594	0	1	1	0.849401
hsa-miR-125a-5p	TMEM54	-0.375703	4.26009e-08	5.1775e-06	-0.695238	0.806649	8.35104	5.93689	1	0	1	1.12163
hsa-miR-125a-5p	TRPM4	-0.253984	0.000196011	0.00464084	-0.695238	-0.0202691	8.35104	5.74705	1	0	1	-0.0281838
hsa-miR-125a-5p	VPS37B	-0.215081	0.00140395	0.0210408	-0.695238	0.0611124	8.35104	6.09284	1	1	2	0.0849753
hsa-miR-125a-5p	ZBTB7A	-0.224509	0.000897006	0.0149755	-0.695238	0.159525	8.35104	7.07038	0	1	1	0.221816
hsa-miR-125a-3p	ANKMY1	-0.193312	0.00368759	0.0433313	1.21307	0.318275	1.49705	3.17184	1	0	1	-0.772177
hsa-miR-125a-3p	CAPN8	-0.309502	6.59946e-06	0.000315735	1.21307	-0.541731	1.49705	0.530875	1	0	1	1.31431
hsa-miR-125a-3p	CREB3L1	-0.255787	0.000177509	0.00429547	1.21307	-0.183515	1.49705	6.05907	1	0	1	0.44523
hsa-miR-125a-3p	CYP2C9	-0.216857	0.00129215	0.01976	1.21307	-1.16686	1.49705	-0.648752	1	0	1	2.83095
hsa-miR-125a-3p	EFCAB4A	-0.205585	0.00216458	0.0291441	1.21307	-0.229573	1.49705	2.98481	1	0	1	0.556974
hsa-miR-125a-3p	FAM101A	-0.190424	0.00416211	0.047401	1.21307	-0.78715	1.49705	3.47193	1	0	1	1.90973
hsa-miR-125a-3p	FAM73B	-0.270784	7.56963e-05	0.00220167	1.21307	-0.0505285	1.49705	4.58812	1	0	1	0.122589
hsa-miR-125a-3p	GBA2	-0.241975	0.000372495	0.00762988	1.21307	-0.13237	1.49705	5.43096	1	0	1	0.321147
hsa-miR-125a-3p	GPR35	-0.240906	0.0003938	0.0079648	1.21307	0.9437	1.49705	2.72657	1	0	1	-2.28954
hsa-miR-125a-3p	PPIL6	-0.253232	0.000204234	0.00479158	1.21307	-0.0407856	1.49705	1.7027	0	1	1	0.0989512
hsa-miR-125a-3p	PTPRN2	-0.218346	0.00120469	0.0187431	1.21307	-2.15075	1.49705	2.63237	1	0	1	5.21799
hsa-miR-125a-3p	TRAK1	-0.215003	0.00140911	0.0211008	1.21307	-0.30265	1.49705	6.57431	1	0	1	0.734268
hsa-miR-125a-3p	TRPM4	-0.294475	1.77416e-05	0.000696121	1.21307	-0.0202691	1.49705	5.74705	1	0	1	0.0491756
hsa-miR-125b	ANPEP	-0.261275	0.000130704	0.00338117	-0.30917	2.31488	8.20669	4.7632	1	1	2	1.43138
hsa-miR-125b	CDR2L	-0.298976	1.32689e-05	0.000552218	-0.30917	0.51546	8.20669	5.41185	0	1	1	0.31873
hsa-miR-125b	CLDN15	-0.272726	6.75374e-05	0.00201167	-0.30917	0.966944	8.20669	3.17555	1	0	1	0.5979
hsa-miR-125b	FURIN	-0.218509	0.00119544	0.0186348	-0.30917	0.852859	8.20669	7.40452	1	1	2	0.527357
hsa-miR-125b	FUT3	-0.274577	6.05308e-05	0.00184657	-0.30917	2.30487	8.20669	4.01424	1	0	1	1.42519
hsa-miR-125b	RILP	-0.217759	0.0012385	0.0191389	-0.30917	-0.174928	8.20669	2.73206	1	0	1	-0.108165
hsa-miR-125b	SIGIRR	-0.200891	0.00266312	0.0340139	-0.30917	0.23004	8.20669	4.30347	1	0	1	0.142243
hsa-miR-125b-2*	ANXA3	-0.229082	0.000717066	0.0126165	-0.0931263	0.0814069	2.84434	5.03272	1	0	1	0.0151622
hsa-miR-125b-2*	ARAF	-0.224554	0.000895077	0.0149515	-0.0931263	0.0929016	2.84434	5.94634	1	0	1	0.0173032
hsa-miR-125b-2*	HLA-F	-0.188684	0.00447348	0.0499881	-0.0931263	1.48396	2.84434	5.84	1	0	1	0.276391
hsa-miR-125b-2*	KIAA1161	-0.294014	1.82732e-05	0.000712759	-0.0931263	-0.767955	2.84434	4.82961	1	0	1	-0.143034
hsa-miR-125b-2*	LEFTY1	-0.208801	0.00187318	0.0261531	-0.0931263	0.961988	2.84434	-1.69849	1	0	1	0.179173
hsa-miR-125b-2*	NEU4	-0.208953	0.00186034	0.0260189	-0.0931263	1.83623	2.84434	-1.63675	1	0	1	0.342003
hsa-miR-126*	C14orf135	-0.213744	0.00149386	0.0220448	0.549677	0.394236	6.95981	4.89338	1	0	1	-0.433405
hsa-miR-126*	PHKA1	-0.21589	0.00135199	0.0204484	0.549677	-0.489893	6.95981	4.17696	1	0	1	0.538566
hsa-miR-126	AEBP1	-0.340729	7.06454e-07	5.18965e-05	0.722578	0.186686	10.669	7.23031	1	0	1	-0.26979
hsa-miR-126	FAP	-0.225762	0.00084401	0.014296	0.722578	2.68458	10.669	3.21414	1	0	1	-3.87964
hsa-miR-126	RARRES2	-0.232481	0.000605397	0.0110787	0.722578	-0.132384	10.669	3.87121	1	0	1	0.191315
hsa-miR-126	SUSD4	-0.200352	0.00272648	0.0346179	0.722578	-1.48505	10.669	3.07097	1	0	1	2.14613
hsa-miR-1266	C11orf41	-0.258307	0.000154365	0.00385145	0.382551	2.01265	2.3596	2.87828	0	1	1	-1.53989
hsa-miR-1266	HAS3	-0.307542	7.53136e-06	0.000351263	0.382551	1.06717	2.3596	5.7232	0	1	1	-0.816491
hsa-miR-1266	MCL1	-0.343413	5.76225e-07	4.39957e-05	0.382551	0.352737	2.3596	8.78127	0	1	1	-0.26988
hsa-miR-1266	PLXNA1	-0.294753	1.74294e-05	0.000686314	0.382551	1.02817	2.3596	7.53428	0	1	1	-0.786655
hsa-miR-1266	SLC2A1	-0.2191	0.0011625	0.0182437	0.382551	2.7646	2.3596	8.12649	0	1	1	-2.11521
hsa-miR-1266	TANC2	-0.290146	2.33543e-05	0.000866521	0.382551	0.806141	2.3596	5.96542	0	1	1	-0.616781
hsa-miR-1266	XPR1	-0.233987	0.000561222	0.0104549	0.382551	1.39472	2.3596	6.34621	0	1	1	-1.06711
hsa-miR-1269	FZD5	-0.196793	0.00318008	0.0388097	2.24631	0.0798161	2.64136	5.27305	0	1	1	-0.358584
hsa-miR-127-5p	AVPR2	-0.208068	0.00193626	0.0268107	0.636481	-0.830705	6.35097	-1.66405	1	0	1	1.05746
hsa-miR-127-5p	C1orf130	-0.214571	0.00143769	0.0214192	0.636481	-1.16933	6.35097	-0.186772	0	1	1	1.48851
hsa-miR-127-5p	CAPN8	-0.269757	8.03741e-05	0.00230797	0.636481	-0.541731	6.35097	0.530875	1	0	1	0.689603
hsa-miR-127-5p	GABRA2	-0.233559	0.000573478	0.010628	0.636481	-0.968468	6.35097	-2.37616	1	0	1	1.23282
hsa-miR-127-5p	GFPT1	-0.229433	0.000704734	0.0124483	0.636481	0.197731	6.35097	7.15686	0	1	1	-0.251704
hsa-miR-127-5p	HSDL2	-0.23805	0.000456387	0.00892238	0.636481	-0.324325	6.35097	5.52905	0	1	1	0.412853
hsa-miR-127-5p	ONECUT2	-0.211751	0.00163754	0.023625	0.636481	3.62119	6.35097	3.25911	0	1	1	-4.60963
hsa-miR-127-5p	RBKS	-0.230801	0.000658443	0.0118139	0.636481	0.237983	6.35097	2.0565	1	0	1	-0.302944
hsa-miR-127-5p	SIGIRR	-0.242172	0.000368684	0.00756947	0.636481	0.23004	6.35097	4.30347	1	0	1	-0.292832
hsa-miR-127-5p	SLC3A1	-0.201614	0.00258019	0.0332232	0.636481	0.0944897	6.35097	3.26037	1	0	1	-0.120282
hsa-miR-127-5p	SULT1C2	-0.200426	0.0027177	0.0345349	0.636481	-1.2782	6.35097	0.657016	0	1	1	1.6271
hsa-miR-127-5p	TFF2	-0.197535	0.00308025	0.0378958	0.636481	-3.62382	6.35097	-0.69424	1	0	1	4.61299
hsa-miR-127-5p	TOB1	-0.206894	0.00204136	0.0278927	0.636481	0.132416	6.35097	6.0236	0	1	1	-0.16856
hsa-miR-127-3p	CLMN	-0.231125	0.000647894	0.0116687	0.215403	-0.127517	8.42969	4.83129	1	0	1	0.0549352
hsa-miR-127-3p	KLHDC4	-0.199152	0.00287255	0.0359794	0.215403	0.441775	8.42969	3.70314	1	0	1	-0.190319
hsa-miR-127-3p	LRCH1	-0.234091	0.000558285	0.0104129	0.215403	0.0230498	8.42969	4.92167	1	0	1	-0.00993
hsa-miR-127-3p	NR2C2	-0.203535	0.00237088	0.0311879	0.215403	-0.00661692	8.42969	6.05104	1	0	1	0.00285061
hsa-miR-127-3p	OSBPL7	-0.190116	0.0042158	0.0478492	0.215403	-0.332448	8.42969	3.77445	1	0	1	0.143221
hsa-miR-127-3p	PVRL2	-0.198697	0.00292964	0.0365128	0.215403	0.712086	8.42969	7.03037	1	0	1	-0.306771
hsa-miR-127-3p	RAB17	-0.216314	0.00132546	0.0201461	0.215403	-0.833308	8.42969	1.74118	1	0	1	0.358994
hsa-miR-127-3p	THEM4	-0.252243	0.000215551	0.00499683	0.215403	0.30175	8.42969	4.14987	1	0	1	-0.129995
hsa-miR-127-3p	TRIM54	-0.237573	0.000467678	0.00909082	0.215403	2.40926	8.42969	-1.80616	1	0	1	-1.03792
hsa-miR-128	DNAJC3	-0.249486	0.000250209	0.00560833	0.765731	0.0373714	6.61959	6.3306	0	1	1	-0.0572329
hsa-miR-128	EFR3A	-0.242801	0.000356748	0.00738028	0.765731	0.277297	6.61959	6.7772	0	1	1	-0.424669
hsa-miR-128	EVI5	-0.247637	0.000276271	0.00605611	0.765731	-0.281093	6.61959	4.7953	0	1	1	0.430483
hsa-miR-128	FAM177A1	-0.24378	0.000338894	0.00709438	0.765731	0.0985397	6.61959	5.27262	0	1	1	-0.15091
hsa-miR-128	FLRT3	-0.250151	0.000241399	0.00545418	0.765731	-0.822867	6.61959	3.07155	0	1	1	1.26019
hsa-miR-128	FRYL	-0.214445	0.00144609	0.0215135	0.765731	0.176702	6.61959	6.30848	0	1	1	-0.270612
hsa-miR-128	HECTD1	-0.196826	0.0031756	0.0387698	0.765731	-0.0321616	6.61959	7.50541	0	1	1	0.0492542
hsa-miR-128	JMJD1C	-0.281824	3.91272e-05	0.00130764	0.765731	-0.0320112	6.61959	6.42265	0	1	1	0.0490239
hsa-miR-128	MAP4K5	-0.191574	0.00396705	0.0457509	0.765731	0.517101	6.61959	5.6476	0	1	1	-0.791921
hsa-miR-128	NETO1	-0.231205	0.000645323	0.0116342	0.765731	-1.2371	6.61959	-2.52938	0	1	1	1.89457
hsa-miR-128	NFAT5	-0.199577	0.00282001	0.0354965	0.765731	0.259069	6.61959	7.02434	0	1	1	-0.396755
hsa-miR-128	SEC24A	-0.244806	0.000321073	0.00680523	0.765731	0.0587277	6.61959	5.91149	0	1	1	-0.0899392
hsa-miR-128	SGMS1	-0.215015	0.00140829	0.0210908	0.765731	0.162286	6.61959	5.06098	0	1	1	-0.248535
hsa-miR-128	STX7	-0.349791	3.5236e-07	2.94108e-05	0.765731	-0.101044	6.61959	5.59519	0	1	1	0.154745
hsa-miR-128	WSB1	-0.235466	0.000520737	0.00987092	0.765731	0.177406	6.61959	6.27117	0	1	1	-0.27169
hsa-miR-1301	C6orf89	-0.21391	0.0014824	0.0219204	1.22316	-0.200014	2.8788	6.44557	0	1	1	0.489301
hsa-miR-130a	BCL2L14	-0.267509	9.15761e-05	0.0025577	0.112552	0.484621	5.94829	1.08464	1	0	1	-0.10909
hsa-miR-130a	BCMO1	-0.359697	1.6059e-07	1.54221e-05	0.112552	0.977837	5.94829	0.00901305	1	0	1	-0.220114
hsa-miR-130a	BTD	-0.219427	0.00114462	0.0180286	0.112552	-1.02287	5.94829	3.29918	1	0	1	0.230252
hsa-miR-130a	CLDN3	-0.270201	7.83202e-05	0.00226177	0.112552	4.47853	5.94829	3.23782	1	0	1	-1.00813
hsa-miR-130a	EPB41L1	-0.208848	0.00186916	0.0261113	0.112552	-0.535757	5.94829	6.47638	1	1	2	0.120601
hsa-miR-130a	FOXQ1	-0.321964	2.78674e-06	0.000157682	0.112552	0.21274	5.94829	5.16686	1	0	1	-0.0478885
hsa-miR-130a	KIAA1217	-0.195149	0.00341141	0.040894	0.112552	0.910089	5.94829	7.2109	0	1	1	-0.204864
hsa-miR-130a	PCCA	-0.228163	0.000750324	0.0130635	0.112552	-0.904753	5.94829	3.53435	1	0	1	0.203663
hsa-miR-130a	PCK1	-0.221461	0.0010389	0.0167435	0.112552	1.53967	5.94829	-0.518699	1	0	1	-0.346584
hsa-miR-130a	PDZD3	-0.196481	0.00322288	0.0391965	0.112552	-0.354111	5.94829	-1.67258	1	0	1	0.0797114
hsa-miR-130a	PGM2L1	-0.196422	0.00323099	0.0392688	0.112552	1.18897	5.94829	4.53069	0	1	1	-0.26764
hsa-miR-130a	PLLP	-0.336872	9.43665e-07	6.56625e-05	0.112552	-0.967908	5.94829	3.82182	0	1	1	0.217879
hsa-miR-130a	PRR15	-0.386332	1.69506e-08	2.41443e-06	0.112552	1.55295	5.94829	2.84509	1	1	2	-0.349574
hsa-miR-130a	RNF186	-0.262062	0.000125027	0.00326674	0.112552	3.0186	5.94829	-2.5691	1	0	1	-0.679496
hsa-miR-130a	SERINC4	-0.19123	0.00402451	0.0462377	0.112552	-1.00649	5.94829	1.81216	1	0	1	0.226564
hsa-miR-130a	SLC13A2	-0.20336	0.00238928	0.031369	0.112552	1.82502	5.94829	-2.45696	0	1	1	-0.410819
hsa-miR-130a	STAMBPL1	-0.208283	0.00191757	0.0266139	0.112552	0.702181	5.94829	2.93651	1	0	1	-0.158063
hsa-miR-130a	TBXAS1	-0.254429	0.000191287	0.00455357	0.112552	0.947469	5.94829	2.49228	1	1	2	-0.213278
hsa-miR-130a	TMEM176B	-0.206576	0.0020707	0.0281922	0.112552	1.0847	5.94829	5.49746	1	0	1	-0.244169
hsa-miR-130b*	CD244	-0.290108	2.34103e-05	0.000868193	0.48205	0.884314	3.2479	-1.21384	1	0	1	-0.852567
hsa-miR-130b*	NCR1	-0.239794	0.000417156	0.00832574	0.48205	0.882659	3.2479	-3.49192	1	0	1	-0.850971
hsa-miR-130b*	P2RY10	-0.252152	0.000216608	0.00501595	0.48205	0.833972	3.2479	-0.419503	1	0	1	-0.804032
hsa-miR-130b*	TBC1D10C	-0.212058	0.00161465	0.0233746	0.48205	0.461452	3.2479	1.13515	1	0	1	-0.444886
hsa-miR-130b*	VNN2	-0.297373	1.47235e-05	0.000600265	0.48205	1.1444	3.2479	0.404762	1	0	1	-1.10331
hsa-miR-130b	EDA	-0.236298	0.000499156	0.00955693	1.05855	-1.4746	4.30584	1.6343	1	1	2	3.12188
hsa-miR-130b	ENPP4	-0.19363	0.00363842	0.042903	1.05855	-1.27297	4.30584	3.64291	0	1	1	2.69501
hsa-miR-130b	JAKMIP1	-0.201467	0.00259691	0.0333801	1.05855	0.564405	4.30584	-1.63619	1	1	2	-1.1949
hsa-miR-130b	LONRF3	-0.212149	0.0016079	0.0233024	1.05855	-0.730652	4.30584	1.36086	1	0	1	1.54686
hsa-miR-130b	MFSD6	-0.246177	0.000298598	0.00643233	1.05855	-0.143446	4.30584	6.38904	0	1	1	0.303689
hsa-miR-130b	TOB2	-0.225451	0.000856882	0.0144617	1.05855	-0.399214	4.30584	6.36135	0	1	1	0.845176
hsa-miR-132	NET1	-0.204008	0.0023218	0.0307034	0.400282	0.273178	6.41701	7.25689	0	1	1	-0.218696
hsa-miR-132	PHKB	-0.190759	0.00410452	0.0469186	0.400282	-0.365748	6.41701	6.25413	1	0	1	0.292805
hsa-miR-132	PLA2G6	-0.19963	0.00281353	0.0354341	0.400282	-0.17857	6.41701	3.95428	1	0	1	0.142957
hsa-miR-132	SAMD12	-0.199925	0.00277774	0.0350979	0.400282	0.38096	6.41701	4.56935	0	1	1	-0.304983
hsa-miR-132	XYLT2	-0.214635	0.00143338	0.0213707	0.400282	-1.01158	6.41701	5.2598	1	0	1	0.809836
hsa-miR-132	ZNF652	-0.222525	0.000987209	0.0161062	0.400282	-0.287804	6.41701	5.85992	0	1	1	0.230406
hsa-miR-133a	C11orf24	-0.280828	4.15757e-05	0.00137165	-2.32656	0.711614	4.04008	5.5048	0	1	1	3.31122
hsa-miR-133a	CD2BP2	-0.199712	0.00280356	0.0353385	-2.32656	0.560332	4.04008	5.17212	1	0	1	2.60729
hsa-miR-133a	FSCN1	-0.225294	0.000863472	0.0145467	-2.32656	2.52746	4.04008	7.63236	0	1	1	11.7606
hsa-miR-133a	IER3	-0.275648	5.67933e-05	0.00175577	-2.32656	1.0825	4.04008	6.51498	1	0	1	5.03699
hsa-miR-133a	ZNF628	-0.199175	0.00286964	0.0359525	-2.32656	0.742519	4.04008	3.8488	1	0	1	3.45503
hsa-miR-134	ATP10B	-0.222376	0.000994291	0.0161946	0.528749	2.05245	7.14653	4.29251	1	0	1	-2.17046
hsa-miR-134	BTNL3	-0.214992	0.00140979	0.0211084	0.528749	1.07179	7.14653	-2.59552	1	0	1	-1.13342
hsa-miR-134	C17orf47	-0.2138	0.00148999	0.0220032	0.528749	-0.515161	7.14653	-2.75935	1	0	1	0.544782
hsa-miR-134	CLN5	-0.20465	0.00225661	0.030059	0.528749	-0.112465	7.14653	4.31882	1	0	1	0.118932
hsa-miR-134	CRB2	-0.190468	0.00415454	0.0473367	0.528749	-0.438979	7.14653	-1.28919	1	0	1	0.46422
hsa-miR-134	CYP2F1	-0.256962	0.000166342	0.00408306	0.528749	0.0881001	7.14653	-3.79238	1	0	1	-0.0931657
hsa-miR-134	DCAF10	-0.189394	0.00434405	0.0489149	0.528749	-0.140535	7.14653	5.64189	0	1	1	0.148616
hsa-miR-134	DDC	-0.287329	2.78624e-05	0.000997353	0.528749	2.31898	7.14653	0.548908	1	0	1	-2.45231
hsa-miR-134	DOK7	-0.210591	0.0017268	0.0245903	0.528749	-0.668899	7.14653	0.347934	1	0	1	0.70736
hsa-miR-134	DUSP4	-0.222948	0.000967296	0.0158578	0.528749	-0.261026	7.14653	4.85112	1	0	1	0.276034
hsa-miR-134	EDN3	-0.274315	6.14801e-05	0.00186936	0.528749	1.5615	7.14653	-1.78386	1	0	1	-1.65128
hsa-miR-134	GAL3ST2	-0.197614	0.0030698	0.0377999	0.528749	3.59569	7.14653	-0.749367	1	0	1	-3.80244
hsa-miR-134	HLA-DMA	-0.207142	0.00201876	0.0276643	0.528749	0.913154	7.14653	4.78473	1	0	1	-0.965659
hsa-miR-134	KCNK15	-0.201856	0.00255294	0.0329554	0.528749	-1.10951	7.14653	0.892094	1	0	1	1.1733
hsa-miR-134	LEAP2	-0.191903	0.00391273	0.0452818	0.528749	-0.322028	7.14653	-1.5856	1	0	1	0.340544
hsa-miR-134	MIOX	-0.247139	0.00028371	0.00618307	0.528749	0.95304	7.14653	-3.12737	1	0	1	-1.00784
hsa-miR-134	MSI2	-0.204247	0.00229735	0.0304617	0.528749	0.764546	7.14653	3.92973	1	0	1	-0.808506
hsa-miR-134	MYBPC3	-0.249474	0.000250363	0.00561095	0.528749	-2.33715	7.14653	-2.70906	1	0	1	2.47153
hsa-miR-134	PDSS2	-0.223423	0.000945397	0.0155864	0.528749	-0.0164814	7.14653	4.15177	1	0	1	0.017429
hsa-miR-134	PDZK1	-0.211127	0.00168501	0.0241373	0.528749	0.818532	7.14653	-0.916474	1	0	1	-0.865596
hsa-miR-134	PPP1R14D	-0.264934	0.000106186	0.00287287	0.528749	2.86394	7.14653	-1.30026	1	0	1	-3.02862
hsa-miR-134	RRH	-0.237706	0.000464505	0.00904342	0.528749	-0.3593	7.14653	-3.24507	1	0	1	0.379959
hsa-miR-134	SDCBP2	-0.1939	0.00359708	0.042536	0.528749	0.785505	7.14653	5.6007	1	0	1	-0.830671
hsa-miR-134	SFMBT1	-0.22663	0.00080899	0.0138401	0.528749	0.142972	7.14653	4.20015	0	1	1	-0.151192
hsa-miR-134	SIGIRR	-0.290427	2.29451e-05	0.000854463	0.528749	0.23004	7.14653	4.30347	1	0	1	-0.243267
hsa-miR-134	SMAD6	-0.215812	0.00135693	0.0205052	0.528749	0.322547	7.14653	3.26008	1	1	2	-0.341093
hsa-miR-134	TM4SF4	-0.3345	1.1254e-06	7.57877e-05	0.528749	-1.39906	7.14653	-1.43701	1	0	1	1.47951
hsa-miR-134	TRNT1	-0.278727	4.72184e-05	0.00151764	0.528749	-0.0480576	7.14653	3.90485	1	0	1	0.0508208
hsa-miR-135b	PELI2	-0.199217	0.00286444	0.0359046	3.74584	-0.903915	5.05262	4.0178	0	1	1	6.77184
hsa-miR-135b	PLTP	-0.221652	0.00102945	0.0166261	3.74584	-0.275637	5.05262	6.69604	1	0	1	2.06498
hsa-miR-135b	POLR3H	-0.249271	0.000253119	0.00565889	3.74584	-0.459616	5.05262	6.47852	1	0	1	3.44329
hsa-miR-135b	SEC14L1	-0.238217	0.000452475	0.0088631	3.74584	-0.285705	5.05262	6.25955	0	1	1	2.14041
hsa-miR-135b	TEX2	-0.254506	0.000190472	0.00453798	3.74584	-0.33542	5.05262	5.76095	0	1	1	2.51286
hsa-miR-135b	TNNT3	-0.278478	4.79326e-05	0.00153605	3.74584	-1.54471	5.05262	-3.19114	1	0	1	11.5725
hsa-miR-135b	ZNF85	-0.199784	0.00279483	0.0352549	3.74584	-1.38137	5.05262	0.597141	1	0	1	10.3488
hsa-miR-136	AGAP2	-0.202307	0.00250283	0.0324736	-0.134785	1.21153	3.91048	3.42416	0	1	1	0.326591
hsa-miR-136	ANXA4	-0.212298	0.00159692	0.0231805	-0.134785	1.128	3.91048	6.91585	1	0	1	0.304075
hsa-miR-136	EEF1A1	-0.193012	0.00373461	0.0437392	-0.134785	-0.251506	3.91048	8.66086	1	0	1	-0.0677985
hsa-miR-136	GOLT1A	-0.193085	0.00372304	0.0436388	-0.134785	0.13125	3.91048	-0.904216	1	0	1	0.0353809
hsa-miR-136	LONRF3	-0.226268	0.000823438	0.0140298	-0.134785	-0.730652	3.91048	1.36086	1	0	1	-0.196962
hsa-miR-136	MCF2L	-0.189892	0.00425525	0.0481799	-0.134785	-0.123022	3.91048	4.94921	1	0	1	-0.033163
hsa-miR-136	S100A6	-0.219826	0.00112313	0.0177718	-0.134785	1.58243	3.91048	8.64606	1	0	1	0.426575
hsa-miR-136	SLC39A5	-0.210992	0.00169546	0.0242508	-0.134785	2.95136	3.91048	0.408799	1	0	1	0.795599
hsa-miR-136	TESC	-0.211389	0.00166491	0.0239187	-0.134785	-0.983799	3.91048	1.97472	1	0	1	-0.265203
hsa-miR-136*	C9orf64	-0.191574	0.003967	0.0457505	-0.392133	0.366286	2.93267	3.79817	1	0	1	0.287265
hsa-miR-136*	CAPN10	-0.231797	0.000626508	0.0113744	-0.392133	0.546315	2.93267	3.94945	1	0	1	0.428456
hsa-miR-136*	DDX18	-0.233509	0.000574919	0.0106489	-0.392133	0.94744	2.93267	6.52551	1	0	1	0.743046
hsa-miR-136*	GLB1	-0.250261	0.000239976	0.00542929	-0.392133	0.39986	2.93267	5.69515	1	0	1	0.313596
hsa-miR-136*	GPR37L1	-0.19452	0.00350377	0.0417173	-0.392133	1.23759	2.93267	-0.735925	1	0	1	0.9706
hsa-miR-136*	MLH3	-0.226685	0.00080679	0.0138129	-0.392133	0.560317	2.93267	4.18219	1	0	1	0.439438
hsa-miR-136*	PDZK1	-0.19401	0.00358034	0.0423886	-0.392133	0.818532	2.93267	-0.916474	1	0	1	0.641947
hsa-miR-139-3p	CDSN	-0.21345	0.00151432	0.0222718	-0.879514	2.08055	3.02559	2.15137	1	0	1	3.65974
hsa-miR-139-3p	COL27A1	-0.252975	0.00020712	0.00484436	-0.879514	1.43994	3.02559	4.77475	1	0	1	2.53289
hsa-miR-139-3p	FSCN1	-0.196839	0.00317384	0.038753	-0.879514	2.52746	3.02559	7.63236	1	0	1	4.44587
hsa-miR-139-3p	HES7	-0.195881	0.00330663	0.039949	-0.879514	2.73797	3.02559	-3.40922	1	0	1	4.81616
hsa-miR-139-3p	PPP1R14C	-0.274991	5.90588e-05	0.00181093	-0.879514	2.97037	3.02559	3.1569	1	0	1	5.22496
hsa-miR-139-5p	ARL9	-0.241082	0.000390223	0.00791009	-1.43721	1.73465	5.23038	-1.00882	1	0	1	4.98614
hsa-miR-139-5p	ECE1	-0.234098	0.000558104	0.0104101	-1.43721	0.732015	5.23038	7.4419	0	1	1	2.10412
hsa-miR-139-5p	GPR176	-0.19235	0.00384007	0.0446574	-1.43721	1.57479	5.23038	1.96327	1	0	1	4.52664
hsa-miR-139-5p	NOTCH1	-0.289306	2.46216e-05	0.000903906	-1.43721	1.29903	5.23038	7.24856	1	1	2	3.73396
hsa-miR-139-5p	OSR2	-0.191111	0.00404467	0.0464094	-1.43721	1.62733	5.23038	2.91966	1	0	1	4.67763
hsa-miR-139-5p	ZDHHC1	-0.195163	0.00340941	0.0408746	-1.43721	0.432037	5.23038	3.62994	1	0	1	1.24186
hsa-miR-140-5p	ADSSL1	-0.298163	1.39887e-05	0.000576105	0.282262	-0.693883	4.94733	2.09845	1	0	1	0.391714
hsa-miR-140-5p	GTF2A1	-0.19459	0.00349348	0.0416242	0.282262	0.160404	4.94733	3.26147	1	0	1	-0.0905522
hsa-miR-140-5p	NR1D1	-0.19288	0.00375542	0.0439205	0.282262	0.853686	4.94733	5.29795	1	0	1	-0.481927
hsa-miR-140-5p	SLC2A1	-0.244757	0.000321896	0.00681894	0.282262	2.7646	4.94733	8.12649	0	1	1	-1.56069
hsa-miR-140-5p	SLC39A9	-0.203081	0.00241891	0.031659	0.282262	0.244708	4.94733	6.63615	0	1	1	-0.138144
hsa-miR-140-5p	TSNARE1	-0.205555	0.00216743	0.0291732	0.282262	0.198008	4.94733	3.55969	1	0	1	-0.11178
hsa-miR-140-3p	AGPS	-0.204958	0.0022259	0.0297577	-0.15411	0.818397	9.77154	6.022	1	0	1	0.252247
hsa-miR-140-3p	ARL4C	-0.219509	0.00114019	0.0179764	-0.15411	1.19381	9.77154	5.29129	0	1	1	0.367957
hsa-miR-140-3p	ARSI	-0.234645	0.000542885	0.0101932	-0.15411	1.4355	9.77154	1.8505	1	0	1	0.442451
hsa-miR-140-3p	ATP2C2	-0.255877	0.000176633	0.00427932	-0.15411	2.04318	9.77154	3.91425	1	0	1	0.62975
hsa-miR-140-3p	CARD10	-0.221234	0.00105023	0.0168816	-0.15411	1.0168	9.77154	5.31235	1	0	1	0.3134
hsa-miR-140-3p	CASP14	-0.212806	0.00155996	0.022776	-0.15411	1.49273	9.77154	-2.5594	1	0	1	0.46009
hsa-miR-140-3p	CLSTN1	-0.327486	1.87845e-06	0.000114741	-0.15411	0.848414	9.77154	8.49186	1	0	1	0.261499
hsa-miR-140-3p	COL7A1	-0.284486	3.32318e-05	0.00114817	-0.15411	3.46813	9.77154	6.3009	1	0	1	1.06895
hsa-miR-140-3p	DHX36	-0.204978	0.0022239	0.0297368	-0.15411	0.55673	9.77154	5.79742	1	0	1	0.171596
hsa-miR-140-3p	DPF1	-0.281226	4.0581e-05	0.00134578	-0.15411	2.03783	9.77154	0.382776	1	0	1	0.628101
hsa-miR-140-3p	EN2	-0.212167	0.00160658	0.0232876	-0.15411	0.978538	9.77154	-2.56183	0	1	1	0.301606
hsa-miR-140-3p	FAM105B	-0.212757	0.00156355	0.0228153	-0.15411	0.93508	9.77154	5.13322	0	1	1	0.288211
hsa-miR-140-3p	HGS	-0.302214	1.07338e-05	0.00046626	-0.15411	0.79093	9.77154	7.06451	1	0	1	0.243781
hsa-miR-140-3p	KCNA7	-0.232408	0.000607618	0.0111097	-0.15411	2.12377	9.77154	-2.99768	0	1	1	0.65459
hsa-miR-140-3p	KCTD11	-0.220789	0.00107278	0.0171574	-0.15411	0.527281	9.77154	4.50319	0	1	1	0.162519
hsa-miR-140-3p	KLHL28	-0.252233	0.000215667	0.00499909	-0.15411	0.335788	9.77154	4.44944	0	1	1	0.103497
hsa-miR-140-3p	NAA50	-0.199978	0.00277131	0.0350388	-0.15411	0.713946	9.77154	7.52578	0	1	1	0.220053
hsa-miR-140-3p	NEFL	-0.241388	0.000384066	0.00781279	-0.15411	-0.522222	9.77154	0.490883	1	0	1	-0.16096
hsa-miR-140-3p	NRIP1	-0.240598	0.000400146	0.008063	-0.15411	0.592727	9.77154	6.24084	1	1	2	0.182691
hsa-miR-140-3p	PFKP	-0.211057	0.00169042	0.0241959	-0.15411	1.29171	9.77154	6.88273	1	0	1	0.398131
hsa-miR-140-3p	POSTN	-0.218784	0.00118	0.018451	-0.15411	0.215811	9.77154	6.8482	1	0	1	0.0665174
hsa-miR-140-3p	SLC25A43	-0.213396	0.00151808	0.0223137	-0.15411	1.19065	9.77154	5.05396	1	0	1	0.366984
hsa-miR-140-3p	SP3	-0.194062	0.00357249	0.0423203	-0.15411	0.757116	9.77154	6.78501	0	1	1	0.233359
hsa-miR-140-3p	STYX	-0.195966	0.00329466	0.0398435	-0.15411	0.0576721	9.77154	5.13282	1	0	1	0.0177758
hsa-miR-140-3p	TAF2	-0.264449	0.000109169	0.00293597	-0.15411	0.834074	9.77154	5.92491	0	1	1	0.257079
hsa-miR-140-3p	TTYH3	-0.210808	0.00170974	0.0244059	-0.15411	2.1563	9.77154	7.63399	0	1	1	0.664617
hsa-miR-140-3p	XPR1	-0.203978	0.00232484	0.0307349	-0.15411	1.39472	9.77154	6.34621	0	1	1	0.429883
hsa-miR-140-3p	YWHAZ	-0.353722	2.58794e-07	2.28282e-05	-0.15411	1.08655	9.77154	9.9281	0	1	1	0.334897
hsa-miR-141*	HNMT	-0.20986	0.00178527	0.02522	1.66003	-0.468219	8.86075	3.55115	1	0	1	1.55451
hsa-miR-141*	HSPB3	-0.311085	5.92769e-06	0.000289504	1.66003	-1.07864	8.86075	-3.61521	1	0	1	3.58114
hsa-miR-141*	IL13RA1	-0.196415	0.00323193	0.0392771	1.66003	0.288336	8.86075	6.96104	1	0	1	-0.957293
hsa-miR-141*	NETO1	-0.228861	0.000724954	0.012724	1.66003	-1.2371	8.86075	-2.52938	1	0	1	4.10725
hsa-miR-141*	STX7	-0.200634	0.00269323	0.0343028	1.66003	-0.101044	8.86075	5.59519	1	0	1	0.335471
hsa-miR-141	WDR1	-0.262674	0.00012077	0.00317866	0.99462	0.197154	10.1207	8.08311	1	0	1	-0.392186
hsa-miR-142-3p	FBLN2	-0.218962	0.0011701	0.0183343	1.31844	-0.862564	9.89739	5.12609	1	0	1	2.27448
hsa-miR-142-3p	SLC6A2	-0.256834	0.000167531	0.00410572	1.31844	-0.0920551	9.89739	-2.22934	1	0	1	0.242739
hsa-miR-142-3p	SNAPC3	-0.197799	0.00304545	0.0375776	1.31844	-0.196119	9.89739	4.55099	1	0	1	0.517143
hsa-miR-142-5p	ADAMTS16	-0.225529	0.000853655	0.0144206	1.54574	-0.581928	5.54085	-0.27159	1	0	1	1.79902
hsa-miR-142-5p	EXOC5	-0.22494	0.000878471	0.0147406	1.54574	0.225153	5.54085	6.14863	0	1	1	-0.696056
hsa-miR-142-5p	FBLN2	-0.194749	0.00346993	0.0414108	1.54574	-0.862564	5.54085	5.12609	1	0	1	2.6666
hsa-miR-142-5p	KIAA0494	-0.25469	0.00018856	0.00450176	1.54574	-0.587285	5.54085	7.40827	0	1	1	1.81558
hsa-miR-142-5p	RHOBTB1	-0.247782	0.000274145	0.00602029	1.54574	-0.896263	5.54085	3.50189	1	0	1	2.77078
hsa-miR-142-5p	SCCPDH	-0.189273	0.00436591	0.0491003	1.54574	0.261747	5.54085	4.37317	1	0	1	-0.809185
hsa-miR-142-5p	SEC22C	-0.203559	0.00236842	0.0311643	1.54574	-0.239901	5.54085	4.7043	1	0	1	0.741651
hsa-miR-142-5p	SIX4	-0.199606	0.00281644	0.0354621	1.54574	0.561448	5.54085	3.15447	0	1	1	-1.73571
hsa-miR-142-5p	TRIP11	-0.249623	0.000248373	0.00557634	1.54574	-0.464821	5.54085	5.66655	1	0	1	1.43699
hsa-miR-142-5p	VGLL4	-0.196861	0.00317074	0.038726	1.54574	0.321543	5.54085	6.36548	0	1	1	-0.994045
hsa-miR-143*	C15orf48	-0.212112	0.00161062	0.023331	-0.238634	1.76541	5.62379	4.24078	1	0	1	0.842574
hsa-miR-143*	DGKZ	-0.212036	0.00161625	0.0233924	-0.238634	0.634864	5.62379	5.60751	1	0	1	0.303001
hsa-miR-143*	EXOSC4	-0.221022	0.00106095	0.0170124	-0.238634	0.984203	5.62379	3.92607	1	0	1	0.469729
hsa-miR-143*	HIST1H2AD	-0.212	0.00161895	0.0234216	-0.238634	2.15764	5.62379	-0.828738	1	0	1	1.02977
hsa-miR-143*	HIST1H2BL	-0.241285	0.00038613	0.00784601	-0.238634	2.10718	5.62379	-2.65731	1	0	1	1.00569
hsa-miR-143*	KIF9	-0.227795	0.000764053	0.0132461	-0.238634	0.275115	5.62379	2.09243	1	0	1	0.131304
hsa-miR-143*	WDR90	-0.204312	0.00229072	0.0303974	-0.238634	0.829387	5.62379	5.20009	1	0	1	0.395841
hsa-miR-143	CRLF3	-0.255846	0.000176935	0.00428508	-0.435336	1.243	16.7374	4.47628	0	1	1	1.08225
hsa-miR-143	MYO1E	-0.1928	0.00376798	0.0440314	-0.435336	0.913062	16.7374	6.5771	1	0	1	0.794978
hsa-miR-143	OTUD4	-0.188721	0.00446665	0.0499305	-0.435336	0.538471	16.7374	6.33138	0	1	1	0.468831
hsa-miR-143	PAPD5	-0.231147	0.000647184	0.0116596	-0.435336	0.112457	16.7374	4.47438	0	1	1	0.0979129
hsa-miR-143	ZNF143	-0.23019	0.000678752	0.0120903	-0.435336	0.407743	16.7374	4.00795	1	0	1	0.35501
hsa-miR-144	ADAMTS5	-0.225155	0.000869329	0.0146229	0.0569182	-0.179708	1.98789	2.69568	0	1	1	0.0204573
hsa-miR-144	ANKRD28	-0.218003	0.00122436	0.0189748	0.0569182	-0.0858048	1.98789	5.74467	0	1	1	0.0097677
hsa-miR-144	FHAD1	-0.25337	0.000202701	0.00476387	0.0569182	0.64214	1.98789	0.804071	1	0	1	-0.0730989
hsa-miR-144	ICA1	-0.189955	0.00424419	0.0480864	0.0569182	-0.200861	1.98789	3.32649	1	0	1	0.0228653
hsa-miR-144	JDP2	-0.195733	0.00332753	0.0401381	0.0569182	-0.0177855	1.98789	3.63986	0	1	1	0.00202463
hsa-miR-144	KLRC4	-0.249048	0.000256173	0.00571182	0.0569182	0.0624151	1.98789	-3.096	1	0	1	-0.00710511
hsa-miR-144	LRRN1	-0.206017	0.00212315	0.0287261	0.0569182	-1.12537	1.98789	0.474185	1	0	1	0.128109
hsa-miR-144	MANEA	-0.199207	0.00286571	0.0359159	0.0569182	0.0616443	1.98789	4.83482	1	0	1	-0.00701737
hsa-miR-144	SHISA6	-0.198154	0.00299927	0.0371527	0.0569182	-2.73595	1.98789	-1.09764	0	1	1	0.31145
hsa-miR-144	TMF1	-0.195586	0.00334855	0.040328	0.0569182	-0.0044164	1.98789	5.6555	1	1	2	0.000502747
hsa-miR-144	WNT2	-0.217461	0.00125602	0.0193406	0.0569182	3.10785	1.98789	0.943803	0	1	1	-0.353786
hsa-miR-144*	DPY19L4	-0.24541	0.000310978	0.00663895	-0.407287	-0.122943	6.49868	5.52611	1	0	1	-0.100146
hsa-miR-144*	HSP90AB4P	-0.198906	0.00290333	0.0362664	-0.407287	0.373152	6.49868	-1.28381	1	0	1	0.30396
hsa-miR-144*	OSGEP	-0.236079	0.000504752	0.00963822	-0.407287	0.462156	6.49868	3.67463	1	0	1	0.37646
hsa-miR-145	DDC	-0.203845	0.00233857	0.0308703	-1.26107	2.31898	10.9825	0.548908	1	0	1	5.8488
hsa-miR-145	FXYD3	-0.190329	0.0041787	0.0475389	-1.26107	1.4077	10.9825	7.33085	1	0	1	3.55042
hsa-miR-145	HOXC11	-0.199103	0.00287856	0.0360369	-1.26107	6.45425	10.9825	0.896529	1	0	1	16.2786
hsa-miR-145	HSD17B2	-0.266072	9.94776e-05	0.00273052	-1.26107	1.30325	10.9825	1.89812	1	0	1	3.28699
hsa-miR-145	IRF7	-0.20736	0.00199901	0.0274602	-1.26107	1.4854	10.9825	4.70671	1	0	1	3.74639
hsa-miR-145	MYL12A	-0.201312	0.00261456	0.0335515	-1.26107	0.612477	10.9825	7.80284	0	1	1	1.54476
hsa-miR-145	RNF186	-0.221896	0.00101745	0.0164804	-1.26107	3.0186	10.9825	-2.5691	1	0	1	7.61335
hsa-miR-145*	ANPEP	-0.281967	3.87871e-05	0.00129873	-1.11048	2.31488	5.3334	4.7632	1	0	1	5.14128
hsa-miR-145*	DDIT4	-0.190945	0.0040727	0.0466477	-1.11048	0.899754	5.3334	6.48066	1	0	1	1.99832
hsa-miR-145*	FAM105A	-0.193121	0.0037175	0.0435876	-1.11048	0.615697	5.3334	3.37752	1	0	1	1.36744
hsa-miR-1468	FUBP3	-0.191203	0.00402912	0.0462775	-1.8306	0.47109	1.67301	6.03225	0	1	1	1.72475
hsa-miR-1468	RAD51B	-0.286281	2.97401e-05	0.00105096	-1.8306	0.962875	1.67301	2.00084	0	1	1	3.52528
hsa-miR-146a	EIF5A2	-0.189923	0.00424971	0.0481333	1.8333	-0.415021	7.25953	3.99684	0	1	1	1.52171
hsa-miR-146a	HSCB	-0.207178	0.00201546	0.0276309	1.8333	0.0750147	7.25953	2.63519	1	0	1	-0.275048
hsa-miR-146a	KRT1	-0.19038	0.00416972	0.0474631	1.8333	0.234045	7.25953	0.0990501	1	0	1	-0.858149
hsa-miR-146b-5p	GCAT	-0.197555	0.00307764	0.0378721	1.34264	-0.171554	9.5871	2.93276	1	0	1	0.460669
hsa-miR-146b-5p	PRDM6	-0.192928	0.00374772	0.0438533	1.34264	-0.965816	9.5871	-0.0979847	1	0	1	2.59348
hsa-miR-146b-3p	STX19	-0.23926	0.000428831	0.00850335	0.968921	-0.678033	5.93301	0.650517	1	0	1	1.31392
hsa-miR-148a	C16orf70	-0.274632	6.03333e-05	0.00184193	-1.48655	0.768575	14.3343	4.81328	1	0	1	2.28505
hsa-miR-148a	C1orf212	-0.195348	0.00338267	0.0406339	-1.48655	0.318654	14.3343	4.72654	0	1	1	0.947388
hsa-miR-148a	HMGA2	-0.217486	0.0012545	0.0193237	-1.48655	3.5954	14.3343	3.13255	0	1	1	10.6895
hsa-miR-148a	LDLR	-0.199376	0.00284468	0.0357224	-1.48655	0.463269	14.3343	7.41085	0	1	1	1.37734
hsa-miR-148a	MET	-0.252627	0.000211086	0.00491687	-1.48655	1.30688	14.3343	6.91354	0	1	1	3.88549
hsa-miR-148a	MMP13	-0.320711	3.04438e-06	0.000169439	-1.48655	5.24757	14.3343	1.10387	1	1	2	15.6015
hsa-miR-148a	PATL1	-0.199811	0.00279153	0.0352246	-1.48655	1.04073	14.3343	6.60908	0	1	1	3.0942
hsa-miR-148a	SLC25A43	-0.265553	0.000102486	0.00279522	-1.48655	1.19065	14.3343	5.05396	0	1	1	3.53992
hsa-miR-148a	STRA6	-0.205684	0.00215499	0.0290463	-1.48655	3.93229	14.3343	2.65431	1	0	1	11.6911
hsa-miR-148a	THOP1	-0.275316	5.79275e-05	0.00178342	-1.48655	1.26528	14.3343	5.33521	1	0	1	3.7618
hsa-miR-148a	ULBP1	-0.243527	0.000343428	0.00716791	-1.48655	3.65422	14.3343	0.330035	1	0	1	10.8644
hsa-miR-148a*	CDH3	-0.252226	0.00021575	0.00500046	-0.712344	3.93419	4.72503	6.7224	1	0	1	5.60499
hsa-miR-148a*	MAPK6	-0.198357	0.00297308	0.0369093	-0.712344	1.11276	4.72503	7.02179	1	0	1	1.58533
hsa-miR-148a*	MET	-0.280878	4.14504e-05	0.00136826	-0.712344	1.30688	4.72503	6.91354	1	0	1	1.8619
hsa-miR-148a*	ZC3H14	-0.19011	0.00421691	0.0478576	-0.712344	0.31091	4.72503	5.68253	1	0	1	0.44295
hsa-miR-148b	ARNTL	-0.206825	0.0020477	0.0279572	0.256767	0.216405	6.62409	3.51352	1	0	1	-0.111131
hsa-miR-148b	C18orf25	-0.19287	0.00375689	0.0439339	0.256767	0.0768081	6.62409	5.0749	0	1	1	-0.0394436
hsa-miR-148b	EML6	-0.188679	0.0044744	0.049996	0.256767	0.170425	6.62409	1.68142	0	1	1	-0.0875189
hsa-miR-148b	ITGB8	-0.27525	5.81574e-05	0.00178899	0.256767	1.63528	6.62409	6.47199	0	1	1	-0.83977
hsa-miR-148b	MAP3K2	-0.199767	0.0027969	0.0352743	0.256767	0.238126	6.62409	6.53044	0	1	1	-0.122286
hsa-miR-148b	MBOAT2	-0.248594	0.000262488	0.00581997	0.256767	0.86073	6.62409	5.23807	0	1	1	-0.442014
hsa-miR-148b	NAB1	-0.190942	0.00407327	0.0466522	0.256767	0.556485	6.62409	6.46303	0	1	1	-0.285774
hsa-miR-148b	PNPLA6	-0.199627	0.00281387	0.0354372	0.256767	0.43089	6.62409	5.92643	1	1	2	-0.221277
hsa-miR-148b	USP32	-0.298947	1.32937e-05	0.000553006	0.256767	0.660881	6.62409	5.76171	0	1	1	-0.339385
hsa-miR-148b	WDFY2	-0.215191	0.00139679	0.0209586	0.256767	-0.217845	6.62409	4.09092	1	0	1	0.111871
hsa-miR-148b	ZFYVE26	-0.216239	0.00133013	0.0201998	0.256767	0.319342	6.62409	5.6163	0	1	1	-0.163993
hsa-miR-149	ABCD1	-0.332199	1.33327e-06	8.69632e-05	0.392027	1.05208	4.95935	4.98358	1	0	1	-0.824884
hsa-miR-149	ACADS	-0.277906	4.96126e-05	0.00157811	0.392027	-0.85821	4.95935	4.00997	1	0	1	0.672883
hsa-miR-149	ACHE	-0.42835	3.17241e-10	8.83671e-08	0.392027	1.9076	4.95935	1.98131	1	0	1	-1.49566
hsa-miR-149	ADAMTS10	-0.191697	0.00394668	0.045572	0.392027	0.0805746	4.95935	1.82302	1	0	1	-0.0631748
hsa-miR-149	ANPEP	-0.340754	7.05126e-07	5.18217e-05	0.392027	2.31488	4.95935	4.7632	1	0	1	-1.81499
hsa-miR-149	ATHL1	-0.280785	4.16859e-05	0.00137461	0.392027	1.83186	4.95935	4.39116	1	0	1	-1.43627
hsa-miR-149	BEST4	-0.217237	0.00126928	0.0194948	0.392027	1.49551	4.95935	-1.20192	1	0	1	-1.17256
hsa-miR-149	BIN1	-0.348004	4.04845e-07	3.29405e-05	0.392027	-0.0751133	4.95935	4.69601	1	0	1	0.0588929
hsa-miR-149	BRPF3	-0.256845	0.000167428	0.00410371	0.392027	-0.217214	4.95935	5.88171	0	1	1	0.170308
hsa-miR-149	BRSK2	-0.218856	0.001176	0.0184027	0.392027	-0.113295	4.95935	0.23047	1	0	1	0.0888292
hsa-miR-149	C10orf125	-0.216869	0.00129145	0.0197519	0.392027	1.60417	4.95935	1.98022	1	0	1	-1.25776
hsa-miR-149	C11orf67	-0.252733	0.000209872	0.00489482	0.392027	-0.875931	4.95935	2.17135	1	0	1	0.686777
hsa-miR-149	C11orf86	-0.351805	3.00978e-07	2.58418e-05	0.392027	2.61084	4.95935	-3.2003	0	1	1	-2.04704
hsa-miR-149	C17orf62	-0.212315	0.00159562	0.023166	0.392027	0.756724	4.95935	5.64663	1	0	1	-0.593313
hsa-miR-149	C20orf4	-0.195567	0.00335125	0.0403518	0.392027	0.490297	4.95935	5.2386	1	1	2	-0.38442
hsa-miR-149	C20orf96	-0.229092	0.000716716	0.0126117	0.392027	0.632398	4.95935	2.47801	1	0	1	-0.495834
hsa-miR-149	C3orf25	-0.23642	0.000496063	0.0095112	0.392027	-0.614479	4.95935	-2.02329	1	0	1	0.481785
hsa-miR-149	C3orf75	-0.190465	0.00415506	0.0473411	0.392027	0.234478	4.95935	3.03754	0	1	1	-0.183844
hsa-miR-149	CACNA1C	-0.288053	2.66327e-05	0.00096227	0.392027	-0.968495	4.95935	3.355	0	1	1	0.759353
hsa-miR-149	CD5	-0.308988	6.8325e-06	0.000324698	0.392027	0.733907	4.95935	1.60423	0	1	1	-0.575423
hsa-miR-149	CEACAM3	-0.202056	0.00253061	0.0327392	0.392027	1.51015	4.95935	-2.7346	1	0	1	-1.18404
hsa-miR-149	CIDEC	-0.264661	0.000107852	0.00290866	0.392027	0.0445564	4.95935	0.86357	1	0	1	-0.0349346
hsa-miR-149	CLCN5	-0.19246	0.00382232	0.0445054	0.392027	0.548938	4.95935	4.34976	0	1	1	-0.430397
hsa-miR-149	CREB3L3	-0.438247	1.14444e-10	3.77528e-08	0.392027	2.26514	4.95935	-2.03067	1	0	1	-1.77599
hsa-miR-149	DENND3	-0.377825	3.55344e-08	4.45294e-06	0.392027	0.176429	4.95935	4.31891	0	1	1	-0.13833
hsa-miR-149	ENG	-0.308585	7.02075e-06	0.000331821	0.392027	0.707075	4.95935	6.50592	1	0	1	-0.554385
hsa-miR-149	FAM126B	-0.198901	0.00290393	0.0362727	0.392027	0.229283	4.95935	5.38157	0	1	1	-0.17977
hsa-miR-149	FZD5	-0.422264	5.84351e-10	1.46624e-07	0.392027	0.0798161	4.95935	5.27305	0	1	1	-0.0625802
hsa-miR-149	GAB2	-0.427108	3.59709e-10	9.81535e-08	0.392027	-0.620557	4.95935	4.2628	0	1	1	0.48655
hsa-miR-149	GJA4	-0.30182	1.10163e-05	0.000476064	0.392027	0.860009	4.95935	2.26289	1	0	1	-0.674294
hsa-miR-149	GJB1	-0.48055	9.92968e-13	7.30563e-10	0.392027	0.0869188	4.95935	-0.140859	1	0	1	-0.068149
hsa-miR-149	GMPPA	-0.213846	0.00148684	0.0219689	0.392027	0.528526	4.95935	5.14005	0	1	1	-0.414393
hsa-miR-149	GPR114	-0.419495	7.68499e-10	1.84054e-07	0.392027	0.984175	4.95935	1.80888	0	1	1	-0.771647
hsa-miR-149	GPRC5C	-0.300429	1.20683e-05	0.000511854	0.392027	-1.44876	4.95935	4.75739	1	0	1	1.1359
hsa-miR-149	GRK5	-0.426114	3.97623e-10	1.06686e-07	0.392027	-0.453778	4.95935	4.02085	1	0	1	0.355787
hsa-miR-149	IDH2	-0.196485	0.00322224	0.0391915	0.392027	-0.758208	4.95935	6.68645	1	0	1	0.594476
hsa-miR-149	IGJ	-0.334316	1.14084e-06	7.66406e-05	0.392027	-0.870578	4.95935	4.8477	0	1	1	0.68258
hsa-miR-149	KCNJ10	-0.292073	2.06768e-05	0.000786168	0.392027	-1.04257	4.95935	-1.21662	0	1	1	0.817428
hsa-miR-149	KIAA0141	-0.249584	0.000248887	0.00558498	0.392027	-0.323013	4.95935	4.99595	0	1	1	0.25326
hsa-miR-149	MCAM	-0.218843	0.00117675	0.0184117	0.392027	0.100609	4.95935	6.37911	1	0	1	-0.0788831
hsa-miR-149	MIA	-0.417753	9.11821e-10	2.12464e-07	0.392027	0.594824	4.95935	-0.526358	1	0	1	-0.466374
hsa-miR-149	MMP15	-0.400899	4.54044e-09	8.10574e-07	0.392027	0.117506	4.95935	5.86388	0	1	1	-0.0921311
hsa-miR-149	MTHFR	-0.281074	4.09591e-05	0.00135559	0.392027	-0.497532	4.95935	5.24583	0	1	1	0.390092
hsa-miR-149	MUC5AC	-0.372351	5.65894e-08	6.5432e-06	0.392027	-2.57591	4.95935	1.46187	1	0	1	2.01965
hsa-miR-149	MUC5B	-0.379273	3.1376e-08	4.02258e-06	0.392027	0.413934	4.95935	3.16097	0	1	1	-0.324546
hsa-miR-149	PAK3	-0.262986	0.000118649	0.00313553	0.392027	-2.27521	4.95935	-1.99328	1	0	1	1.78389
hsa-miR-149	PBXIP1	-0.285971	3.03167e-05	0.00106739	0.392027	-1.26293	4.95935	6.03592	1	0	1	0.990209
hsa-miR-149	PDE1A	-0.277875	4.97031e-05	0.00158051	0.392027	-1.28047	4.95935	0.735974	0	1	1	1.00396
hsa-miR-149	PDE1B	-0.209042	0.00185283	0.025939	0.392027	-0.911347	4.95935	0.654369	0	1	1	0.714545
hsa-miR-149	PGR	-0.197101	0.00313834	0.038429	0.392027	-1.48841	4.95935	0.102195	0	1	1	1.167
hsa-miR-149	PHLDB1	-0.201788	0.00256055	0.033033	0.392027	-0.220213	4.95935	5.21531	0	1	1	0.172659
hsa-miR-149	PHLPP2	-0.214835	0.00142012	0.0212231	0.392027	0.390358	4.95935	4.038	0	1	1	-0.306061
hsa-miR-149	PLEKHA6	-0.529114	1.79051e-15	3.99684e-12	0.392027	-0.825784	4.95935	4.67576	0	1	1	0.647459
hsa-miR-149	PNKD	-0.330507	1.5088e-06	9.61421e-05	0.392027	0.528386	4.95935	5.7497	1	0	1	-0.414283
hsa-miR-149	PODN	-0.210509	0.00173328	0.0246594	0.392027	-1.15729	4.95935	3.64457	0	1	1	0.90738
hsa-miR-149	PPP1R12C	-0.256554	0.000170145	0.00415556	0.392027	-0.560639	4.95935	5.60533	1	0	1	0.439572
hsa-miR-149	PRTG	-0.23146	0.000637142	0.0115217	0.392027	-0.300288	4.95935	0.0719029	0	1	1	0.235442
hsa-miR-149	PTGIR	-0.214378	0.00145062	0.0215651	0.392027	1.02097	4.95935	0.458713	1	0	1	-0.800498
hsa-miR-149	PVRL2	-0.265072	0.000105348	0.00285557	0.392027	0.712086	4.95935	7.03037	1	0	1	-0.558314
hsa-miR-149	RASGRP2	-0.287602	2.73922e-05	0.000983966	0.392027	-0.669669	4.95935	1.02775	1	0	1	0.525056
hsa-miR-149	REEP3	-0.214663	0.00143151	0.0213495	0.392027	0.161442	4.95935	6.23942	0	1	1	-0.12658
hsa-miR-149	RHOBTB2	-0.238914	0.000436539	0.00862101	0.392027	-0.48292	4.95935	4.4182	0	1	1	0.378635
hsa-miR-149	RILP	-0.417778	9.09597e-10	2.12039e-07	0.392027	-0.174928	4.95935	2.73206	1	0	1	0.137153
hsa-miR-149	RPA4	-0.25262	0.000211163	0.00491832	0.392027	0.570709	4.95935	-2.09395	1	0	1	-0.447467
hsa-miR-149	RPH3AL	-0.39222	1.00295e-08	1.56385e-06	0.392027	-0.483115	4.95935	2.71945	0	1	1	0.378789
hsa-miR-149	SEMA3B	-0.370738	6.47959e-08	7.31421e-06	0.392027	-1.13453	4.95935	4.00452	1	0	1	0.889531
hsa-miR-149	SEMA3G	-0.22887	0.000724614	0.0127192	0.392027	-0.92315	4.95935	2.20478	0	1	1	0.7238
hsa-miR-149	SEZ6	-0.241934	0.000373287	0.00764209	0.392027	-1.31552	4.95935	-2.5328	0	1	1	1.03144
hsa-miR-149	SH3BP2	-0.213847	0.00148674	0.0219679	0.392027	0.46655	4.95935	5.80938	1	0	1	-0.365801
hsa-miR-149	SPNS2	-0.194433	0.00351677	0.0418289	0.392027	0.495457	4.95935	5.72668	0	1	1	-0.388465
hsa-miR-149	STARD10	-0.226567	0.000811469	0.0138734	0.392027	-0.277497	4.95935	6.23002	1	0	1	0.217572
hsa-miR-149	STX3	-0.255228	0.000183065	0.00439911	0.392027	0.422644	4.95935	5.42213	0	1	1	-0.331376
hsa-miR-149	TCAP	-0.318453	3.56692e-06	0.000192474	0.392027	0.208039	4.95935	-2.23363	1	1	2	-0.163114
hsa-miR-149	TEX264	-0.205632	0.00215996	0.0290969	0.392027	0.0880769	4.95935	4.56936	1	0	1	-0.0690571
hsa-miR-149	TINAGL1	-0.318475	3.56145e-06	0.000192235	0.392027	0.695877	4.95935	6.29143	1	0	1	-0.545605
hsa-miR-149	TMEM125	-0.327675	1.85293e-06	0.000113446	0.392027	0.431221	4.95935	2.43863	1	0	1	-0.338101
hsa-miR-149	TMEM135	-0.247116	0.000284052	0.00618853	0.392027	0.315127	4.95935	4.25913	0	1	1	-0.247077
hsa-miR-149	TMEM38A	-0.283105	3.61794e-05	0.00122883	0.392027	-0.864226	4.95935	1.45278	1	0	1	0.6776
hsa-miR-149	TNXB	-0.270367	7.75654e-05	0.00224462	0.392027	-2.05318	4.95935	5.21763	1	0	1	1.60981
hsa-miR-149	UBIAD1	-0.241831	0.000375299	0.00767354	0.392027	0.401236	4.95935	4.45658	0	1	1	-0.31459
hsa-miR-149	ZBTB16	-0.205958	0.0021288	0.0287815	0.392027	-3.69772	4.95935	0.351793	1	0	1	2.89921
hsa-miR-150	C1orf144	-0.192102	0.00388017	0.0450016	0.268386	0.392606	8.00571	6.97468	0	1	1	-0.21074
hsa-miR-150	C9orf86	-0.225451	0.000856904	0.014462	0.268386	0.240696	8.00571	6.67945	1	0	1	-0.129199
hsa-miR-150	COPS3	-0.19523	0.0033997	0.0407875	0.268386	0.416645	8.00571	5.46293	1	0	1	-0.223643
hsa-miR-150	DVL2	-0.279196	4.59012e-05	0.00148392	0.268386	0.8065	8.00571	5.04169	1	0	1	-0.432906
hsa-miR-150	GPR161	-0.278697	4.73045e-05	0.00151989	0.268386	0.383075	8.00571	2.78454	1	0	1	-0.205623
hsa-miR-150	ISLR	-0.223836	0.00092672	0.0153522	0.268386	0.462037	8.00571	4.69003	1	0	1	-0.248008
hsa-miR-150	PSMC1	-0.220054	0.00111103	0.0176245	0.268386	0.463559	8.00571	2.21514	1	0	1	-0.248825
hsa-miR-150	PTMS	-0.218839	0.00117696	0.0184143	0.268386	0.727043	8.00571	7.26661	1	0	1	-0.390256
hsa-miR-150	SNAPC2	-0.219455	0.00114308	0.0180103	0.268386	0.47254	8.00571	3.60475	1	0	1	-0.253646
hsa-miR-151-3p	BCL6B	-0.190217	0.00419811	0.0477018	0.704102	0.249248	10.8416	2.6012	1	0	1	-0.350993
hsa-miR-151-3p	CKM	-0.212532	0.00157983	0.0229934	0.704102	-5.14556	10.8416	-2.41977	1	0	1	7.246
hsa-miR-151-3p	CLK1	-0.325854	2.11233e-06	0.000126084	0.704102	-0.215444	10.8416	5.94136	1	1	2	0.303389
hsa-miR-151-3p	FABP3	-0.20783	0.0019572	0.0270296	0.704102	-1.69247	10.8416	1.21566	1	0	1	2.38334
hsa-miR-151-3p	LRRFIP1	-0.197934	0.00302777	0.037414	0.704102	0.24149	10.8416	7.40568	1	0	1	-0.340067
hsa-miR-151-3p	MON2	-0.246847	0.00028815	0.00625755	0.704102	-0.171868	10.8416	5.81352	1	0	1	0.242025
hsa-miR-151-3p	MYH13	-0.215944	0.00134859	0.0204109	0.704102	-1.61866	10.8416	-3.48467	1	0	1	2.2794
hsa-miR-151-3p	RBM5	-0.227127	0.000789531	0.0135835	0.704102	-0.345509	10.8416	5.93166	1	1	2	0.486546
hsa-miR-151-3p	TMED6	-0.189608	0.00430575	0.0485974	0.704102	-3.04476	10.8416	-0.604239	1	0	1	4.28765
hsa-miR-151-3p	USP47	-0.220544	0.00108541	0.017312	0.704102	-0.2205	10.8416	6.32412	1	0	1	0.310509
hsa-miR-151-5p	CKM	-0.23867	0.000442059	0.00870483	0.919134	-5.14556	6.35712	-2.41977	1	0	1	9.45892
hsa-miR-151-5p	KCNE2	-0.280893	4.14127e-05	0.00136733	0.919134	-5.74491	6.35712	-1.8192	1	0	1	10.5607
hsa-miR-151-5p	NKX6-1	-0.34315	5.87894e-07	4.47193e-05	0.919134	0.857508	6.35712	0.0751752	1	0	1	-1.57633
hsa-miR-151-5p	TMIE	-0.249614	0.000248487	0.00557832	0.919134	-0.0356979	6.35712	-2.06272	1	0	1	0.0656223
hsa-miR-152	APOM	-0.226197	0.000826284	0.0140665	0.345908	0.247502	7.27552	1.83848	1	0	1	-0.171226
hsa-miR-152	ARHGDIG	-0.240333	0.000405687	0.008149	0.345908	-4.48179	7.27552	-2.26786	1	0	1	3.10057
hsa-miR-152	ATG4C	-0.324481	2.33035e-06	0.000136479	0.345908	0.0534959	7.27552	3.15804	1	0	1	-0.0370092
hsa-miR-152	ATP11A	-0.230472	0.000669317	0.0119628	0.345908	1.58146	7.27552	6.72875	0	1	1	-1.09408
hsa-miR-152	ATXN7L1	-0.270265	7.80303e-05	0.00225526	0.345908	0.142991	7.27552	3.7403	0	1	1	-0.0989231
hsa-miR-152	B4GALT5	-0.304961	8.94933e-06	0.000403098	0.345908	0.589251	7.27552	6.97969	0	1	1	-0.407653
hsa-miR-152	BHLHE41	-0.242486	0.000362673	0.00747468	0.345908	0.764526	7.27552	4.39886	0	1	1	-0.528911
hsa-miR-152	BRPF1	-0.223129	0.000958901	0.0157535	0.345908	0.346721	7.27552	4.6809	0	1	1	-0.239867
hsa-miR-152	C14orf37	-0.201745	0.00256538	0.0330801	0.345908	-0.0432231	7.27552	4.6622	1	0	1	0.0299024
hsa-miR-152	CADPS	-0.346049	4.70851e-07	3.72906e-05	0.345908	-1.18321	7.27552	-0.774388	1	0	1	0.818566
hsa-miR-152	CCDC62	-0.245229	0.000313977	0.00668837	0.345908	0.362652	7.27552	-2.03709	1	0	1	-0.250888
hsa-miR-152	CIITA	-0.249153	0.000254721	0.00568653	0.345908	0.774925	7.27552	3.70491	0	1	1	-0.536105
hsa-miR-152	CLCN4	-0.305866	8.42575e-06	0.000384229	0.345908	0.572601	7.27552	2.27477	1	0	1	-0.396134
hsa-miR-152	DCP1A	-0.302589	1.04723e-05	0.000457071	0.345908	0.246912	7.27552	5.47753	0	1	1	-0.170818
hsa-miR-152	DLL4	-0.229343	0.000707849	0.0124912	0.345908	0.895946	7.27552	3.2798	0	1	1	-0.619829
hsa-miR-152	EPS15	-0.240431	0.000403627	0.00811709	0.345908	-0.114139	7.27552	6.18514	0	1	1	0.0789629
hsa-miR-152	ESRRG	-0.197942	0.00302677	0.037405	0.345908	-5.52942	7.27552	-0.942086	0	1	1	3.82533
hsa-miR-152	FHAD1	-0.287544	2.74923e-05	0.000986853	0.345908	0.64214	7.27552	0.804071	1	0	1	-0.444242
hsa-miR-152	GIMAP2	-0.200783	0.00267568	0.0341357	0.345908	1.03616	7.27552	1.86459	1	0	1	-0.716833
hsa-miR-152	GPRC5B	-0.198091	0.00300742	0.0372291	0.345908	-0.94055	7.27552	4.03755	0	1	1	0.650687
hsa-miR-152	GRB14	-0.30205	1.0851e-05	0.000470319	0.345908	1.38716	7.27552	0.414514	1	0	1	-0.959655
hsa-miR-152	ITPK1	-0.277372	5.12303e-05	0.00161875	0.345908	0.34964	7.27552	6.46211	0	1	1	-0.241886
hsa-miR-152	ITSN2	-0.253507	0.000201187	0.00473553	0.345908	-0.138713	7.27552	6.31654	1	1	2	0.0959638
hsa-miR-152	KIAA1549	-0.200251	0.00273853	0.0347333	0.345908	0.465136	7.27552	3.98882	0	1	1	-0.321788
hsa-miR-152	KIAA2013	-0.220482	0.0010886	0.0173512	0.345908	0.515604	7.27552	6.28346	1	0	1	-0.356703
hsa-miR-152	KLHL18	-0.214251	0.00145916	0.021659	0.345908	0.237069	7.27552	4.54163	0	1	1	-0.164008
hsa-miR-152	LRCH1	-0.369864	6.97103e-08	7.76948e-06	0.345908	0.0230498	7.27552	4.92167	0	1	1	-0.0159462
hsa-miR-152	MED12	-0.266107	9.92767e-05	0.00272616	0.345908	0.488976	7.27552	6.49782	1	0	1	-0.338281
hsa-miR-152	MLPH	-0.482898	7.48185e-13	5.80146e-10	0.345908	-0.889083	7.27552	4.00071	1	0	1	0.615081
hsa-miR-152	MNS1	-0.332005	1.35238e-06	8.79814e-05	0.345908	0.308351	7.27552	1.94127	1	0	1	-0.213322
hsa-miR-152	NAT8B	-0.191814	0.00392737	0.0454045	0.345908	-0.408231	7.27552	-3.40696	1	0	1	0.28242
hsa-miR-152	NDP	-0.205443	0.00217825	0.0292826	0.345908	0.494462	7.27552	-2.64058	1	1	2	-0.342076
hsa-miR-152	NPHS1	-0.283251	3.58551e-05	0.00122015	0.345908	-0.54867	7.27552	-2.98313	1	0	1	0.379578
hsa-miR-152	NXF3	-0.262797	0.000119927	0.00316118	0.345908	0.215484	7.27552	-2.54249	1	0	1	-0.149075
hsa-miR-152	PDE4DIP	-0.230103	0.000681683	0.0121303	0.345908	-0.512746	7.27552	5.62617	1	0	1	0.354725
hsa-miR-152	PDIA2	-0.302039	1.08582e-05	0.00047058	0.345908	-4.71516	7.27552	-0.27498	1	0	1	3.26202
hsa-miR-152	PHACTR2	-0.193329	0.00368497	0.0433078	0.345908	-0.328894	7.27552	5.58857	0	1	1	0.227534
hsa-miR-152	PIK3R3	-0.28614	3.0002e-05	0.00105839	0.345908	-0.170623	7.27552	4.53809	0	1	1	0.11804
hsa-miR-152	PLGLB1	-0.265246	0.000104304	0.00283351	0.345908	1.31235	7.27552	-2.85594	1	0	1	-0.907902
hsa-miR-152	PNPLA2	-0.421895	6.06175e-10	1.51276e-07	0.345908	0.0662256	7.27552	6.6858	1	0	1	-0.0458159
hsa-miR-152	PODXL	-0.293934	1.83664e-05	0.0007157	0.345908	0.829957	7.27552	5.85756	0	1	1	-0.574177
hsa-miR-152	PTPRR	-0.33362	1.20093e-06	7.9893e-05	0.345908	0.417937	7.27552	0.192022	1	0	1	-0.289135
hsa-miR-152	SECISBP2L	-0.245737	0.000305645	0.00655028	0.345908	-0.882731	7.27552	5.4609	0	1	1	0.610687
hsa-miR-152	SESTD1	-0.260226	0.00013865	0.00354111	0.345908	0.37661	7.27552	5.11043	0	1	1	-0.260544
hsa-miR-152	SH2B3	-0.214714	0.00142814	0.0213126	0.345908	1.06218	7.27552	5.17451	0	1	1	-0.73483
hsa-miR-152	SH3KBP1	-0.366617	9.1285e-08	9.69294e-06	0.345908	0.978653	7.27552	5.19883	0	1	1	-0.677047
hsa-miR-152	SLC13A2	-0.196792	0.00318016	0.0388104	0.345908	1.82502	7.27552	-2.45696	0	1	1	-1.26258
hsa-miR-152	SLC26A7	-0.223968	0.000920843	0.0152772	0.345908	-3.32081	7.27552	-1.41279	1	0	1	2.29739
hsa-miR-152	SNPH	-0.215385	0.00138422	0.020816	0.345908	-0.999688	7.27552	2.31096	0	1	1	0.691599
hsa-miR-152	SPHK2	-0.245606	0.000307774	0.00658508	0.345908	0.25082	7.27552	4.04255	1	0	1	-0.173521
hsa-miR-152	SPRY3	-0.224031	0.000918052	0.0152414	0.345908	-0.142467	7.27552	1.33939	0	1	1	0.098561
hsa-miR-152	ST18	-0.242747	0.000357756	0.00739666	0.345908	-1.10164	7.27552	-2.06163	1	1	2	0.762129
hsa-miR-152	SUMF1	-0.206789	0.002051	0.027992	0.345908	-0.259618	7.27552	4.48481	1	0	1	0.179608
hsa-miR-152	SUSD1	-0.216097	0.00133896	0.0203013	0.345908	0.240896	7.27552	3.66618	1	0	1	-0.166655
hsa-miR-152	SYDE2	-0.236865	0.000484928	0.00934732	0.345908	-0.780415	7.27552	2.02792	1	0	1	0.539903
hsa-miR-152	SYNJ1	-0.226163	0.000827648	0.0140838	0.345908	0.0659439	7.27552	4.10352	1	1	2	-0.045621
hsa-miR-152	TNFRSF1B	-0.342919	5.98363e-07	4.53637e-05	0.345908	0.632406	7.27552	4.89789	0	1	1	-0.437508
hsa-miR-152	TRAK2	-0.202372	0.00249567	0.0324032	0.345908	-0.313841	7.27552	5.27767	0	1	1	0.21712
hsa-miR-152	TSPYL1	-0.212946	0.00154998	0.0226655	0.345908	-0.404601	7.27552	6.03258	0	1	1	0.279909
hsa-miR-152	TXNIP	-0.202459	0.00248616	0.0323117	0.345908	-1.4006	7.27552	8.04993	0	1	1	0.968958
hsa-miR-152	WNT1	-0.247966	0.000271454	0.00597385	0.345908	0.213205	7.27552	-3.64844	0	1	1	-0.147498
hsa-miR-152	ZMYM5	-0.243691	0.000340484	0.00712023	0.345908	0.317838	7.27552	3.63266	1	0	1	-0.219885
hsa-miR-154	CA14	-0.213785	0.00149105	0.0220146	-0.00105559	-0.361747	1.59946	-0.916631	1	0	1	-0.000763711
hsa-miR-154	CATSPER2	-0.201379	0.00260692	0.0334754	-0.00105559	0.461307	1.59946	1.14528	1	0	1	0.000973899
hsa-miR-154	CRYL1	-0.236177	0.000502247	0.00960105	-0.00105559	-0.781266	1.59946	3.72959	1	0	1	-0.00164939
hsa-miR-154	FUCA1	-0.212126	0.00160957	0.0233198	-0.00105559	-0.0790438	1.59946	5.01265	1	0	1	-0.000166875
hsa-miR-154	PREP	-0.240454	0.000403152	0.00810958	-0.00105559	0.822088	1.59946	5.66273	1	0	1	0.00173557
hsa-miR-154	SLC25A20	-0.249416	0.000251149	0.00562471	-0.00105559	-0.406836	1.59946	2.97934	1	0	1	-0.000858903
hsa-miR-155	EN2	-0.22074	0.0010753	0.017189	1.16029	0.978538	8.40856	-2.56183	0	1	1	-2.27077
hsa-miR-155	FGFR2	-0.269009	8.39508e-05	0.00238834	1.16029	0.262775	8.40856	5.14826	1	0	1	-0.60979
hsa-miR-15a	LRRC15	-0.249414	0.000251178	0.0056253	0.91905	0.917106	7.75647	2.44173	0	1	1	-1.68573
hsa-miR-15a	SESN1	-0.221107	0.00105662	0.0169598	0.91905	-0.819684	7.75647	4.335	1	1	2	1.50666
hsa-miR-15a	WIF1	-0.223128	0.00095897	0.0157543	0.91905	-3.38399	7.75647	-3.23556	1	0	1	6.2201
hsa-miR-15b	ARHGAP42	-0.190936	0.00407418	0.0466603	1.26123	-0.251717	7.98761	3.3631	0	1	1	0.634944
hsa-miR-15b	FNIP2	-0.222278	0.000999002	0.0162519	1.26123	-0.712338	7.98761	5.0803	0	1	1	1.79684
hsa-miR-15b	KCNK15	-0.199002	0.00289129	0.0361557	1.26123	-1.10951	7.98761	0.892094	0	1	1	2.79868
hsa-miR-15b	SIDT2	-0.303942	9.57609e-06	0.000425643	1.26123	-1.31999	7.98761	5.49157	1	1	2	3.32961
hsa-miR-15b	SORT1	-0.230111	0.000681413	0.0121268	1.26123	-0.254392	7.98761	6.73265	0	1	1	0.641694
hsa-miR-15b	SYTL2	-0.26218	0.000124191	0.00324958	1.26123	-0.910133	7.98761	4.19636	0	1	1	2.29577
hsa-miR-15b	TRIM36	-0.195684	0.00333448	0.0402007	1.26123	-0.988089	7.98761	1.59195	0	1	1	2.49241
hsa-miR-15b	TRIP11	-0.253317	0.000203288	0.00477465	1.26123	-0.464821	7.98761	5.66655	0	1	1	1.17249
hsa-miR-15b*	C17orf47	-0.211743	0.00163816	0.0236323	1.51712	-0.515161	4.79049	-2.75935	1	0	1	1.56312
hsa-miR-15b*	HSPB3	-0.299415	1.28948e-05	0.000539576	1.51712	-1.07864	4.79049	-3.61521	1	0	1	3.27285
hsa-miR-15b*	KLHDC8A	-0.204398	0.00228198	0.0303103	1.51712	-1.37309	4.79049	-0.0703638	1	0	1	4.16629
hsa-miR-16-1*	SNAPC3	-0.189951	0.00424481	0.048092	1.28537	-0.196119	2.34599	4.55099	1	0	1	0.50417
hsa-miR-16	CLOCK	-0.233149	0.000585445	0.0107975	0.804596	-0.186255	8.82274	4.8574	0	1	1	0.29972
hsa-miR-16	FOXO1	-0.248275	0.000267004	0.00589693	0.804596	-0.158112	8.82274	5.3012	0	1	1	0.254433
hsa-miR-16	LONRF3	-0.219757	0.00112681	0.0178161	0.804596	-0.730652	8.82274	1.36086	1	0	1	1.17576
hsa-miR-16	LRRC15	-0.300714	1.18454e-05	0.000504346	0.804596	0.917106	8.82274	2.44173	0	1	1	-1.4758
hsa-miR-16	PHKA1	-0.225688	0.000847053	0.014336	0.804596	-0.489893	8.82274	4.17696	0	1	1	0.788332
hsa-miR-16	PPP2R5C	-0.223442	0.000944558	0.0155759	0.804596	0.108987	8.82274	6.60684	0	1	1	-0.175382
hsa-miR-16	RAB8B	-0.200221	0.00274218	0.0347677	0.804596	0.144216	8.82274	4.56895	0	1	1	-0.232071
hsa-miR-16	SESN1	-0.196231	0.00325755	0.0395099	0.804596	-0.819684	8.82274	4.335	1	1	2	1.31903
hsa-miR-16	SLC2A3	-0.193805	0.00361166	0.0426665	0.804596	0.594766	8.82274	4.53782	0	1	1	-0.957093
hsa-miR-16	SPOCK3	-0.191335	0.00400699	0.0460885	0.804596	-2.03278	8.82274	-2.82312	0	1	1	3.27113
hsa-miR-16-2*	DENND4C	-0.310459	6.185e-06	0.000299634	1.57527	-0.262895	3.35637	6.01411	1	0	1	0.828262
hsa-miR-16-2*	HIGD1A	-0.230791	0.000658763	0.0118181	1.57527	-0.285176	3.35637	6.46357	1	0	1	0.89846
hsa-miR-16-2*	HRH2	-0.211185	0.00168057	0.0240898	1.57527	-2.45667	3.35637	-0.114006	1	0	1	7.73984
hsa-miR-17	EDA	-0.255104	0.000184318	0.00442243	1.36753	-1.4746	9.39263	1.6343	1	0	1	4.03313
hsa-miR-17	USP54	-0.191425	0.0039918	0.0459592	1.36753	-0.648432	9.39263	5.79136	1	1	2	1.7735
hsa-miR-17*	MAP3K5	-0.224866	0.000881634	0.0147814	1.13993	-0.327159	8.70535	5.24079	1	0	1	0.745878
hsa-miR-17*	MON2	-0.217169	0.00127339	0.019543	1.13993	-0.171868	8.70535	5.81352	1	0	1	0.391835
hsa-miR-181a*	NR2E3	-0.323238	2.54609e-06	0.000146539	1.87438	-1.7969	7.02097	-2.79632	1	0	1	6.73614
hsa-miR-181a*	PNPLA1	-0.213345	0.00152165	0.022352	1.87438	-1.59562	7.02097	-1.23994	1	0	1	5.9816
hsa-miR-181a*	RAF1	-0.26432	0.000109972	0.00295294	1.87438	-0.401041	7.02097	6.40221	1	0	1	1.50341
hsa-miR-181a	ATP8B1	-0.229324	0.000708547	0.012501	1.27423	-0.559829	10.0841	6.7325	0	1	1	1.4267
hsa-miR-181a	C12orf51	-0.198648	0.00293592	0.0365701	1.27423	-0.309585	10.0841	6.42304	1	0	1	0.788964
hsa-miR-181a	FAM19A2	-0.243647	0.000341273	0.0071328	1.27423	-1.88186	10.0841	-1.21748	0	1	1	4.79585
hsa-miR-181a	MLL3	-0.205713	0.00215222	0.0290186	1.27423	-0.286264	10.0841	6.83385	0	1	1	0.729532
hsa-miR-181a	TBC1D14	-0.24599	0.000301583	0.00648259	1.27423	-0.88124	10.0841	6.10862	0	1	1	2.2458
hsa-miR-181a-2*	ARID4A	-0.250957	0.000231121	0.00527373	0.832802	-0.368781	8.70033	5.13133	1	0	1	0.614243
hsa-miR-181a-2*	C6orf164	-0.228753	0.000728798	0.0127758	0.832802	-0.445267	8.70033	-1.46684	1	0	1	0.741639
hsa-miR-181a-2*	DLEC1	-0.218585	0.0011912	0.0185841	0.832802	-0.0171534	8.70033	-0.201742	1	0	1	0.0285707
hsa-miR-181a-2*	HDC	-0.208631	0.00188764	0.026302	0.832802	-3.38833	8.70033	-0.657982	1	0	1	5.64361
hsa-miR-181a-2*	HIF3A	-0.192351	0.0038398	0.0446553	0.832802	-2.69818	8.70033	1.34325	1	0	1	4.4941
hsa-miR-181a-2*	NCOR1	-0.227214	0.000786153	0.013539	0.832802	0.0867164	8.70033	7.5593	1	0	1	-0.144435
hsa-miR-181a-2*	PDZD3	-0.191961	0.00390323	0.0452014	0.832802	-0.354111	8.70033	-1.67258	1	0	1	0.589808
hsa-miR-181a-2*	PKIB	-0.206146	0.00211094	0.0286035	0.832802	-1.30031	8.70033	1.45422	1	0	1	2.1658
hsa-miR-181a-2*	RAP1GAP	-0.195002	0.00343285	0.0410812	0.832802	-1.2762	8.70033	4.45304	1	0	1	2.12564
hsa-miR-181a-2*	TMEM132C	-0.234041	0.000559697	0.0104327	0.832802	-4.36793	8.70033	-3.56419	1	0	1	7.27524
hsa-miR-181a-2*	WDR37	-0.218367	0.00120351	0.01873	0.832802	-0.442181	8.70033	4.31475	1	0	1	0.736498
hsa-miR-181b	AADACL2	-0.254084	0.000194935	0.00462081	1.53188	-2.00761	8.06441	-3.62316	1	0	1	6.15085
hsa-miR-181b	ATP8B1	-0.287097	2.82691e-05	0.00100909	1.53188	-0.559829	8.06441	6.7325	0	1	1	1.71518
hsa-miR-181b	CDS2	-0.22505	0.000873781	0.0146799	1.53188	-0.417116	8.06441	5.60676	0	1	1	1.27794
hsa-miR-181b	EPB49	-0.223271	0.000952369	0.0156729	1.53188	-0.496972	8.06441	4.73894	0	1	1	1.52261
hsa-miR-181b	FAM19A2	-0.255478	0.000180565	0.00435317	1.53188	-1.88186	8.06441	-1.21748	0	1	1	5.76558
hsa-miR-181b	GSTA4	-0.250561	0.000236119	0.00536176	1.53188	-0.68726	8.06441	4.29514	1	0	1	2.1056
hsa-miR-181b	HSPB3	-0.189853	0.00426217	0.0482375	1.53188	-1.07864	8.06441	-3.61521	1	0	1	3.30469
hsa-miR-181b	MFSD6	-0.275707	5.65933e-05	0.00175096	1.53188	-0.143446	8.06441	6.38904	0	1	1	0.439483
hsa-miR-181b	MLL3	-0.26759	9.1144e-05	0.00254806	1.53188	-0.286264	8.06441	6.83385	0	1	1	0.877045
hsa-miR-181b	MYCBP2	-0.206907	0.00204016	0.0278805	1.53188	0.111921	8.06441	6.76301	0	1	1	-0.3429
hsa-miR-181b	SCN9A	-0.208186	0.00192597	0.0267011	1.53188	-0.71754	8.06441	1.40624	0	1	1	2.19837
hsa-miR-181b	TBC1D14	-0.276769	5.31163e-05	0.0016655	1.53188	-0.88124	8.06441	6.10862	0	1	1	2.69991
hsa-miR-181b	TSHZ2	-0.194091	0.00356813	0.0422805	1.53188	-0.785726	8.06441	4.20877	1	0	1	2.40728
hsa-miR-181b	WDR37	-0.235602	0.000517168	0.00982008	1.53188	-0.442181	8.06441	4.31475	0	1	1	1.35474
hsa-miR-181b	WIF1	-0.205905	0.00213384	0.0288326	1.53188	-3.38399	8.06441	-3.23556	1	0	1	10.3677
hsa-miR-181b	WNK1	-0.205042	0.00221754	0.0296741	1.53188	0.104898	8.06441	8.39747	0	1	1	-0.321382
hsa-miR-181b	ZC3H6	-0.194693	0.00347823	0.0414858	1.53188	-0.869514	8.06441	3.91639	0	1	1	2.66399
hsa-miR-181c*	MYBPC3	-0.287593	2.74086e-05	0.000984456	0.883865	-2.33715	4.73845	-2.70906	1	0	1	4.13145
hsa-miR-181d	SLC7A11	-0.193693	0.00362869	0.0428158	0.642025	1.48801	4.00331	5.33645	0	1	1	-1.91068
hsa-miR-182	AATK	-0.261533	0.000128815	0.00334329	0.735938	-0.619754	13.7133	2.85504	1	1	2	0.9122
hsa-miR-182	ATXN7	-0.224846	0.000882479	0.0147917	0.735938	-0.271672	13.7133	5.0036	0	1	1	0.399868
hsa-miR-182	BBS12	-0.26006	0.000139952	0.00356702	0.735938	0.024402	13.7133	1.66102	1	0	1	-0.0359167
hsa-miR-182	CADPS2	-0.230266	0.000676208	0.0120554	0.735938	-0.911431	13.7133	4.15594	1	0	1	1.34151
hsa-miR-182	CAMK2N1	-0.260358	0.000137629	0.00352061	0.735938	0.984207	13.7133	5.54623	1	0	1	-1.44863
hsa-miR-182	CHST13	-0.200425	0.00271789	0.0345367	0.735938	1.42391	13.7133	-1.20182	1	0	1	-2.09582
hsa-miR-182	CLK1	-0.225336	0.000861686	0.0145236	0.735938	-0.215444	13.7133	5.94136	1	0	1	0.317106
hsa-miR-182	CNOT6L	-0.206702	0.00205906	0.0280758	0.735938	-0.197611	13.7133	5.62288	0	1	1	0.290858
hsa-miR-182	FBXW11	-0.212329	0.00159461	0.0231553	0.735938	-0.355152	13.7133	5.40917	0	1	1	0.52274
hsa-miR-182	FCRL6	-0.314368	4.73485e-06	0.000241546	0.735938	0.0843069	13.7133	-2.28105	1	0	1	-0.124089
hsa-miR-182	FEM1C	-0.235975	0.000507455	0.00967767	0.735938	-0.489987	13.7133	5.44318	0	1	1	0.7212
hsa-miR-182	FLT1	-0.299746	1.26192e-05	0.000530412	0.735938	0.122214	13.7133	5.18311	0	1	1	-0.179883
hsa-miR-182	INSR	-0.20331	0.00239459	0.031422	0.735938	-0.134723	13.7133	6.24492	0	1	1	0.198295
hsa-miR-182	JMJD1C	-0.286221	2.9851e-05	0.00105396	0.735938	-0.0320112	13.7133	6.42265	0	1	1	0.0471165
hsa-miR-182	MFAP3	-0.249753	0.000246634	0.00554665	0.735938	0.257436	13.7133	5.31237	0	1	1	-0.378914
hsa-miR-182	PRKAR1A	-0.188848	0.00444324	0.0497413	0.735938	0.0803742	13.7133	7.6011	0	1	1	-0.118301
hsa-miR-182	PTPRG	-0.262453	0.00012229	0.00321062	0.735938	0.396021	13.7133	4.8811	0	1	1	-0.582893
hsa-miR-182	SCML4	-0.218309	0.00120679	0.0187684	0.735938	0.230502	13.7133	-0.731167	0	1	1	-0.339271
hsa-miR-182	SH3KBP1	-0.200927	0.00265899	0.033975	0.735938	0.978653	13.7133	5.19883	0	1	1	-1.44046
hsa-miR-182	SP100	-0.19073	0.00410941	0.0469597	0.735938	0.482208	13.7133	6.17921	1	0	1	-0.70975
hsa-miR-182	UBR1	-0.252305	0.000214825	0.00498372	0.735938	-0.00169905	13.7133	5.30277	0	1	1	0.00250079
hsa-miR-183	ARHGAP18	-0.2563	0.000172557	0.00420194	1.38799	-0.568153	12.1939	4.54471	0	1	1	1.57718
hsa-miR-183	ARHGAP26	-0.194461	0.00351264	0.0417926	1.38799	0.254438	12.1939	5.14156	0	1	1	-0.706317
hsa-miR-183	BIRC7	-0.233854	0.000565001	0.010509	1.38799	2.72987	12.1939	-3.27863	1	0	1	-7.57807
hsa-miR-183	C12orf40	-0.334072	1.16158e-06	7.77586e-05	1.38799	-0.374023	12.1939	-3.04406	1	0	1	1.03828
hsa-miR-183	CNOT6L	-0.283079	3.62353e-05	0.00123034	1.38799	-0.197611	12.1939	5.62288	0	1	1	0.548564
hsa-miR-183	DENND4C	-0.265522	0.000102671	0.002799	1.38799	-0.262895	12.1939	6.01411	1	0	1	0.729792
hsa-miR-183	EDA	-0.272604	6.8024e-05	0.00202304	1.38799	-1.4746	12.1939	1.6343	1	0	1	4.09347
hsa-miR-183	EVI5	-0.189026	0.00441077	0.0494742	1.38799	-0.281093	12.1939	4.7953	0	1	1	0.780309
hsa-miR-183	FNDC3B	-0.207315	0.00200312	0.0275035	1.38799	0.443382	12.1939	7.19618	0	1	1	-1.23082
hsa-miR-183	GOLGA4	-0.210718	0.00171684	0.0244828	1.38799	-0.559765	12.1939	7.18999	1	0	1	1.5539
hsa-miR-183	GPCPD1	-0.224116	0.000914277	0.0151945	1.38799	0.373727	12.1939	5.63828	0	1	1	-1.03746
hsa-miR-183	KIAA1024	-0.18962	0.00430361	0.0485799	1.38799	0.393886	12.1939	1.01851	0	1	1	-1.09342
hsa-miR-183	MAGI1	-0.243622	0.000341719	0.0071402	1.38799	-1.21485	12.1939	5.0714	1	0	1	3.37239
hsa-miR-183	MICA	-0.191534	0.00397364	0.0458065	1.38799	0.152015	12.1939	3.51686	1	0	1	-0.42199
hsa-miR-183	MUC1	-0.196299	0.00324812	0.0394225	1.38799	-0.571305	12.1939	6.94056	1	0	1	1.58593
hsa-miR-183	PTAR1	-0.198906	0.00290333	0.0362664	1.38799	0.237025	12.1939	5.75673	1	0	1	-0.657978
hsa-miR-183	PTP4A2	-0.19048	0.00415242	0.0473191	1.38799	0.187112	12.1939	7.19766	1	0	1	-0.51942
hsa-miR-183	PTPDC1	-0.18934	0.00435376	0.0489981	1.38799	-0.0385488	12.1939	3.44919	0	1	1	0.107011
hsa-miR-183	REPS2	-0.230827	0.000657583	0.0118019	1.38799	-1.38967	12.1939	3.58342	0	1	1	3.8577
hsa-miR-183	RHOBTB1	-0.232341	0.000609682	0.0111383	1.38799	-0.896263	12.1939	3.50189	0	1	1	2.48801
hsa-miR-183	SEL1L	-0.307138	7.73851e-06	0.000358937	1.38799	-0.175562	12.1939	6.92303	0	1	1	0.487358
hsa-miR-183	SESN1	-0.22989	0.000688942	0.0122316	1.38799	-0.819684	12.1939	4.335	1	1	2	2.27543
hsa-miR-183	SIL1	-0.211408	0.00166347	0.0239034	1.38799	-0.112616	12.1939	4.59094	1	0	1	0.31262
hsa-miR-183	STX7	-0.301901	1.09578e-05	0.000473957	1.38799	-0.101044	12.1939	5.59519	0	1	1	0.280496
hsa-miR-183	TSPAN8	-0.206124	0.00211305	0.0286253	1.38799	-0.346503	12.1939	3.46867	1	0	1	0.961887
hsa-miR-183	ZDHHC14	-0.275074	5.87694e-05	0.00180399	1.38799	0.302052	12.1939	3.26179	1	0	1	-0.838492
hsa-miR-185	ADAMTS16	-0.277745	5.00941e-05	0.00159034	0.862738	-0.581928	6.38412	-0.27159	1	0	1	1.0041
hsa-miR-185	AHI1	-0.248199	0.0002681	0.00591609	0.862738	-0.242892	6.38412	4.09405	1	0	1	0.419104
hsa-miR-185	DENND4C	-0.250341	0.000238947	0.00541111	0.862738	-0.262895	6.38412	6.01411	1	0	1	0.453619
hsa-miR-185	FBXL13	-0.316838	3.99165e-06	0.000210733	0.862738	-1.9598	6.38412	0.0436781	1	0	1	3.38159
hsa-miR-185	FBXO36	-0.262296	0.000123382	0.00323298	0.862738	-0.140914	6.38412	1.70814	1	0	1	0.243144
hsa-miR-185	LMCD1	-0.221804	0.00102197	0.0165352	0.862738	-0.344798	6.38412	3.57025	1	0	1	0.594941
hsa-miR-185	MAGI3	-0.26335	0.000116224	0.00308451	0.862738	-0.76058	6.38412	4.73142	1	0	1	1.31236
hsa-miR-185	STAC2	-0.191821	0.00392629	0.0453958	0.862738	-0.982525	6.38412	-3.27848	0	1	1	1.69532
hsa-miR-185	WDR49	-0.292085	2.06614e-05	0.00078574	0.862738	-0.778225	6.38412	-3.38979	1	0	1	1.34281
hsa-miR-185*	ICAM2	-0.212664	0.00157026	0.022889	1.00283	0.219529	1.66297	2.42627	1	0	1	-0.440302
hsa-miR-185*	KIAA1107	-0.20695	0.00203623	0.0278401	1.00283	0.170144	1.66297	1.81481	1	0	1	-0.341251
hsa-miR-186	CREG2	-0.257572	0.000160804	0.00397618	0.166592	2.16843	7.82995	-0.182887	0	1	1	-0.722488
hsa-miR-186	DUSP7	-0.198664	0.00293391	0.036553	0.166592	1.40853	7.82995	5.87704	0	1	1	-0.469299
hsa-miR-186	WDFY2	-0.231853	0.000624763	0.0113504	0.166592	-0.217845	7.82995	4.09092	1	0	1	0.0725826
hsa-miR-187	ABO	-0.203864	0.00233669	0.0308504	1.2026	-0.210456	2.69984	2.41266	1	0	1	0.50619
hsa-miR-187	ACE	-0.299025	1.32268e-05	0.000550779	1.2026	0.587379	2.69984	5.09208	1	0	1	-1.41277
hsa-miR-187	ANXA13	-0.216513	0.00131318	0.0200038	1.2026	2.76042	2.69984	-0.224717	1	0	1	-6.63937
hsa-miR-187	ARHGEF10L	-0.203773	0.00234611	0.0309451	1.2026	-0.0582017	2.69984	5.50798	1	0	1	0.139987
hsa-miR-187	ARRB1	-0.258324	0.000154216	0.00384854	1.2026	-1.5648	2.69984	4.60888	1	0	1	3.76367
hsa-miR-187	BLK	-0.207877	0.00195305	0.0269869	1.2026	-0.647985	2.69984	-1.58677	1	0	1	1.55854
hsa-miR-187	C11orf75	-0.298794	1.34268e-05	0.000557459	1.2026	0.120243	2.69984	3.02063	1	0	1	-0.28921
hsa-miR-187	C1orf194	-0.223678	0.000933841	0.0154421	1.2026	-0.702057	2.69984	-3.73153	1	0	1	1.68859
hsa-miR-187	C3orf25	-0.229744	0.000693957	0.0123	1.2026	-0.614479	2.69984	-2.02329	1	0	1	1.47795
hsa-miR-187	CABP4	-0.281722	3.93738e-05	0.00131424	1.2026	-0.279759	2.69984	-0.660481	1	0	1	0.672878
hsa-miR-187	CASP10	-0.363638	1.16606e-07	1.1848e-05	1.2026	0.769731	2.69984	4.64555	1	0	1	-1.85136
hsa-miR-187	CHAD	-0.217825	0.00123468	0.0190949	1.2026	-2.05538	2.69984	-0.327095	1	0	1	4.94361
hsa-miR-187	CHIT1	-0.196567	0.00321104	0.0390897	1.2026	2.39646	2.69984	-0.116244	1	0	1	-5.76398
hsa-miR-187	CHN2	-0.221819	0.00102121	0.0165261	1.2026	0.369883	2.69984	2.117	1	0	1	-0.889645
hsa-miR-187	CIITA	-0.264023	0.000111854	0.00299266	1.2026	0.774925	2.69984	3.70491	1	0	1	-1.86385
hsa-miR-187	COL9A1	-0.329312	1.64593e-06	0.000103146	1.2026	0.321049	2.69984	-1.31334	1	0	1	-0.772189
hsa-miR-187	DDC	-0.359555	1.62447e-07	1.55663e-05	1.2026	2.31898	2.69984	0.548908	1	0	1	-5.57761
hsa-miR-187	DLEC1	-0.207423	0.00199341	0.0274012	1.2026	-0.0171534	2.69984	-0.201742	1	0	1	0.0412574
hsa-miR-187	DPEP1	-0.270607	7.64837e-05	0.00222011	1.2026	1.20547	2.69984	-1.1319	1	0	1	-2.8994
hsa-miR-187	EFCAB4A	-0.397632	6.13492e-09	1.04093e-06	1.2026	-0.229573	2.69984	2.98481	1	0	1	0.55217
hsa-miR-187	EPB41L1	-0.231651	0.000631084	0.011437	1.2026	-0.535757	2.69984	6.47638	1	0	1	1.28861
hsa-miR-187	FGF9	-0.221447	0.00103959	0.0167521	1.2026	-1.40125	2.69984	-2.26385	0	1	1	3.3703
hsa-miR-187	GDF15	-0.287848	2.69756e-05	0.000972144	1.2026	1.70098	2.69984	3.18783	1	0	1	-4.09121
hsa-miR-187	GFPT1	-0.278265	4.85504e-05	0.00155146	1.2026	0.197731	2.69984	7.15686	1	0	1	-0.475583
hsa-miR-187	GLRX	-0.260193	0.000138907	0.00354644	1.2026	0.374153	2.69984	3.75653	1	0	1	-0.899915
hsa-miR-187	GMDS	-0.349288	3.66426e-07	3.03696e-05	1.2026	0.33239	2.69984	5.03985	1	0	1	-0.799465
hsa-miR-187	GPR114	-0.380479	2.82717e-08	3.68967e-06	1.2026	0.984175	2.69984	1.80888	1	0	1	-2.36714
hsa-miR-187	HLA-G	-0.20081	0.00267259	0.0341067	1.2026	1.34192	2.69984	4.4799	1	0	1	-3.22759
hsa-miR-187	IGFALS	-0.230785	0.000658959	0.0118205	1.2026	-2.81631	2.69984	-1.1965	1	0	1	6.7738
hsa-miR-187	IL7	-0.347075	4.35027e-07	3.49449e-05	1.2026	1.05354	2.69984	1.46142	1	0	1	-2.53398
hsa-miR-187	KCNE2	-0.199092	0.00287993	0.036049	1.2026	-5.74491	2.69984	-1.8192	1	0	1	13.8177
hsa-miR-187	KLHDC4	-0.250516	0.000236694	0.00537179	1.2026	0.441775	2.69984	3.70314	1	0	1	-1.06256
hsa-miR-187	KLHL32	-0.337547	8.97357e-07	6.30051e-05	1.2026	-1.64286	2.69984	-2.12717	1	0	1	3.95142
hsa-miR-187	KLHL6	-0.224516	0.000896733	0.0149719	1.2026	0.679627	2.69984	2.5418	1	0	1	-1.63464
hsa-miR-187	LAIR2	-0.305259	8.77357e-06	0.000396733	1.2026	4.00797	2.69984	-2.58943	1	0	1	-9.63999
hsa-miR-187	MSLN	-0.362779	1.25075e-07	1.25512e-05	1.2026	1.46727	2.69984	2.52436	1	0	1	-3.52908
hsa-miR-187	MUC20	-0.238405	0.000448135	0.00879635	1.2026	1.49619	2.69984	4.65037	1	0	1	-3.59864
hsa-miR-187	MYO15B	-0.279437	4.52371e-05	0.00146687	1.2026	0.718837	2.69984	5.22914	1	0	1	-1.72895
hsa-miR-187	NEK5	-0.204099	0.00231244	0.0306091	1.2026	0.949024	2.69984	-2.40374	1	0	1	-2.2826
hsa-miR-187	NEU4	-0.277714	5.01879e-05	0.0015928	1.2026	1.83623	2.69984	-1.63675	1	0	1	-4.41651
hsa-miR-187	NFATC2	-0.263542	0.000114961	0.00305803	1.2026	-0.902338	2.69984	2.75324	1	0	1	2.17031
hsa-miR-187	NR0B2	-0.329349	1.64147e-06	0.000102915	1.2026	-1.70644	2.69984	-1.61964	1	0	1	4.10433
hsa-miR-187	PARD3B	-0.261353	0.000130134	0.00336977	1.2026	-1.23399	2.69984	3.44325	1	0	1	2.96801
hsa-miR-187	PARP10	-0.197274	0.00311509	0.0382151	1.2026	0.890644	2.69984	5.54248	1	0	1	-2.14218
hsa-miR-187	PDE6G	-0.210301	0.00174975	0.0248385	1.2026	0.303633	2.69984	-2.17265	1	0	1	-0.730299
hsa-miR-187	PROZ	-0.259854	0.000141576	0.00359888	1.2026	0.0732343	2.69984	-2.90348	1	0	1	-0.176143
hsa-miR-187	PTPN7	-0.252996	0.000206884	0.00484009	1.2026	1.2108	2.69984	2.51407	1	0	1	-2.91222
hsa-miR-187	PTPRN2	-0.372973	5.36962e-08	6.2652e-06	1.2026	-2.15075	2.69984	2.63237	1	0	1	5.17298
hsa-miR-187	RGL3	-0.193052	0.00372827	0.0436839	1.2026	-1.55205	2.69984	0.854638	1	0	1	3.733
hsa-miR-187	RGS11	-0.188962	0.00442236	0.0495682	1.2026	-2.33222	2.69984	0.144276	1	0	1	5.60946
hsa-miR-187	RIPK3	-0.2544	0.000191585	0.00455888	1.2026	0.323803	2.69984	2.83871	1	0	1	-0.778812
hsa-miR-187	SKAP1	-0.242591	0.000360692	0.00744331	1.2026	1.52293	2.69984	1.3054	1	0	1	-3.66295
hsa-miR-187	SLC5A4	-0.221823	0.00102102	0.016524	1.2026	0.36986	2.69984	-2.23828	1	0	1	-0.889589
hsa-miR-187	SLC7A7	-0.280422	4.2614e-05	0.00139913	1.2026	1.93559	2.69984	3.71139	1	0	1	-4.65548
hsa-miR-187	STAMBPL1	-0.471527	2.88897e-12	1.76819e-09	1.2026	0.702181	2.69984	2.93651	1	0	1	-1.68889
hsa-miR-187	TEX14	-0.221358	0.00104404	0.0168053	1.2026	-0.591749	2.69984	-1.57742	1	0	1	1.42328
hsa-miR-187	TFF1	-0.27118	7.39593e-05	0.00216181	1.2026	-2.83289	2.69984	0.83912	1	0	1	6.81369
hsa-miR-187	TMIGD2	-0.211787	0.0016348	0.0235956	1.2026	0.864696	2.69984	-2.4372	1	0	1	-2.07977
hsa-miR-187	ZGPAT	-0.207296	0.0020048	0.027521	1.2026	0.768683	2.69984	5.14481	1	0	1	-1.84884
hsa-miR-18a	TEX2	-0.246004	0.000301355	0.00647861	1.88484	-0.33542	4.85084	5.76095	0	1	1	1.26443
hsa-miR-18a	XYLT2	-0.267804	9.00271e-05	0.00252337	1.88484	-1.01158	4.85084	5.2598	0	1	1	3.81334
hsa-miR-190	AGK	-0.291823	2.10066e-05	0.000796233	-0.561569	0.351792	1.93542	4.51062	1	0	1	0.395111
hsa-miR-190	DNMT1	-0.194603	0.00349152	0.0416077	-0.561569	1.48749	1.93542	6.65766	1	0	1	1.67066
hsa-miR-190	HES2	-0.226838	0.000800788	0.0137321	-0.561569	4.18511	1.93542	3.33366	1	0	1	4.70046
hsa-miR-190	MNAT1	-0.295386	1.67351e-05	0.000664492	-0.561569	0.617546	1.93542	3.57366	1	0	1	0.69359
hsa-miR-190	MNDA	-0.225818	0.000841716	0.0142664	-0.561569	1.53574	1.93542	1.64569	1	0	1	1.72485
hsa-miR-190	TMEM99	-0.208832	0.00187056	0.0261261	-0.561569	0.514758	1.93542	3.09185	1	0	1	0.578144
hsa-miR-190	TNFSF10	-0.259197	0.000146886	0.0037044	-0.561569	2.06838	1.93542	6.35303	1	0	1	2.32307
hsa-miR-190	ULBP2	-0.235751	0.000513257	0.0097625	-0.561569	4.55891	1.93542	2.10495	1	0	1	5.12028
hsa-miR-191	ADSSL1	-0.194245	0.00354501	0.0420784	0.774546	-0.693883	8.75182	2.09845	1	0	1	1.07489
hsa-miR-191	DLX1	-0.203711	0.00235258	0.0310083	0.774546	0.745977	8.75182	-1.84506	1	0	1	-1.15559
hsa-miR-191	DUSP7	-0.216574	0.00130944	0.0199597	0.774546	1.40853	8.75182	5.87704	0	1	1	-2.18194
hsa-miR-191	IRX4	-0.232986	0.000590255	0.0108659	0.774546	1.53868	8.75182	0.243308	1	0	1	-2.38355
hsa-miR-191	MARK3	-0.28411	3.40121e-05	0.00116969	0.774546	0.11219	8.75182	5.92958	1	0	1	-0.173793
hsa-miR-191	PMM1	-0.231779	0.000627074	0.0113818	0.774546	-0.79477	8.75182	3.72748	1	0	1	1.23117
hsa-miR-191	TBC1D22A	-0.190499	0.00414919	0.0472928	0.774546	0.0476221	8.75182	5.15649	1	0	1	-0.073771
hsa-miR-191	USP31	-0.196066	0.00328061	0.0397174	0.774546	0.432013	8.75182	5.45457	1	0	1	-0.669228
hsa-miR-192*	CTNNBIP1	-0.32795	1.8165e-06	0.000111647	0.398137	0.0203167	2.98701	5.27969	1	0	1	-0.0161776
hsa-miR-192*	FOXN1	-0.29681	1.52688e-05	0.000617885	0.398137	2.21715	2.98701	1.14731	1	0	1	-1.76546
hsa-miR-192*	GABRQ	-0.359007	1.69769e-07	1.61354e-05	0.398137	2.36118	2.98701	-1.9049	1	0	1	-1.88015
hsa-miR-192*	KIAA0090	-0.189963	0.00424268	0.0480731	0.398137	0.614784	2.98701	6.13348	1	0	1	-0.489537
hsa-miR-192*	KPRP	-0.284651	3.28954e-05	0.00113884	0.398137	0.648425	2.98701	-2.90465	1	0	1	-0.516324
hsa-miR-192*	KRT3	-0.323446	2.5088e-06	0.000144808	0.398137	1.86483	2.98701	-3.03512	1	0	1	-1.48491
hsa-miR-192*	KRT78	-0.198436	0.00296287	0.0368166	0.398137	1.89646	2.98701	-0.110978	1	0	1	-1.5101
hsa-miR-192*	LCE3D	-0.306622	8.01043e-06	0.000368951	0.398137	2.41573	2.98701	-1.87669	1	0	1	-1.92359
hsa-miR-192*	NFATC3	-0.194246	0.0035448	0.0420764	0.398137	0.34468	2.98701	6.26509	1	0	1	-0.27446
hsa-miR-192*	SLC39A2	-0.358725	1.73672e-07	1.64363e-05	0.398137	1.95302	2.98701	-1.1854	1	0	1	-1.55514
hsa-miR-192*	SPRR2E	-0.243713	0.00034009	0.00711356	0.398137	2.96566	2.98701	1.57119	1	0	1	-2.36148
hsa-miR-192*	SPRR2F	-0.211122	0.00168544	0.024142	0.398137	0.764078	2.98701	-0.37263	1	0	1	-0.608416
hsa-miR-192	ATG10	-0.257187	0.000164283	0.00404322	0.377622	0.218463	11.3557	2.05192	1	0	1	-0.164993
hsa-miR-192	C5orf27	-0.191185	0.00403208	0.0463034	0.377622	-1.98992	11.3557	-3.68672	1	0	1	1.50287
hsa-miR-192	CTNNBIP1	-0.363732	1.15714e-07	1.17727e-05	0.377622	0.0203167	11.3557	5.27969	1	1	2	-0.015344
hsa-miR-192	DSC1	-0.454566	1.97972e-11	8.73742e-09	0.377622	1.87734	11.3557	-1.14308	1	0	1	-1.41785
hsa-miR-192	FOXN1	-0.346467	4.55941e-07	3.63175e-05	0.377622	2.21715	11.3557	1.14731	0	1	1	-1.67449
hsa-miR-192	FSD1	-0.207115	0.00202119	0.0276896	0.377622	0.655059	11.3557	-0.840746	1	0	1	-0.494729
hsa-miR-192	GRHL1	-0.250126	0.000241734	0.00545997	0.377622	1.52572	11.3557	4.83124	0	1	1	-1.15229
hsa-miR-192	KCNA7	-0.449836	3.32408e-11	1.34932e-08	0.377622	2.12377	11.3557	-2.99768	1	0	1	-1.60396
hsa-miR-192	KIAA0090	-0.237592	0.000467225	0.00908385	0.377622	0.614784	11.3557	6.13348	1	0	1	-0.464312
hsa-miR-192	NCOA3	-0.251561	0.000223684	0.00514212	0.377622	0.630396	11.3557	6.83537	0	1	1	-0.476103
hsa-miR-192	PC	-0.342026	6.40383e-07	4.79275e-05	0.377622	0.342613	11.3557	5.03264	1	0	1	-0.258756
hsa-miR-192	PVRL4	-0.190542	0.0041417	0.0472274	0.377622	2.62711	11.3557	4.94933	1	0	1	-1.9841
hsa-miR-192	TBC1D2	-0.397619	6.14246e-09	1.04207e-06	0.377622	1.28416	11.3557	5.31312	1	0	1	-0.969851
hsa-miR-192	TM4SF19	-0.418402	8.55606e-10	2.0141e-07	0.377622	2.01906	11.3557	2.24469	1	0	1	-1.52488
hsa-miR-192	ZNF556	-0.225055	0.000873556	0.0146769	0.377622	2.00124	11.3557	-1.64706	1	0	1	-1.51143
hsa-miR-193a-5p	ABCG5	-0.28311	3.61683e-05	0.00122853	-0.0143574	1.63754	7.34173	-1.9562	1	0	1	0.0470217
hsa-miR-193a-5p	ABTB1	-0.234045	0.000559597	0.0104313	-0.0143574	0.118106	7.34173	4.26102	1	0	1	0.00339139
hsa-miR-193a-5p	CYP4F3	-0.241933	0.000373308	0.00764232	-0.0143574	1.53459	7.34173	2.89323	1	0	1	0.0440656
hsa-miR-193a-5p	DOLPP1	-0.199344	0.00284875	0.0357596	-0.0143574	0.943908	7.34173	4.13451	0	1	1	0.0271041
hsa-miR-193a-5p	MCF2L	-0.239939	0.000414046	0.00827764	-0.0143574	-0.123022	7.34173	4.94921	1	0	1	-0.00353255
hsa-miR-193a-5p	TMEM38A	-0.220173	0.00110476	0.017548	-0.0143574	-0.864226	7.34173	1.45278	1	0	1	-0.0248161
hsa-miR-193a-5p	ZNF238	-0.235577	0.000517812	0.0098289	-0.0143574	-0.238969	7.34173	4.37239	0	1	1	-0.00686194
hsa-miR-193a-3p	ABTB1	-0.258819	0.000150021	0.00376621	0.363719	0.118106	3.0099	4.26102	1	0	1	-0.0859148
hsa-miR-193a-3p	BRPF1	-0.241343	0.000384953	0.00782667	0.363719	0.346721	3.0099	4.6809	0	1	1	-0.252218
hsa-miR-193a-3p	CLYBL	-0.260338	0.000137785	0.00352375	0.363719	-0.440118	3.0099	1.83815	1	0	1	0.320159
hsa-miR-193a-3p	CRYL1	-0.284214	3.37936e-05	0.00116355	0.363719	-0.781266	3.0099	3.72959	1	0	1	0.568323
hsa-miR-193a-3p	EEF2	-0.240371	0.000404893	0.008136	0.363719	-0.329883	3.0099	11.0184	1	0	1	0.23997
hsa-miR-193a-3p	FAM3D	-0.207126	0.00202022	0.02768	0.363719	-0.0952992	3.0099	2.34908	1	0	1	0.0693244
hsa-miR-193a-3p	GCLC	-0.237032	0.000480815	0.00928656	0.363719	0.259133	3.0099	6.27546	1	0	1	-0.188503
hsa-miR-193a-3p	GSR	-0.312773	5.28275e-06	0.000263926	0.363719	0.106113	3.0099	6.12814	0	1	1	-0.0771909
hsa-miR-193a-3p	LIMD1	-0.193483	0.0036611	0.0431013	0.363719	0.0464719	3.0099	5.38107	1	0	1	-0.0338054
hsa-miR-193a-3p	MSI2	-0.26057	0.000135996	0.00348785	0.363719	0.764546	3.0099	3.92973	1	0	1	-0.55616
hsa-miR-193a-3p	NOS1AP	-0.24856	0.000262963	0.00582788	0.363719	0.00830317	3.0099	2.80762	1	0	1	-0.00604005
hsa-miR-193a-3p	ODC1	-0.198445	0.00296176	0.0368069	0.363719	1.28214	3.0099	7.48252	1	0	1	-0.932678
hsa-miR-193a-3p	RNPEPL1	-0.200118	0.00275446	0.0348833	0.363719	-0.01028	3.0099	7.01204	1	0	1	0.00747806
hsa-miR-193a-3p	SLC35D2	-0.207193	0.00201411	0.0276176	0.363719	0.381453	3.0099	3.97502	1	0	1	-0.277484
hsa-miR-193a-3p	UBP1	-0.22099	0.00106255	0.0170324	0.363719	0.13009	3.0099	6.13898	0	1	1	-0.0946322
hsa-miR-193b*	ACSS2	-0.345901	4.76233e-07	3.76413e-05	0.267066	-0.164689	1.90304	5.71276	1	0	1	0.0879654
hsa-miR-193b*	ALDH2	-0.321282	2.92427e-06	0.000163981	0.267066	-0.658454	1.90304	6.86309	1	0	1	0.351701
hsa-miR-193b*	ALDH6A1	-0.283338	3.56651e-05	0.00121509	0.267066	-1.80456	1.90304	3.90709	1	0	1	0.963873
hsa-miR-193b*	AMN	-0.274843	5.9583e-05	0.00182359	0.267066	1.71092	1.90304	3.12134	1	0	1	-0.913856
hsa-miR-193b*	ATP6V1G2	-0.214317	0.00145474	0.0216112	0.267066	-1.15603	1.90304	-2.04451	1	0	1	0.617473
hsa-miR-193b*	BTD	-0.302781	1.03405e-05	0.000452521	0.267066	-1.02287	1.90304	3.29918	1	0	1	0.546348
hsa-miR-193b*	C11orf42	-0.283802	3.46618e-05	0.00118772	0.267066	0.061881	1.90304	-2.79381	1	0	1	-0.0330526
hsa-miR-193b*	C11orf54	-0.375131	4.4726e-08	5.39043e-06	0.267066	-0.64221	1.90304	4.05146	1	0	1	0.343025
hsa-miR-193b*	CCDC36	-0.189627	0.00430225	0.0485693	0.267066	-0.264026	1.90304	-1.32271	1	0	1	0.141025
hsa-miR-193b*	CFP	-0.330756	1.48172e-06	9.47708e-05	0.267066	0.0812449	1.90304	-0.151729	1	0	1	-0.0433955
hsa-miR-193b*	CHRD	-0.223723	0.000931803	0.0154157	0.267066	-0.983516	1.90304	1.58218	1	0	1	0.525327
hsa-miR-193b*	CLCN6	-0.270052	7.90024e-05	0.00227714	0.267066	-0.0499902	1.90304	4.27328	1	0	1	0.0267014
hsa-miR-193b*	CLDN2	-0.308965	6.84321e-06	0.0003251	0.267066	2.39368	1.90304	1.14964	1	0	1	-1.27854
hsa-miR-193b*	DMBT1	-0.319815	3.24241e-06	0.000178224	0.267066	3.26474	1.90304	3.09273	1	0	1	-1.7438
hsa-miR-193b*	ENTPD4	-0.313292	5.09802e-06	0.000256497	0.267066	-0.0833662	1.90304	5.5358	1	0	1	0.0445285
hsa-miR-193b*	F5	-0.362774	1.25132e-07	1.25564e-05	0.267066	1.36968	1.90304	2.67599	1	0	1	-0.731587
hsa-miR-193b*	FAM27A	-0.307775	7.41431e-06	0.000346817	0.267066	0.300083	1.90304	-1.84563	1	0	1	-0.160284
hsa-miR-193b*	FCGRT	-0.413889	1.32798e-09	2.90052e-07	0.267066	0.100436	1.90304	5.86406	1	0	1	-0.0536459
hsa-miR-193b*	FCRL5	-0.320134	3.17059e-06	0.00017505	0.267066	1.08326	1.90304	0.386715	1	0	1	-0.578602
hsa-miR-193b*	FGF18	-0.303534	9.83858e-06	0.000434896	0.267066	-0.108422	1.90304	-0.486392	1	0	1	0.0579116
hsa-miR-193b*	FREM1	-0.227272	0.000783913	0.0135105	0.267066	-1.24275	1.90304	-0.230813	1	0	1	0.663791
hsa-miR-193b*	GLOD5	-0.311934	5.59434e-06	0.000276378	0.267066	0.00406629	1.90304	-3.10644	1	0	1	-0.00217193
hsa-miR-193b*	HMGCL	-0.2241	0.000914969	0.0152031	0.267066	-0.346058	1.90304	4.32877	1	0	1	0.184841
hsa-miR-193b*	KCNK17	-0.209863	0.00178502	0.0252175	0.267066	-0.279156	1.90304	-2.74528	1	0	1	0.149106
hsa-miR-193b*	KCNN2	-0.243466	0.000344524	0.00718521	0.267066	0.178582	1.90304	-1.37656	1	0	1	-0.0953865
hsa-miR-193b*	LGALS4	-0.408188	2.29258e-09	4.58628e-07	0.267066	0.678034	1.90304	3.19019	1	0	1	-0.362159
hsa-miR-193b*	MBNL3	-0.20678	0.00205184	0.0280014	0.267066	0.344279	1.90304	5.57822	1	0	1	-0.18389
hsa-miR-193b*	MIA	-0.3533	2.67549e-07	2.34563e-05	0.267066	0.594824	1.90304	-0.526358	1	0	1	-0.317714
hsa-miR-193b*	NFATC2	-0.385652	1.79983e-08	2.53657e-06	0.267066	-0.902338	1.90304	2.75324	1	0	1	0.481967
hsa-miR-193b*	NLRP9	-0.229479	0.000703099	0.0124267	0.267066	-1.06641	1.90304	-2.03277	1	0	1	0.569605
hsa-miR-193b*	PACRG	-0.244893	0.0003196	0.00678035	0.267066	-2.83736	1.90304	-2.38163	1	0	1	1.51553
hsa-miR-193b*	PAK3	-0.240943	0.000393051	0.00795347	0.267066	-2.27521	1.90304	-1.99328	1	0	1	1.21526
hsa-miR-193b*	PPP1R14D	-0.345739	4.82196e-07	3.80209e-05	0.267066	2.86394	1.90304	-1.30026	1	0	1	-1.52972
hsa-miR-193b*	RAMP1	-0.358354	1.78932e-07	1.68453e-05	0.267066	-0.83965	1.90304	2.4044	1	0	1	0.448483
hsa-miR-193b*	SDSL	-0.21153	0.00165424	0.0238056	0.267066	0.11832	1.90304	1.95078	1	0	1	-0.0631982
hsa-miR-193b*	SGMS2	-0.266098	9.93317e-05	0.00272731	0.267066	-0.498855	1.90304	5.34158	1	0	1	0.266454
hsa-miR-193b*	SH2B1	-0.214055	0.00147249	0.0218095	0.267066	-0.125656	1.90304	4.95992	1	0	1	0.0671167
hsa-miR-193b*	SMAD6	-0.347971	4.05908e-07	3.30101e-05	0.267066	0.322547	1.90304	3.26008	1	0	1	-0.172283
hsa-miR-193b*	SORBS1	-0.344723	5.21342e-07	4.05255e-05	0.267066	-2.40725	1.90304	5.18217	1	0	1	1.28579
hsa-miR-193b*	SORBS2	-0.421447	6.33674e-10	1.56818e-07	0.267066	-2.39703	1.90304	3.37068	1	0	1	1.28033
hsa-miR-193b*	TIMP4	-0.384827	1.93528e-08	2.69187e-06	0.267066	-1.35217	1.90304	-0.691493	1	0	1	0.722238
hsa-miR-193b*	TLX1	-0.275728	5.65224e-05	0.00174929	0.267066	4.30171	1.90304	-1.05917	1	0	1	-2.29768
hsa-miR-193b*	TMEM176B	-0.240863	0.000394677	0.00797891	0.267066	1.0847	1.90304	5.49746	1	0	1	-0.579373
hsa-miR-193b*	TMIGD2	-0.271168	7.40125e-05	0.00216299	0.267066	0.864696	1.90304	-2.4372	1	0	1	-0.461861
hsa-miR-193b*	TNFRSF11B	-0.22567	0.000847804	0.0143455	0.267066	2.3131	1.90304	1.49444	1	0	1	-1.2355
hsa-miR-193b*	TPO	-0.24063	0.000399491	0.00805304	0.267066	-1.81021	1.90304	-2.06555	1	0	1	0.966893
hsa-miR-193b*	TRIM36	-0.249254	0.000253345	0.00566269	0.267066	-0.988089	1.90304	1.59195	1	0	1	0.527769
hsa-miR-193b*	VIPR2	-0.259474	0.000144626	0.00365939	0.267066	-3.04084	1.90304	-1.6	1	0	1	1.62421
hsa-miR-193b*	WDR19	-0.259965	0.000140701	0.0035819	0.267066	-0.301174	1.90304	3.5969	1	0	1	0.160867
hsa-miR-193b*	ZNF619	-0.326608	2.00104e-06	0.000120742	0.267066	0.0358791	1.90304	2.20765	1	0	1	-0.0191641
hsa-miR-193b	ACSS2	-0.397786	6.04942e-09	1.02919e-06	-0.0358237	-0.164689	6.0619	5.71276	1	0	1	-0.0117995
hsa-miR-193b	AIFM2	-0.306753	7.94078e-06	0.000366416	-0.0358237	0.715846	6.0619	4.15752	1	0	1	0.0512885
hsa-miR-193b	AMBP	-0.354667	2.40126e-07	2.14754e-05	-0.0358237	-0.651515	6.0619	-2.38929	1	0	1	-0.0466794
hsa-miR-193b	AQP5	-0.26162	0.000128188	0.00333111	-0.0358237	-0.10228	6.0619	0.101558	1	0	1	-0.00732806
hsa-miR-193b	ASL	-0.273787	6.3432e-05	0.00191526	-0.0358237	0.399893	6.0619	4.72962	1	0	1	0.0286512
hsa-miR-193b	ATF7IP2	-0.238185	0.000453233	0.00887466	-0.0358237	-0.0271924	6.0619	2.70489	1	0	1	-0.00194826
hsa-miR-193b	B3GNT6	-0.192765	0.00377361	0.0440818	-0.0358237	-2.84508	6.0619	-1.50194	1	0	1	-0.203842
hsa-miR-193b	BEST4	-0.190977	0.00406734	0.0466023	-0.0358237	1.49551	6.0619	-1.20192	1	0	1	0.10715
hsa-miR-193b	CAPN8	-0.444923	5.64585e-11	2.09683e-08	-0.0358237	-0.541731	6.0619	0.530875	1	0	1	-0.0388136
hsa-miR-193b	CHDH	-0.524722	3.30706e-15	6.60453e-12	-0.0358237	0.0155394	6.0619	2.81239	1	0	1	0.00111336
hsa-miR-193b	CRIP3	-0.427017	3.63017e-10	9.89203e-08	-0.0358237	0.20333	6.0619	-2.67023	1	0	1	0.014568
hsa-miR-193b	CRYL1	-0.429127	2.93199e-10	8.26444e-08	-0.0358237	-0.781266	6.0619	3.72959	1	0	1	-0.0559756
hsa-miR-193b	CYB561D2	-0.322667	2.65135e-06	0.000151435	-0.0358237	0.379424	6.0619	3.07101	1	0	1	0.0271847
hsa-miR-193b	DENND5B	-0.447737	4.17256e-11	1.63174e-08	-0.0358237	-0.224359	6.0619	3.48103	0	1	1	-0.0160747
hsa-miR-193b	DHDDS	-0.199091	0.00288006	0.0360501	-0.0358237	0.082791	6.0619	4.84086	1	0	1	0.00593176
hsa-miR-193b	DNAJC16	-0.270326	7.77524e-05	0.00224891	-0.0358237	0.273954	6.0619	4.95435	0	1	1	0.0196281
hsa-miR-193b	ENTPD8	-0.305195	8.81115e-06	0.000398118	-0.0358237	0.114951	6.0619	0.200273	1	0	1	0.00823591
hsa-miR-193b	FAM126B	-0.23444	0.000548547	0.0102747	-0.0358237	0.229283	6.0619	5.38157	0	1	1	0.0164275
hsa-miR-193b	FAM27E3	-0.256814	0.000167713	0.00410929	-0.0358237	0.138552	6.0619	-1.68687	1	0	1	0.00992687
hsa-miR-193b	GLT8D1	-0.199841	0.00278791	0.0351914	-0.0358237	0.157651	6.0619	4.63251	1	0	1	0.0112953
hsa-miR-193b	GRIN2C	-0.212277	0.00159844	0.0231971	-0.0358237	0.202636	6.0619	-0.33411	1	0	1	0.0145183
hsa-miR-193b	GXYLT1	-0.222172	0.0010041	0.0163151	-0.0358237	0.312061	6.0619	4.15487	0	1	1	0.0223583
hsa-miR-193b	HDHD3	-0.367766	8.30091e-08	8.96513e-06	-0.0358237	0.261922	6.0619	4.90011	1	0	1	0.0187661
hsa-miR-193b	IGHE	-0.294305	1.7936e-05	0.000702216	-0.0358237	1.97277	6.0619	6.96791	1	0	1	0.141344
hsa-miR-193b	IVD	-0.317558	3.79658e-06	0.000202402	-0.0358237	-0.576396	6.0619	5.44691	1	0	1	-0.0412973
hsa-miR-193b	KCNIP2	-0.209723	0.00179642	0.0253382	-0.0358237	0.241274	6.0619	-0.159423	1	0	1	0.0172867
hsa-miR-193b	KHK	-0.358563	1.75943e-07	1.66186e-05	-0.0358237	0.673837	6.0619	2.19981	1	0	1	0.0482786
hsa-miR-193b	LGR4	-0.457632	1.409e-11	6.59739e-09	-0.0358237	-0.0330685	6.0619	5.97657	0	1	1	-0.00236927
hsa-miR-193b	LIPE	-0.361301	1.41048e-07	1.3858e-05	-0.0358237	0.498158	6.0619	2.69581	1	0	1	0.0356917
hsa-miR-193b	ME3	-0.333956	1.17154e-06	7.8293e-05	-0.0358237	-1.80058	6.0619	1.95834	1	0	1	-0.129006
hsa-miR-193b	MESP1	-0.208146	0.00192945	0.026738	-0.0358237	0.895798	6.0619	-1.04524	1	0	1	0.0641815
hsa-miR-193b	MGAT4B	-0.21542	0.00138195	0.0207901	-0.0358237	0.576991	6.0619	7.15729	1	0	1	0.0413399
hsa-miR-193b	MUC5AC	-0.281765	3.92705e-05	0.00131144	-0.0358237	-2.57591	6.0619	1.46187	1	0	1	-0.184557
hsa-miR-193b	MYO7A	-0.246971	0.000286263	0.00622551	-0.0358237	1.02477	6.0619	3.08557	1	0	1	0.073422
hsa-miR-193b	MYO7B	-0.421579	6.25474e-10	1.55209e-07	-0.0358237	2.04775	6.0619	2.46862	1	0	1	0.146716
hsa-miR-193b	PSD2	-0.233397	0.000578163	0.0106957	-0.0358237	0.0881903	6.0619	-2.57855	1	0	1	0.0063186
hsa-miR-193b	RBP4	-0.267868	8.96945e-05	0.00251613	-0.0358237	1.27772	6.0619	0.124328	1	0	1	0.0915454
hsa-miR-193b	RILP	-0.392801	9.5178e-09	1.49777e-06	-0.0358237	-0.174928	6.0619	2.73206	1	0	1	-0.0125331
hsa-miR-193b	RNF207	-0.260987	0.000132847	0.00342414	-0.0358237	0.788657	6.0619	3.69002	1	0	1	0.0565052
hsa-miR-193b	SCNN1A	-0.196622	0.00320345	0.0390211	-0.0358237	0.259593	6.0619	6.40435	1	0	1	0.0185992
hsa-miR-193b	SH2B1	-0.211728	0.00163923	0.0236434	-0.0358237	-0.125656	6.0619	4.95992	1	0	1	-0.0090029
hsa-miR-193b	SLC26A5	-0.198723	0.0029264	0.0364824	-0.0358237	-1.01176	6.0619	-1.68669	1	0	1	-0.0724896
hsa-miR-193b	SLC39A7	-0.272267	6.93879e-05	0.00205532	-0.0358237	0.499011	6.0619	6.29487	1	0	1	0.0357528
hsa-miR-193b	SQSTM1	-0.230322	0.000674304	0.0120302	-0.0358237	0.671956	6.0619	8.31702	1	0	1	0.0481439
hsa-miR-193b	TAOK2	-0.218481	0.00119706	0.0186545	-0.0358237	0.250126	6.0619	6.01869	0	1	1	0.0179209
hsa-miR-193b	TCAP	-0.264637	0.000108004	0.0029117	-0.0358237	0.208039	6.0619	-2.23363	1	0	1	0.0149055
hsa-miR-193b	TEX264	-0.247561	0.000277399	0.00607525	-0.0358237	0.0880769	6.0619	4.56936	1	0	1	0.00631048
hsa-miR-193b	TRIB2	-0.240932	0.000393263	0.00795659	-0.0358237	-0.0326462	6.0619	5.14193	0	1	1	-0.00233902
hsa-miR-193b	TRIM14	-0.199726	0.00280183	0.0353216	-0.0358237	1.51867	6.0619	6.07727	1	0	1	0.108809
hsa-miR-193b	TSEN2	-0.206967	0.00203463	0.0278239	-0.0358237	0.249215	6.0619	3.0574	1	0	1	0.0178556
hsa-miR-193b	UBP1	-0.213458	0.00151374	0.0222647	-0.0358237	0.13009	6.0619	6.13898	0	1	1	0.00932057
hsa-miR-193b	UPRT	-0.232017	0.000619648	0.0112784	-0.0358237	-0.795337	6.0619	2.7547	1	0	1	-0.0569838
hsa-miR-193b	WWP2	-0.306581	8.03262e-06	0.000369778	-0.0358237	0.0517986	6.0619	6.12756	1	0	1	0.00371123
hsa-miR-194	C16orf80	-0.267259	9.29055e-05	0.00258714	0.201651	0.785184	10.3335	4.29849	1	0	1	-0.316667
hsa-miR-194	C3orf37	-0.188695	0.00447153	0.049971	0.201651	1.12194	10.3335	5.3846	1	0	1	-0.452482
hsa-miR-194	CRKL	-0.409142	2.09381e-09	4.25233e-07	0.201651	0.676911	10.3335	6.90817	1	0	1	-0.273
hsa-miR-194	DMRT2	-0.458665	1.2554e-11	5.98339e-09	0.201651	0.364627	10.3335	-2.07463	1	0	1	-0.147055
hsa-miR-194	DUSP9	-0.435896	1.46249e-10	4.63654e-08	0.201651	3.42026	10.3335	0.000546941	0	1	1	-1.3794
hsa-miR-194	FAM105B	-0.250574	0.000235955	0.00535881	0.201651	0.93508	10.3335	5.13322	0	1	1	-0.37712
hsa-miR-194	FGFR3	-0.255296	0.000182386	0.0043868	0.201651	1.65477	10.3335	5.94919	0	1	1	-0.667373
hsa-miR-194	GALNT11	-0.198366	0.00297189	0.0368992	0.201651	-0.100183	10.3335	4.75156	1	0	1	0.0404041
hsa-miR-194	GOT2	-0.255699	0.000178373	0.00431237	0.201651	0.272549	10.3335	7.10754	1	1	2	-0.10992
hsa-miR-194	GRHL3	-0.354881	2.36086e-07	2.11826e-05	0.201651	2.90786	10.3335	3.42899	1	1	2	-1.17275
hsa-miR-194	IVL	-0.405165	3.04995e-09	5.81257e-07	0.201651	2.69187	10.3335	1.22436	1	0	1	-1.08564
hsa-miR-194	KRT75	-0.430725	2.49128e-10	7.22319e-08	0.201651	3.44726	10.3335	-0.751019	1	0	1	-1.39029
hsa-miR-194	MAP4K2	-0.294347	1.78875e-05	0.000700711	0.201651	0.397612	10.3335	4.22479	1	0	1	-0.160358
hsa-miR-194	MAPK1	-0.285955	3.03477e-05	0.00106823	0.201651	-0.174684	10.3335	7.47043	0	1	1	0.0704504
hsa-miR-194	NETO1	-0.525803	2.84618e-15	5.84194e-12	0.201651	-1.2371	10.3335	-2.52938	0	1	1	0.498926
hsa-miR-194	NRIP1	-0.221656	0.00102921	0.0166234	0.201651	0.592727	10.3335	6.24084	0	1	1	-0.239048
hsa-miR-194	PVRL4	-0.198999	0.00289165	0.0361589	0.201651	2.62711	10.3335	4.94933	0	1	1	-1.05952
hsa-miR-194	RNASE7	-0.39841	5.71235e-09	9.81115e-07	0.201651	2.84624	10.3335	-0.37854	1	0	1	-1.1479
hsa-miR-194	SPATA22	-0.270932	7.50419e-05	0.00218683	0.201651	0.595038	10.3335	-1.50845	1	0	1	-0.23998
hsa-miR-194	STARD5	-0.225645	0.00084883	0.0143594	0.201651	1.10784	10.3335	3.16248	1	0	1	-0.446794
hsa-miR-194	TMEM134	-0.305337	8.72805e-06	0.000395187	0.201651	0.268161	10.3335	4.44595	1	0	1	-0.10815
hsa-miR-194	TXNRD3	-0.351175	3.16227e-07	2.69151e-05	0.201651	-0.339543	10.3335	2.49811	1	0	1	0.136939
hsa-miR-194	XKR5	-0.224353	0.000903845	0.0150621	0.201651	1.07049	10.3335	-2.98726	1	0	1	-0.43173
hsa-miR-194	XPNPEP3	-0.224446	0.000899775	0.0150108	0.201651	0.322051	10.3335	5.7023	0	1	1	-0.129884
hsa-miR-194	ZNF395	-0.220141	0.00110642	0.0175682	0.201651	-0.163577	10.3335	6.00977	0	1	1	0.0659709
hsa-miR-194*	ADAM20	-0.265398	0.000103401	0.0028144	0.676282	-0.170884	3.54952	-3.31363	1	0	1	0.231132
hsa-miR-194*	CIDEB	-0.315013	4.52888e-06	0.000233077	0.676282	0.668317	3.54952	5.10018	1	0	1	-0.903942
hsa-miR-194*	CRCT1	-0.21501	0.00140865	0.021095	0.676282	2.0946	3.54952	-0.0130669	1	0	1	-2.83308
hsa-miR-194*	HOXD11	-0.395339	7.5636e-09	1.23825e-06	0.676282	3.38876	3.54952	-1.00218	1	0	1	-4.58351
hsa-miR-194*	ITGA2B	-0.221734	0.00102539	0.0165774	0.676282	0.71693	3.54952	-1.22334	1	0	1	-0.969694
hsa-miR-194*	KRT9	-0.301236	1.14473e-05	0.000490892	0.676282	2.89807	3.54952	-2.4431	1	0	1	-3.91982
hsa-miR-194*	TBC1D2	-0.388945	1.34459e-08	1.99436e-06	0.676282	1.28416	3.54952	5.31312	1	0	1	-1.7369
hsa-miR-195	CBLC	-0.233954	0.000562174	0.0104684	-0.638181	2.33396	4.45355	5.05729	1	0	1	2.97898
hsa-miR-195	CCDC88C	-0.224655	0.000890709	0.0148941	-0.638181	0.676503	4.45355	6.06235	0	1	1	0.863464
hsa-miR-195	ESPN	-0.229018	0.00071932	0.012647	-0.638181	3.14596	4.45355	4.40442	0	1	1	4.01538
hsa-miR-195	HIST1H4K	-0.231399	0.000639099	0.0115488	-0.638181	1.40424	4.45355	-3.64766	1	0	1	1.79232
hsa-miR-195	NFE2L1	-0.227771	0.000764931	0.0132579	-0.638181	0.404171	4.45355	8.03793	0	1	1	0.515869
hsa-miR-196a	AAK1	-0.3231	2.5712e-06	0.00014773	5.94558	-0.332687	6.47789	6.4205	0	1	1	3.95603
hsa-miR-196a	APOOL	-0.190952	0.00407162	0.0466387	5.94558	-0.476406	6.47789	5.04577	1	0	1	5.66501
hsa-miR-196a	C1orf101	-0.198971	0.00289508	0.036189	5.94558	-0.517731	6.47789	-1.18074	1	0	1	6.15643
hsa-miR-196a	CHGB	-0.267538	9.14232e-05	0.00255427	5.94558	-3.66166	6.47789	-1.74218	1	0	1	43.5413
hsa-miR-196a	COL2A1	-0.261815	0.000126784	0.00330232	5.94558	-4.15886	6.47789	-1.794	1	0	1	49.4537
hsa-miR-196a	EDA	-0.242827	0.000356269	0.00737288	5.94558	-1.4746	6.47789	1.6343	1	0	1	17.5347
hsa-miR-196a	ERBB4	-0.380949	2.71437e-08	3.56891e-06	5.94558	-4.19883	6.47789	-3.28911	1	0	1	49.929
hsa-miR-196a	GRP	-0.227149	0.00078865	0.0135718	5.94558	-1.30799	6.47789	-3.16676	1	0	1	15.5535
hsa-miR-196a	MASP2	-0.196605	0.00320575	0.0390417	5.94558	-0.880566	6.47789	0.473635	1	0	1	10.4709
hsa-miR-196a	MB	-0.191816	0.00392702	0.0454014	5.94558	-1.14266	6.47789	-1.99727	1	0	1	13.5875
hsa-miR-196a	NRK	-0.292975	1.95253e-05	0.00075145	5.94558	-0.721485	6.47789	-1.35659	0	1	1	8.5793
hsa-miR-196a	SLC2A12	-0.421683	6.19028e-10	1.53916e-07	5.94558	-2.45446	6.47789	3.71299	0	1	1	29.1863
hsa-miR-196a	TYRP1	-0.199692	0.00280599	0.0353618	5.94558	-0.583311	6.47789	-0.0337671	1	0	1	6.93624
hsa-miR-196a	ZMYND11	-0.260033	0.00014016	0.00357113	5.94558	-0.487107	6.47789	6.21067	0	1	1	5.79227
hsa-miR-196a	ZNF660	-0.320782	3.02934e-06	0.000168788	5.94558	-1.3764	6.47789	-1.85777	1	0	1	16.367
hsa-miR-196b	EDA	-0.277096	5.20838e-05	0.00163996	4.93136	-1.4746	7.39907	1.6343	1	0	1	14.5436
hsa-miR-196b	EYA4	-0.199356	0.00284716	0.0357453	4.93136	-0.577724	7.39907	0.0120528	0	1	1	5.69793
hsa-miR-196b	GALNT13	-0.19781	0.00304409	0.037565	4.93136	-1.90504	7.39907	-1.2651	1	0	1	18.7888
hsa-miR-196b	GRP	-0.209242	0.00183608	0.0257595	4.93136	-1.30799	7.39907	-3.16676	1	0	1	12.9003
hsa-miR-196b	RUFY3	-0.215027	0.00140747	0.0210815	4.93136	-0.289719	7.39907	4.74142	1	0	1	2.85742
hsa-miR-196b	SLC26A7	-0.280307	4.29125e-05	0.00140683	4.93136	-3.32081	7.39907	-1.41279	1	0	1	32.7522
hsa-miR-196b	SLC2A12	-0.206495	0.00207822	0.0282672	4.93136	-2.45446	7.39907	3.71299	0	1	1	24.2076
hsa-miR-197	ADAMTS5	-0.193467	0.00366357	0.0431221	0.597638	-0.179708	7.97714	2.69568	0	1	1	0.214801
hsa-miR-197	ANKRD24	-0.215817	0.00135662	0.0205016	0.597638	-1.13517	7.97714	-0.120967	1	0	1	1.35684
hsa-miR-197	ARHGAP44	-0.202915	0.00243679	0.0318314	0.597638	-0.85133	7.97714	2.69962	0	1	1	1.01757
hsa-miR-197	B4GALNT3	-0.193294	0.00369048	0.0433567	0.597638	-0.504417	7.97714	5.34588	1	0	1	0.602917
hsa-miR-197	GAS2L2	-0.252395	0.000213767	0.00496447	0.597638	-2.17721	7.97714	-3.66414	1	0	1	2.60237
hsa-miR-1976	EN2	-0.236456	0.000495153	0.00949782	0.61602	0.978538	2.77802	-2.56183	0	1	1	-1.2056
hsa-miR-1976	RND3	-0.195684	0.0033345	0.0402008	0.61602	0.412103	2.77802	5.72697	0	1	1	-0.507727
hsa-miR-1976	SPRYD3	-0.22009	0.00110913	0.0176005	0.61602	-0.47337	2.77802	5.67292	0	1	1	0.58321
hsa-miR-199a-3p	ACOX3	-0.189697	0.00428988	0.048467	0.826085	-0.461424	10.4153	3.95879	1	0	1	0.762351
hsa-miR-199a-3p	BCL2L14	-0.212094	0.00161194	0.0233456	0.826085	0.484621	10.4153	1.08464	1	0	1	-0.800677
hsa-miR-199a-3p	CDR2	-0.207459	0.00199019	0.0273692	0.826085	0.135597	10.4153	4.41268	1	0	1	-0.22403
hsa-miR-199a-3p	CTBP2	-0.238595	0.00044377	0.00873062	0.826085	0.375137	10.4153	6.40201	1	0	1	-0.61979
hsa-miR-199a-3p	DEGS2	-0.21952	0.0011396	0.0179693	0.826085	0.407325	10.4153	2.92563	1	0	1	-0.67297
hsa-miR-199a-3p	ITPK1	-0.264795	0.000107031	0.00289113	0.826085	0.34964	10.4153	6.46211	0	1	1	-0.577664
hsa-miR-199a-3p	KLHL18	-0.191325	0.00400852	0.046101	0.826085	0.237069	10.4153	4.54163	1	0	1	-0.391678
hsa-miR-199a-3p	MARS2	-0.25201	0.000218295	0.00504589	0.826085	0.610387	10.4153	3.70278	1	1	2	-1.00846
hsa-miR-199a-3p	ZMYND12	-0.210501	0.00173387	0.0246655	0.826085	-0.753703	10.4153	-0.47074	1	0	1	1.24525
hsa-miR-199a-5p	CREB3L3	-0.223527	0.000940673	0.0155274	0.362854	2.26514	8.8732	-2.03067	1	0	1	-1.64383
hsa-miR-199a-5p	EHD4	-0.258171	0.000155535	0.0038741	0.362854	0.827487	8.8732	5.99041	1	1	2	-0.600513
hsa-miR-199a-5p	FBXW5	-0.200779	0.0026762	0.0341404	0.362854	0.020263	8.8732	6.68396	1	0	1	-0.014705
hsa-miR-199a-5p	GPRC5A	-0.248002	0.000270938	0.00596471	0.362854	1.63984	8.8732	6.69133	0	1	1	-1.19004
hsa-miR-199a-5p	HKDC1	-0.193456	0.0036653	0.0431369	0.362854	3.15057	8.8732	1.8176	1	0	1	-2.28639
hsa-miR-199a-5p	RDH13	-0.283965	3.43156e-05	0.0011781	0.362854	0.288588	8.8732	3.96144	1	0	1	-0.209431
hsa-miR-199a-5p	SDSL	-0.235001	0.000533173	0.0100515	0.362854	0.11832	8.8732	1.95078	1	0	1	-0.0858654
hsa-miR-199a-5p	SLC26A8	-0.212343	0.00159358	0.0231445	0.362854	0.2887	8.8732	-2.09241	1	0	1	-0.209512
hsa-miR-199a-5p	SLC39A5	-0.265319	0.000103867	0.00282426	0.362854	2.95136	8.8732	0.408799	1	0	1	-2.14183
hsa-miR-199a-5p	TRIM21	-0.230178	0.000679158	0.0120957	0.362854	0.742469	8.8732	4.07121	1	0	1	-0.538815
hsa-miR-199a-5p	TRIM36	-0.223013	0.000964284	0.0158199	0.362854	-0.988089	8.8732	1.59195	1	0	1	0.717063
hsa-miR-199a-5p	ZNF710	-0.27616	5.50863e-05	0.0017142	0.362854	-0.405315	8.8732	5.46134	1	1	2	0.29414
hsa-miR-199b-3p	ITPK1	-0.26381	0.00011322	0.00302175	0.832342	0.34964	10.4066	6.46211	0	1	1	-0.582039
hsa-miR-199b-3p	MARS2	-0.25075	0.000233727	0.00531934	0.832342	0.610387	10.4066	3.70278	0	1	1	-1.0161
hsa-miR-199b-5p	BAIAP2L2	-0.223746	0.000930774	0.0154035	0.216394	2.83174	6.94517	3.99021	1	0	1	-1.22554
hsa-miR-199b-5p	CD97	-0.269447	8.18388e-05	0.00234125	0.216394	0.479099	6.94517	5.80811	1	0	1	-0.207348
hsa-miR-199b-5p	CHCHD1	-0.26704	9.40859e-05	0.00261306	0.216394	0.56319	6.94517	4.34427	1	0	1	-0.243742
hsa-miR-199b-5p	EHD4	-0.23581	0.000511715	0.00973928	0.216394	0.827487	6.94517	5.99041	1	1	2	-0.358126
hsa-miR-199b-5p	FBXW5	-0.29938	1.2924e-05	0.000540554	0.216394	0.020263	6.94517	6.68396	1	0	1	-0.00876958
hsa-miR-199b-5p	FPGS	-0.231179	0.000646151	0.0116452	0.216394	0.854114	6.94517	5.67231	1	0	1	-0.36965
hsa-miR-199b-5p	GNG5	-0.220549	0.00108516	0.0173088	0.216394	0.461751	6.94517	6.07245	1	0	1	-0.19984
hsa-miR-199b-5p	GPRC5A	-0.24256	0.000361287	0.00745236	0.216394	1.63984	6.94517	6.69133	0	1	1	-0.709701
hsa-miR-199b-5p	MED25	-0.196516	0.00321804	0.0391536	0.216394	0.249811	6.94517	6.3381	1	0	1	-0.108115
hsa-miR-199b-5p	MGAT4B	-0.198002	0.00301893	0.0373342	0.216394	0.576991	6.94517	7.15729	1	1	2	-0.249715
hsa-miR-199b-5p	PPIB	-0.195843	0.00331193	0.0399966	0.216394	0.876739	6.94517	7.74643	1	0	1	-0.379442
hsa-miR-199b-5p	TMED1	-0.193479	0.00366176	0.0431068	0.216394	0.551221	6.94517	4.09573	1	0	1	-0.238562
hsa-miR-199b-5p	TRIM21	-0.210436	0.00173902	0.0247222	0.216394	0.742469	6.94517	4.07121	1	0	1	-0.321332
hsa-miR-199b-5p	ZNF710	-0.246897	0.000287393	0.00624498	0.216394	-0.405315	6.94517	5.46134	1	1	2	0.175415
hsa-miR-19a	ADCY1	-0.28134	4.03e-05	0.00133871	1.13963	-1.03747	5.62083	1.705	0	1	1	2.36466
hsa-miR-19a	KCNC4	-0.245033	0.000317237	0.00674208	1.13963	-0.0402397	5.62083	3.72258	0	1	1	0.0917165
hsa-miR-19b-1*	TNNT3	-0.189788	0.00427358	0.0483332	1.20006	-1.54471	3.26344	-3.19114	1	0	1	3.7075
hsa-miR-19b	ADCY1	-0.230583	0.000665629	0.0119124	0.759407	-1.03747	7.57016	1.705	0	1	1	1.57573
hsa-miR-19b	KCNC4	-0.257489	0.000161554	0.00399054	0.759407	-0.0402397	7.57016	3.72258	1	1	2	0.0611166
hsa-miR-200a*	GUCA1A	-0.191509	0.0039779	0.0458412	1.13746	0.59366	9.48593	-3.2124	1	0	1	-1.35053
hsa-miR-200a*	KIF1C	-0.245421	0.000310794	0.00663591	1.13746	-0.524554	9.48593	7.38257	1	0	1	1.19332
hsa-miR-200a*	PTPRQ	-0.308795	6.92207e-06	0.000328085	1.13746	-0.740942	9.48593	-3.03718	1	0	1	1.68559
hsa-miR-200a*	SOD2	-0.202239	0.00251036	0.0325455	1.13746	0.851343	9.48593	8.10412	1	0	1	-1.93674
hsa-miR-200a	DARS	-0.19835	0.00297399	0.0369172	0.436404	0.509235	8.83313	6.6236	1	0	1	-0.444465
hsa-miR-200a	SH3GL3	-0.196999	0.00315209	0.0385551	0.436404	-0.87143	8.83313	-2.10185	1	0	1	0.760592
hsa-miR-200a	WDR1	-0.220823	0.00107108	0.0171366	0.436404	0.197154	8.83313	8.08311	1	0	1	-0.172077
hsa-miR-200b*	KIF1C	-0.26192	0.00012603	0.00328696	1.22131	-0.524554	4.60719	7.38257	1	0	1	1.28129
hsa-miR-200b*	PTPRQ	-0.304764	9.06758e-06	0.000407419	1.22131	-0.740942	4.60719	-3.03718	1	0	1	1.80985
hsa-miR-200b	C11orf87	-0.236741	0.000488012	0.00939299	0.609412	0.282011	10.1819	-2.93654	0	1	1	-0.343721
hsa-miR-200b	ELAVL2	-0.199107	0.0028781	0.0360326	0.609412	-1.12913	10.1819	-3.20256	1	1	2	1.37621
hsa-miR-200b	FOXG1	-0.188724	0.00446607	0.0499265	0.609412	-0.595827	10.1819	-2.99363	0	1	1	0.726208
hsa-miR-200b	RND3	-0.307701	7.45127e-06	0.000348251	0.609412	0.412103	10.1819	5.72697	1	1	2	-0.502281
hsa-miR-200b	TBX5	-0.320564	3.07619e-06	0.000170872	0.609412	1.59926	10.1819	0.622899	0	1	1	-1.94922
hsa-miR-200b	WDR1	-0.204747	0.00224683	0.0299631	0.609412	0.197154	10.1819	8.08311	1	0	1	-0.240296
hsa-miR-200c*	EDA	-0.194816	0.00346005	0.0413235	1.89905	-1.4746	4.6111	1.6343	1	0	1	5.6007
hsa-miR-200c*	HRH2	-0.269276	8.26579e-05	0.00235961	1.89905	-2.45667	4.6111	-0.114006	1	0	1	9.33068
hsa-miR-200c*	KIF1C	-0.213301	0.00152477	0.0223864	1.89905	-0.524554	4.6111	7.38257	1	0	1	1.99231
hsa-miR-200c*	MADCAM1	-0.196391	0.00323531	0.0393088	1.89905	-2.0745	4.6111	-2.30653	1	0	1	7.87919
hsa-miR-200c*	TBX5	-0.212126	0.0016096	0.02332	1.89905	1.59926	4.6111	0.622899	1	0	1	-6.07416
hsa-miR-200c	C10orf108	-0.2015	0.0025931	0.0333446	0.809209	-1.30658	13.3181	0.485737	1	0	1	2.1146
hsa-miR-200c	DENND5B	-0.194117	0.00356428	0.0422464	0.809209	-0.224359	13.3181	3.48103	0	1	1	0.363107
hsa-miR-200c	FLT1	-0.241516	0.000381506	0.00777285	0.809209	0.122214	13.3181	5.18311	0	1	1	-0.197793
hsa-miR-200c	FOXG1	-0.200578	0.00269976	0.0343638	0.809209	-0.595827	13.3181	-2.99363	0	1	1	0.964297
hsa-miR-200c	OSGIN2	-0.190741	0.00410761	0.0469438	0.809209	0.579648	13.3181	4.55382	1	0	1	-0.938114
hsa-miR-200c	PLCG1	-0.244473	0.000326754	0.00689769	0.809209	0.697477	13.3181	6.12851	0	1	1	-1.12881
hsa-miR-200c	RBPJ	-0.226351	0.000820102	0.0139859	0.809209	-0.0909575	13.3181	6.50138	1	0	1	0.147207
hsa-miR-200c	TBX5	-0.340136	7.38821e-07	5.38214e-05	0.809209	1.59926	13.3181	0.622899	0	1	1	-2.58827
hsa-miR-200c	ZNF160	-0.238182	0.000453289	0.00887541	0.809209	-0.366451	13.3181	3.92147	1	0	1	0.593071
hsa-miR-203	ACADSB	-0.234733	0.000540457	0.0101584	1.15864	-1.18696	14.029	4.3025	0	1	1	2.75052
hsa-miR-203	ACMSD	-0.286425	2.94753e-05	0.00104345	1.15864	0.748426	14.029	-2.78141	1	0	1	-1.73431
hsa-miR-203	ACVR2B	-0.237644	0.000465989	0.00906573	1.15864	-0.0310121	14.029	3.72521	0	1	1	0.0718638
hsa-miR-203	AKIRIN1	-0.194767	0.00346728	0.0413881	1.15864	0.0248839	14.029	5.61507	0	1	1	-0.0576629
hsa-miR-203	ANG	-0.361666	1.36932e-07	1.35286e-05	1.15864	-0.808142	14.029	2.80631	1	0	1	1.87269
hsa-miR-203	APOOL	-0.25224	0.000215576	0.0049973	1.15864	-0.476406	14.029	5.04577	0	1	1	1.10397
hsa-miR-203	ASB4	-0.236916	0.000483675	0.00932863	1.15864	0.816586	14.029	-3.01793	0	1	1	-1.89226
hsa-miR-203	ASPHD1	-0.225126	0.000870545	0.0146385	1.15864	0.592832	14.029	1.75319	1	0	1	-1.37376
hsa-miR-203	BRP44L	-0.241669	0.000378488	0.00772443	1.15864	-0.930345	14.029	4.38676	1	0	1	2.15587
hsa-miR-203	C20orf112	-0.366986	8.85463e-08	9.45456e-06	1.15864	0.757025	14.029	5.2711	1	0	1	-1.75424
hsa-miR-203	CACNA1E	-0.213296	0.00152515	0.0223901	1.15864	0.0233286	14.029	-1.3137	0	1	1	-0.0540589
hsa-miR-203	CAPS	-0.264485	0.000108944	0.0029315	1.15864	-0.342709	14.029	2.65459	0	1	1	0.794153
hsa-miR-203	CCDC148	-0.315992	4.23272e-06	0.000220852	1.15864	0.252899	14.029	-1.41451	0	1	1	-0.586038
hsa-miR-203	CCR6	-0.229731	0.000694389	0.012306	1.15864	1.02358	14.029	3.293	1	0	1	-2.37192
hsa-miR-203	CHST9	-0.205167	0.00220526	0.0295552	1.15864	-2.40285	14.029	-2.42344	1	0	1	5.56809
hsa-miR-203	COMMD3-BMI1	-0.212456	0.00158535	0.0230547	1.15864	0.41401	14.029	6.33283	0	1	1	-0.959377
hsa-miR-203	CREB3	-0.29685	1.52298e-05	0.000616653	1.15864	-0.0676273	14.029	4.82215	1	1	2	0.156712
hsa-miR-203	CREBZF	-0.290456	2.29027e-05	0.000853264	1.15864	0.337679	14.029	5.79555	0	1	1	-0.782498
hsa-miR-203	CXorf23	-0.268741	8.52688e-05	0.0024178	1.15864	0.0340391	14.029	3.47362	0	1	1	-0.0788782
hsa-miR-203	CXorf38	-0.20329	0.00239674	0.0314424	1.15864	1.10943	14.029	4.28679	0	1	1	-2.57085
hsa-miR-203	FBXO16	-0.281657	3.95288e-05	0.00131825	1.15864	-0.0682526	14.029	-0.0136878	1	0	1	0.158161
hsa-miR-203	FUT8	-0.397747	6.07058e-09	1.03191e-06	1.15864	-0.195904	14.029	5.11646	1	0	1	0.453965
hsa-miR-203	GABRB2	-0.21861	0.00118978	0.0185669	1.15864	-2.64099	14.029	-1.74429	1	1	2	6.11991
hsa-miR-203	GALNT10	-0.305143	8.84162e-06	0.000399222	1.15864	-0.620121	14.029	5.72692	0	1	1	1.437
hsa-miR-203	GPR125	-0.277024	5.23107e-05	0.00164556	1.15864	-0.0402142	14.029	4.94832	1	0	1	0.0931877
hsa-miR-203	HPS3	-0.228617	0.000733726	0.0128417	1.15864	0.92521	14.029	5.55475	0	1	1	-2.14397
hsa-miR-203	IL17RB	-0.363939	1.13768e-07	1.1606e-05	1.15864	0.866123	14.029	2.67461	1	0	1	-2.00705
hsa-miR-203	IVD	-0.26925	8.27846e-05	0.00236237	1.15864	-0.576396	14.029	5.44691	1	0	1	1.33567
hsa-miR-203	KCNE2	-0.228088	0.000753117	0.0131	1.15864	-5.74491	14.029	-1.8192	1	1	2	13.3126
hsa-miR-203	KCTD16	-0.286441	2.94461e-05	0.00104261	1.15864	-0.447579	14.029	-3.82263	0	1	1	1.03717
hsa-miR-203	KIAA1147	-0.243972	0.000335488	0.00703949	1.15864	-0.372834	14.029	5.63373	0	1	1	0.863963
hsa-miR-203	KIAA1244	-0.320743	3.03768e-06	0.000169154	1.15864	-0.710465	14.029	5.00386	0	1	1	1.64635
hsa-miR-203	LARP1B	-0.206552	0.00207289	0.0282131	1.15864	-0.255639	14.029	4.42985	0	1	1	0.592389
hsa-miR-203	MEGF11	-0.226671	0.000807369	0.01382	1.15864	-0.728097	14.029	-1.65325	0	1	1	1.68721
hsa-miR-203	MGAT3	-0.358235	1.80648e-07	1.69797e-05	1.15864	-0.0451501	14.029	2.57431	0	1	1	0.104625
hsa-miR-203	NDST3	-0.248017	0.000270717	0.00596074	1.15864	-2.73554	14.029	-3.2789	0	1	1	6.33902
hsa-miR-203	PRDX4	-0.235435	0.000521565	0.0098824	1.15864	0.482409	14.029	5.64996	1	0	1	-1.11788
hsa-miR-203	PTPRK	-0.218424	0.0012003	0.018692	1.15864	0.218632	14.029	7.11791	1	0	1	-0.506631
hsa-miR-203	RAVER2	-0.292308	2.03702e-05	0.000776884	1.15864	0.0380609	14.029	4.99654	0	1	1	-0.0881978
hsa-miR-203	RLN2	-0.278836	4.69078e-05	0.00150977	1.15864	0.851981	14.029	-2.94494	1	0	1	-1.97428
hsa-miR-203	RNASE4	-0.41796	8.93496e-10	2.08883e-07	1.15864	-1.35739	14.029	4.23798	0	1	1	3.14546
hsa-miR-203	SCCPDH	-0.347985	4.05443e-07	3.2979e-05	1.15864	0.261747	14.029	4.37317	0	1	1	-0.606541
hsa-miR-203	SEMA4G	-0.249965	0.000243832	0.00549731	1.15864	0.756843	14.029	4.09609	1	0	1	-1.75382
hsa-miR-203	SLC12A2	-0.208424	0.00190538	0.0264877	1.15864	-0.649717	14.029	6.36846	0	1	1	1.50558
hsa-miR-203	SPATA13	-0.405857	2.85766e-09	5.50819e-07	1.15864	-0.00878553	14.029	5.31577	0	1	1	0.0203585
hsa-miR-203	STAMBPL1	-0.277378	5.12094e-05	0.00161827	1.15864	0.702181	14.029	2.93651	1	0	1	-1.62715
hsa-miR-203	TBC1D15	-0.381154	2.66656e-08	3.51489e-06	1.15864	0.186557	14.029	5.34869	0	1	1	-0.432305
hsa-miR-203	TBRG1	-0.319477	3.32017e-06	0.000181648	1.15864	-0.204086	14.029	5.04992	1	0	1	0.472925
hsa-miR-203	TIGD4	-0.262872	0.000119421	0.00315108	1.15864	0.773512	14.029	-1.27538	1	0	1	-1.79245
hsa-miR-203	TLL2	-0.292332	2.03392e-05	0.000775994	1.15864	-0.380096	14.029	-0.315686	0	1	1	0.880789
hsa-miR-203	TNFSF15	-0.228334	0.000744019	0.0129805	1.15864	1.43303	14.029	3.0395	0	1	1	-3.32073
hsa-miR-203	TRIM36	-0.212909	0.00155263	0.0226944	1.15864	-0.988089	14.029	1.59195	1	0	1	2.28968
hsa-miR-203	UCP2	-0.289982	2.35979e-05	0.000873688	1.15864	0.705505	14.029	5.67999	1	0	1	-1.63486
hsa-miR-203	VWA3B	-0.268075	8.86233e-05	0.00249259	1.15864	-0.112267	14.029	-1.85392	0	1	1	0.260155
hsa-miR-203	ZBTB44	-0.202682	0.00246185	0.0320764	1.15864	0.0591331	14.029	5.82152	0	1	1	-0.137028
hsa-miR-203	ZC3H12D	-0.296701	1.53772e-05	0.000621323	1.15864	1.46679	14.029	1.73039	0	1	1	-3.39896
hsa-miR-203	ZNF253	-0.415073	1.18403e-09	2.63897e-07	1.15864	-0.094872	14.029	2.19668	1	0	1	0.219845
hsa-miR-203	ZNF275	-0.295138	1.70037e-05	0.000673089	1.15864	0.0821251	14.029	4.86585	0	1	1	-0.190307
hsa-miR-203	ZXDB	-0.256478	0.000170861	0.00416948	1.15864	0.120977	14.029	4.27746	0	1	1	-0.280338
hsa-miR-205	ABCD1	-0.314818	4.59032e-06	0.00023564	2.43558	1.05208	9.30121	4.98358	1	1	2	-5.12483
hsa-miR-205	ACACB	-0.552827	5.56616e-17	2.28571e-13	2.43558	-2.0816	9.30121	3.96593	0	1	1	10.1398
hsa-miR-205	ACADS	-0.380734	2.76544e-08	3.62556e-06	2.43558	-0.85821	9.30121	4.00997	1	0	1	4.18048
hsa-miR-205	ADAMTS9	-0.353948	2.54204e-07	2.24936e-05	2.43558	-0.258939	9.30121	4.08061	1	1	2	1.26134
hsa-miR-205	AFF1	-0.207129	0.00201993	0.0276768	2.43558	-0.441402	9.30121	6.39817	0	1	1	2.15014
hsa-miR-205	AFF3	-0.280766	4.17321e-05	0.00137581	2.43558	-3.09109	9.30121	0.533649	0	1	1	15.0572
hsa-miR-205	AGBL3	-0.297528	1.45762e-05	0.000595457	2.43558	-0.078887	9.30121	-1.27469	1	0	1	0.384271
hsa-miR-205	AGPAT6	-0.234069	0.000558926	0.0104217	2.43558	0.270989	9.30121	5.9321	1	1	2	-1.32003
hsa-miR-205	AKAP11	-0.242693	0.000358774	0.00741221	2.43558	0.226017	9.30121	6.27766	0	1	1	-1.10097
hsa-miR-205	AMOT	-0.340138	7.38683e-07	5.38139e-05	2.43558	-0.0476464	9.30121	3.28495	0	1	1	0.232093
hsa-miR-205	ANK2	-0.276957	5.25199e-05	0.00165066	2.43558	-2.08555	9.30121	2.18527	0	1	1	10.159
hsa-miR-205	ANKAR	-0.384642	1.96691e-08	2.72835e-06	2.43558	-0.681751	9.30121	1.4001	1	0	1	3.32092
hsa-miR-205	ANKRD44	-0.204151	0.00230709	0.0305579	2.43558	-0.345255	9.30121	3.06298	1	0	1	1.6818
hsa-miR-205	ANKS6	-0.213044	0.00154296	0.0225876	2.43558	0.376924	9.30121	4.95444	1	0	1	-1.83606
hsa-miR-205	APOLD1	-0.323794	2.44739e-06	0.000141892	2.43558	-0.773454	9.30121	4.2311	1	1	2	3.76762
hsa-miR-205	ARMC2	-0.254184	0.000193872	0.00460107	2.43558	0.110661	9.30121	1.00956	1	0	1	-0.539048
hsa-miR-205	ARMC3	-0.280047	4.35958e-05	0.00142442	2.43558	0.422684	9.30121	-3.23838	1	0	1	-2.05896
hsa-miR-205	ATP2A3	-0.482505	7.84682e-13	6.03221e-10	2.43558	-0.636669	9.30121	5.66562	1	0	1	3.10132
hsa-miR-205	ATP6V1G2	-0.245878	0.000303363	0.00651249	2.43558	-1.15603	9.30121	-2.04451	1	0	1	5.63122
hsa-miR-205	AXIN2	-0.38548	1.82725e-08	2.56819e-06	2.43558	-0.255606	9.30121	3.48536	0	1	1	1.2451
hsa-miR-205	B4GALT6	-0.27995	4.38526e-05	0.00143105	2.43558	0.0604012	9.30121	2.8139	1	1	2	-0.294224
hsa-miR-205	BCOR	-0.312544	5.36609e-06	0.000267327	2.43558	-0.0254168	9.30121	5.74842	1	0	1	0.123809
hsa-miR-205	BTBD3	-0.268982	8.40854e-05	0.00239137	2.43558	-0.577603	9.30121	5.49504	0	1	1	2.8136
hsa-miR-205	BTN3A1	-0.26268	0.000120725	0.00317772	2.43558	0.715405	9.30121	4.88515	1	0	1	-3.48486
hsa-miR-205	BTNL8	-0.554939	4.03114e-17	1.73376e-13	2.43558	-0.265762	9.30121	-0.862264	1	0	1	1.29457
hsa-miR-205	C10orf128	-0.253778	0.000198232	0.00468142	2.43558	-0.340857	9.30121	-1.21653	1	0	1	1.66037
hsa-miR-205	C10orf131	-0.215903	0.00135117	0.0204395	2.43558	0.28507	9.30121	-3.05367	0	1	1	-1.38862
hsa-miR-205	C10orf68	-0.375458	4.34994e-08	5.26606e-06	2.43558	-0.271925	9.30121	-1.15064	1	0	1	1.32459
hsa-miR-205	C11orf86	-0.254206	0.000193636	0.00459661	2.43558	2.61084	9.30121	-3.2003	0	1	1	-12.7178
hsa-miR-205	C12orf23	-0.395388	7.53036e-09	1.23383e-06	2.43558	-0.329233	9.30121	5.26625	0	1	1	1.60375
hsa-miR-205	C14orf101	-0.203321	0.00239344	0.0314101	2.43558	0.409798	9.30121	4.26219	0	1	1	-1.99619
hsa-miR-205	C15orf27	-0.251592	0.000223299	0.00513541	2.43558	0.0872463	9.30121	0.221038	1	0	1	-0.424991
hsa-miR-205	C17orf78	-0.19949	0.00283069	0.0355931	2.43558	0.736959	9.30121	-2.63964	1	0	1	-3.58985
hsa-miR-205	C1orf123	-0.322499	2.6831e-06	0.000152925	2.43558	-0.0943508	9.30121	4.06413	1	0	1	0.459598
hsa-miR-205	C20orf4	-0.251762	0.000221256	0.0050986	2.43558	0.490297	9.30121	5.2386	1	0	1	-2.38832
hsa-miR-205	C6orf136	-0.214452	0.00144563	0.0215084	2.43558	0.502096	9.30121	3.80492	1	0	1	-2.44579
hsa-miR-205	CA13	-0.470738	3.1669e-12	1.90619e-09	2.43558	0.152924	9.30121	2.7655	0	1	1	-0.744919
hsa-miR-205	CALM2	-0.262788	0.000119988	0.00316246	2.43558	0.615615	9.30121	8.16223	1	0	1	-2.99876
hsa-miR-205	CAPS	-0.286446	2.94365e-05	0.00104235	2.43558	-0.342709	9.30121	2.65459	1	0	1	1.66939
hsa-miR-205	CASC4	-0.520269	6.10544e-15	1.08592e-11	2.43558	-0.0158352	9.30121	6.58077	0	1	1	0.0771359
hsa-miR-205	CAT	-0.435817	1.47442e-10	4.66526e-08	2.43558	-0.555001	9.30121	5.78214	1	0	1	2.7035
hsa-miR-205	CATSPER2	-0.242918	0.000354568	0.00734631	2.43558	0.461307	9.30121	1.14528	1	0	1	-2.2471
hsa-miR-205	CBY3	-0.253691	0.00019917	0.00469858	2.43558	-0.858233	9.30121	-3.37061	1	0	1	4.18059
hsa-miR-205	CCDC107	-0.486194	5.01083e-13	4.15994e-10	2.43558	-0.523308	9.30121	3.85636	1	0	1	2.54912
hsa-miR-205	CCDC121	-0.251821	0.000220548	0.00508611	2.43558	-0.367732	9.30121	1.40867	1	0	1	1.79128
hsa-miR-205	CCDC81	-0.342591	6.13453e-07	4.62918e-05	2.43558	-0.191702	9.30121	-1.93536	1	0	1	0.933811
hsa-miR-205	CCDC93	-0.274021	6.25621e-05	0.00189489	2.43558	0.206596	9.30121	5.4014	0	1	1	-1.00636
hsa-miR-205	CCNG1	-0.316375	4.12199e-06	0.000216166	2.43558	-0.657732	9.30121	5.8844	1	0	1	3.20392
hsa-miR-205	CCNJ	-0.28292	3.65901e-05	0.00124003	2.43558	0.567989	9.30121	3.27752	0	1	1	-2.76677
hsa-miR-205	CD28	-0.192626	0.0037957	0.0442753	2.43558	0.938972	9.30121	0.64218	1	0	1	-4.57389
hsa-miR-205	CDC14B	-0.439911	9.61047e-11	3.2671e-08	2.43558	-0.491464	9.30121	4.43289	0	1	1	2.394
hsa-miR-205	CDK5RAP3	-0.226228	0.000825023	0.0140503	2.43558	0.400115	9.30121	5.75244	1	0	1	-1.94903
hsa-miR-205	CDS2	-0.197639	0.00306648	0.037769	2.43558	-0.417116	9.30121	5.60676	1	0	1	2.03184
hsa-miR-205	CHUK	-0.277807	4.99087e-05	0.00158567	2.43558	0.290214	9.30121	4.95291	1	0	1	-1.41368
hsa-miR-205	CIDEC	-0.401284	4.38126e-09	7.87007e-07	2.43558	0.0445564	9.30121	0.86357	1	0	1	-0.217041
hsa-miR-205	CITED1	-0.238871	0.000437519	0.00863586	2.43558	0.490043	9.30121	-1.97349	1	0	1	-2.38708
hsa-miR-205	CLDN15	-0.300421	1.20747e-05	0.000512077	2.43558	0.966944	9.30121	3.17555	1	0	1	-4.71014
hsa-miR-205	CMTM4	-0.355103	2.3196e-07	2.08792e-05	2.43558	-1.14025	9.30121	5.76925	0	1	1	5.55433
hsa-miR-205	COMMD10	-0.198275	0.00298363	0.037008	2.43558	-0.0803284	9.30121	3.45877	0	1	1	0.391293
hsa-miR-205	COX11	-0.284915	3.23644e-05	0.00112415	2.43558	0.0163936	9.30121	5.3992	1	1	2	-0.0798559
hsa-miR-205	CREB3L4	-0.250474	0.00023723	0.00538148	2.43558	-0.104529	9.30121	3.07766	1	0	1	0.509178
hsa-miR-205	CSPP1	-0.208459	0.00190242	0.0264583	2.43558	0.376196	9.30121	4.35291	1	1	2	-1.83251
hsa-miR-205	CTPS2	-0.348559	3.87798e-07	3.18115e-05	2.43558	0.274347	9.30121	4.31378	1	1	2	-1.33639
hsa-miR-205	DAND5	-0.199637	0.00281273	0.0354268	2.43558	-1.11763	9.30121	-3.18592	1	0	1	5.44414
hsa-miR-205	DCHS1	-0.260715	0.000134893	0.00346546	2.43558	-0.444562	9.30121	4.76477	1	1	2	2.16554
hsa-miR-205	DCP1A	-0.340381	7.25289e-07	5.30082e-05	2.43558	0.246912	9.30121	5.47753	1	0	1	-1.20275
hsa-miR-205	DET1	-0.491817	2.50309e-13	2.34926e-10	2.43558	-0.363608	9.30121	1.93348	1	0	1	1.7712
hsa-miR-205	DMXL2	-0.412934	1.45616e-09	3.13323e-07	2.43558	0.298578	9.30121	5.09153	1	1	2	-1.45442
hsa-miR-205	DNAJC16	-0.208746	0.00187786	0.0262022	2.43558	0.273954	9.30121	4.95435	1	0	1	-1.33447
hsa-miR-205	DNM3	-0.216055	0.00134158	0.0203313	2.43558	-0.606434	9.30121	1.58543	0	1	1	2.95404
hsa-miR-205	DOK1	-0.527885	2.12795e-15	4.60336e-12	2.43558	0.269033	9.30121	2.65573	1	0	1	-1.3105
hsa-miR-205	DOK4	-0.331859	1.36684e-06	8.87544e-05	2.43558	0.181537	9.30121	5.00943	0	1	1	-0.884295
hsa-miR-205	E2F5	-0.349771	3.52908e-07	2.94461e-05	2.43558	0.990183	9.30121	2.76894	1	0	1	-4.82334
hsa-miR-205	EDN3	-0.262913	0.000119144	0.00314542	2.43558	1.5615	9.30121	-1.78386	1	0	1	-7.6063
hsa-miR-205	EFCAB2	-0.216391	0.00132069	0.0200909	2.43558	-0.594757	9.30121	1.84734	1	0	1	2.89716
hsa-miR-205	EFCAB4A	-0.475276	1.86068e-12	1.22658e-09	2.43558	-0.229573	9.30121	2.98481	1	0	1	1.11829
hsa-miR-205	ENC1	-0.483472	6.98002e-13	5.48124e-10	2.43558	0.744082	9.30121	5.28017	0	1	1	-3.62454
hsa-miR-205	ENPP4	-0.59305	7.89244e-20	1.03658e-15	2.43558	-1.27297	9.30121	3.64291	0	1	1	6.20086
hsa-miR-205	EPB41	-0.392907	9.4276e-09	1.48623e-06	2.43558	-0.13619	9.30121	5.75374	0	1	1	0.663403
hsa-miR-205	EPB41L1	-0.24617	0.000298702	0.00643409	2.43558	-0.535757	9.30121	6.47638	0	1	1	2.60976
hsa-miR-205	EPS15	-0.284928	3.23391e-05	0.00112348	2.43558	-0.114139	9.30121	6.18514	0	1	1	0.555988
hsa-miR-205	ERBB3	-0.360521	1.50253e-07	1.46018e-05	2.43558	0.448438	9.30121	7.2438	1	1	2	-2.18442
hsa-miR-205	ERGIC1	-0.23873	0.000440696	0.00868415	2.43558	-0.414152	9.30121	7.01857	1	0	1	2.0174
hsa-miR-205	ESRRG	-0.330094	1.55494e-06	9.8544e-05	2.43558	-5.52942	9.30121	-0.942086	0	1	1	26.9347
hsa-miR-205	ETNK1	-0.340935	6.9558e-07	5.12588e-05	2.43558	0.146775	9.30121	6.19312	0	1	1	-0.714963
hsa-miR-205	EXOC6	-0.527728	2.1752e-15	4.68562e-12	2.43558	0.443364	9.30121	3.93735	1	0	1	-2.1597
hsa-miR-205	FAM107B	-0.475547	1.80212e-12	1.19429e-09	2.43558	-1.01309	9.30121	5.54171	1	0	1	4.93492
hsa-miR-205	FAM109B	-0.258047	0.000156616	0.0038949	2.43558	0.0916284	9.30121	3.55286	1	0	1	-0.446337
hsa-miR-205	FAM118B	-0.376519	3.97396e-08	4.88702e-06	2.43558	0.33001	9.30121	3.61874	1	1	2	-1.60753
hsa-miR-205	FAM155A	-0.414136	1.29661e-09	2.84451e-07	2.43558	0.0874851	9.30121	0.0927781	0	1	1	-0.426154
hsa-miR-205	FAM174B	-0.412692	1.49048e-09	3.19775e-07	2.43558	-1.21329	9.30121	3.0555	0	1	1	5.91013
hsa-miR-205	FAM84B	-0.20208	0.00252793	0.0327133	2.43558	0.178658	9.30121	5.99246	0	1	1	-0.870272
hsa-miR-205	FBP1	-0.505834	4.19396e-14	5.3394e-11	2.43558	-0.444817	9.30121	3.67484	1	0	1	2.16678
hsa-miR-205	FBP2	-0.308913	6.86738e-06	0.000326046	2.43558	-2.09619	9.30121	-1.13512	1	0	1	10.2109
hsa-miR-205	FBXO16	-0.296701	1.53766e-05	0.000621306	2.43558	-0.0682526	9.30121	-0.0136878	1	0	1	0.33247
hsa-miR-205	FOXF1	-0.355808	2.19328e-07	1.99419e-05	2.43558	-0.954327	9.30121	3.15091	0	1	1	4.64868
hsa-miR-205	FRAT1	-0.37584	4.21092e-08	5.12715e-06	2.43558	-0.0944957	9.30121	1.7993	1	0	1	0.460304
hsa-miR-205	FRS3	-0.191327	0.0040082	0.0460984	2.43558	0.528544	9.30121	2.01081	1	0	1	-2.57462
hsa-miR-205	GAB2	-0.457696	1.39891e-11	6.55794e-09	2.43558	-0.620557	9.30121	4.2628	0	1	1	3.02283
hsa-miR-205	GALNT7	-0.277145	5.19323e-05	0.00163614	2.43558	0.0175572	9.30121	6.03689	0	1	1	-0.0855238
hsa-miR-205	GCNT3	-0.316524	4.07955e-06	0.000214388	2.43558	2.4328	9.30121	3.62588	1	0	1	-11.8506
hsa-miR-205	GCOM1	-0.246848	0.000288144	0.00625746	2.43558	-0.535995	9.30121	5.79788	0	1	1	2.61092
hsa-miR-205	GLIS3	-0.358006	1.83999e-07	1.72383e-05	2.43558	0.466983	9.30121	3.15343	0	1	1	-2.27475
hsa-miR-205	GLYATL1	-0.218507	0.0011956	0.0186366	2.43558	-2.40341	9.30121	-3.55567	1	0	1	11.7074
hsa-miR-205	GRIPAP1	-0.248181	0.000268359	0.00592053	2.43558	0.489608	9.30121	5.08607	1	0	1	-2.38496
hsa-miR-205	GXYLT1	-0.279305	4.55986e-05	0.00147624	2.43558	0.312061	9.30121	4.15487	0	1	1	-1.5201
hsa-miR-205	HIPK1	-0.268436	8.67927e-05	0.00245219	2.43558	-0.0931705	9.30121	6.64662	1	0	1	0.453849
hsa-miR-205	HMG20A	-0.281494	3.99245e-05	0.00132883	2.43558	0.277004	9.30121	4.87249	0	1	1	-1.34933
hsa-miR-205	HSD17B11	-0.520201	6.16217e-15	1.09448e-11	2.43558	0.687205	9.30121	5.04937	1	1	2	-3.34749
hsa-miR-205	IBTK	-0.35346	2.64194e-07	2.32218e-05	2.43558	-0.106374	9.30121	6.28951	1	0	1	0.518166
hsa-miR-205	IKZF4	-0.250443	0.000237626	0.00538861	2.43558	-0.282764	9.30121	3.52123	0	1	1	1.37739
hsa-miR-205	IL15RA	-0.256993	0.00016606	0.00407763	2.43558	0.977333	9.30121	4.00797	1	0	1	-4.76075
hsa-miR-205	INPPL1	-0.220809	0.00107178	0.017145	2.43558	0.147531	9.30121	6.74356	1	1	2	-0.71865
hsa-miR-205	INSR	-0.431266	2.35735e-10	6.89733e-08	2.43558	-0.134723	9.30121	6.24492	0	1	1	0.656258
hsa-miR-205	ITGA7	-0.290412	2.2967e-05	0.000855117	2.43558	-0.764931	9.30121	3.31795	1	0	1	3.7261
hsa-miR-205	KIAA0182	-0.251459	0.00022492	0.00516446	2.43558	-0.0582619	9.30121	6.33528	0	1	1	0.283803
hsa-miR-205	KISS1	-0.376176	4.09199e-08	5.00565e-06	2.43558	0.667198	9.30121	-3.8405	1	0	1	-3.25003
hsa-miR-205	KLC4	-0.341163	6.83653e-07	5.05458e-05	2.43558	0.0742413	9.30121	4.47677	1	0	1	-0.361641
hsa-miR-205	KLHL15	-0.314592	4.66249e-06	0.000238569	2.43558	-0.428538	9.30121	3.87702	0	1	1	2.08748
hsa-miR-205	LCN12	-0.351955	2.97447e-07	2.55946e-05	2.43558	0.928035	9.30121	-1.20547	1	0	1	-4.52061
hsa-miR-205	LCORL	-0.230418	0.000671099	0.011986	2.43558	0.471518	9.30121	4.06217	0	1	1	-2.29684
hsa-miR-205	LMBRD1	-0.243877	0.000337178	0.00706675	2.43558	-0.352723	9.30121	5.30393	1	0	1	1.71817
hsa-miR-205	LPP	-0.234833	0.000537743	0.0101182	2.43558	-0.502573	9.30121	8.34515	1	0	1	2.44811
hsa-miR-205	LRP6	-0.278159	4.88639e-05	0.00155925	2.43558	0.0334045	9.30121	5.59718	0	1	1	-0.162719
hsa-miR-205	LUC7L3	-0.204202	0.00230191	0.0305079	2.43558	0.381731	9.30121	6.71088	0	1	1	-1.85947
hsa-miR-205	LY6H	-0.223049	0.00096259	0.0157999	2.43558	-2.98986	9.30121	-3.26906	1	0	1	14.5641
hsa-miR-205	LYPD6	-0.349476	3.61112e-07	3.00097e-05	2.43558	0.595946	9.30121	2.0358	0	1	1	-2.90295
hsa-miR-205	LYSMD3	-0.209241	0.00183621	0.0257609	2.43558	0.115392	9.30121	4.60862	0	1	1	-0.562091
hsa-miR-205	MAGI1	-0.529471	1.70279e-15	3.83392e-12	2.43558	-1.21485	9.30121	5.0714	0	1	1	5.91771
hsa-miR-205	MAGI3	-0.224517	0.000896676	0.0149714	2.43558	-0.76058	9.30121	4.73142	0	1	1	3.70491
hsa-miR-205	MAP1LC3A	-0.244204	0.00033142	0.00697358	2.43558	-0.0496637	9.30121	3.44596	1	0	1	0.24192
hsa-miR-205	MFNG	-0.259473	0.000144629	0.00365944	2.43558	0.437187	9.30121	2.22123	1	1	2	-2.12961
hsa-miR-205	MGA	-0.189385	0.00434569	0.0489293	2.43558	0.199042	9.30121	5.83502	0	1	1	-0.969568
hsa-miR-205	MGAT4A	-0.53433	8.54078e-16	2.18015e-12	2.43558	-0.158257	9.30121	4.63295	0	1	1	0.770894
hsa-miR-205	MGRN1	-0.541492	3.02619e-16	9.26627e-13	2.43558	0.0446901	9.30121	6.50369	0	1	1	-0.217693
hsa-miR-205	MID1IP1	-0.275337	5.78554e-05	0.00178168	2.43558	0.123149	9.30121	5.41743	0	1	1	-0.599881
hsa-miR-205	MLL	-0.328356	1.76397e-06	0.000109016	2.43558	0.190588	9.30121	6.89413	0	1	1	-0.928386
hsa-miR-205	MLXIP	-0.372377	5.64649e-08	6.53058e-06	2.43558	-0.217305	9.30121	6.62092	1	0	1	1.05853
hsa-miR-205	MT1DP	-0.253501	0.000201256	0.00473677	2.43558	-1.20875	9.30121	-3.05707	1	0	1	5.88801
hsa-miR-205	MYO15B	-0.479874	1.07695e-12	7.8093e-10	2.43558	0.718837	9.30121	5.22914	1	0	1	-3.50157
hsa-miR-205	MYO7A	-0.329769	1.5922e-06	0.000100428	2.43558	1.02477	9.30121	3.08557	1	0	1	-4.99182
hsa-miR-205	MYO7B	-0.441564	8.07175e-11	2.82359e-08	2.43558	2.04775	9.30121	2.46862	1	0	1	-9.97494
hsa-miR-205	N6AMT1	-0.325356	2.18914e-06	0.000129807	2.43558	-0.357893	9.30121	2.39906	1	0	1	1.74336
hsa-miR-205	NACC2	-0.351619	3.05397e-07	2.61583e-05	2.43558	-0.617644	9.30121	4.84123	0	1	1	3.00865
hsa-miR-205	NCOR1	-0.309376	6.65604e-06	0.0003179	2.43558	0.0867164	9.30121	7.5593	1	0	1	-0.42241
hsa-miR-205	NDUFS1	-0.2852	3.1799e-05	0.00110857	2.43558	-0.376336	9.30121	6.20893	1	0	1	1.83319
hsa-miR-205	NEK6	-0.520653	5.79351e-15	1.04181e-11	2.43558	0.615895	9.30121	5.089	0	1	1	-3.00012
hsa-miR-205	NES	-0.190288	0.00418581	0.0475994	2.43558	0.604242	9.30121	4.50445	1	0	1	-2.94336
hsa-miR-205	NFIB	-0.196391	0.00323529	0.0393085	2.43558	-0.562381	9.30121	6.40111	0	1	1	2.73945
hsa-miR-205	NOTCH4	-0.197706	0.00305775	0.03769	2.43558	0.115548	9.30121	4.25144	1	0	1	-0.562853
hsa-miR-205	NPR2	-0.270945	7.49868e-05	0.00218555	2.43558	-0.155654	9.30121	2.61885	1	0	1	0.758215
hsa-miR-205	NR3C2	-0.462923	7.77178e-12	4.02079e-09	2.43558	-1.88055	9.30121	2.12075	0	1	1	9.16047
hsa-miR-205	NRGN	-0.345652	4.85454e-07	3.82289e-05	2.43558	0.962961	9.30121	1.56011	1	0	1	-4.69074
hsa-miR-205	NSF	-0.25216	0.000216519	0.00501441	2.43558	0.516408	9.30121	5.87673	0	1	1	-2.51551
hsa-miR-205	NT5DC1	-0.204152	0.00230703	0.0305574	2.43558	-0.267159	9.30121	4.91086	1	0	1	1.30137
hsa-miR-205	PARD6B	-0.341845	6.49216e-07	4.84607e-05	2.43558	0.712944	9.30121	3.96876	0	1	1	-3.47287
hsa-miR-205	PBXIP1	-0.412683	1.49185e-09	3.20045e-07	2.43558	-1.26293	9.30121	6.03592	1	0	1	6.15196
hsa-miR-205	PCCA	-0.228696	0.00073088	0.0128036	2.43558	-0.904753	9.30121	3.53435	1	0	1	4.4072
hsa-miR-205	PCDH1	-0.278809	4.69851e-05	0.00151163	2.43558	-0.0254514	9.30121	6.38054	1	0	1	0.123978
hsa-miR-205	PDE1C	-0.266565	9.66953e-05	0.00267004	2.43558	-2.05331	9.30121	-0.338974	1	0	1	10.002
hsa-miR-205	PDE3B	-0.229903	0.000688508	0.0122255	2.43558	0.226795	9.30121	3.56761	0	1	1	-1.10476
hsa-miR-205	PDE4A	-0.33854	8.33051e-07	5.93201e-05	2.43558	-0.483148	9.30121	4.28231	1	0	1	2.35349
hsa-miR-205	PDZD3	-0.44798	4.06449e-11	1.59438e-08	2.43558	-0.354111	9.30121	-1.67258	1	0	1	1.72493
hsa-miR-205	PHC2	-0.270364	7.75773e-05	0.00224482	2.43558	-0.00359158	9.30121	6.60675	1	1	2	0.0174952
hsa-miR-205	PHF16	-0.267688	9.0634e-05	0.00253705	2.43558	0.352592	9.30121	4.00769	0	1	1	-1.71753
hsa-miR-205	PHF17	-0.5447	1.88629e-16	6.24101e-13	2.43558	-1.26907	9.30121	4.78459	0	1	1	6.18187
hsa-miR-205	PHYHIPL	-0.199504	0.00282897	0.035577	2.43558	-0.796459	9.30121	0.828497	0	1	1	3.87968
hsa-miR-205	PI16	-0.243812	0.000338322	0.00708546	2.43558	-4.51824	9.30121	-1.31976	1	1	2	22.0091
hsa-miR-205	PLA1A	-0.434064	1.76797e-10	5.42534e-08	2.43558	-0.197055	9.30121	0.221439	1	0	1	0.959886
hsa-miR-205	PLCB1	-0.265463	0.000103016	0.0028063	2.43558	-0.294358	9.30121	4.56181	0	1	1	1.43386
hsa-miR-205	PLCE1	-0.492387	2.33131e-13	2.2197e-10	2.43558	-1.09038	9.30121	3.77268	1	0	1	5.31142
hsa-miR-205	PNPLA2	-0.367731	8.32464e-08	8.98678e-06	2.43558	0.0662256	9.30121	6.6858	1	0	1	-0.322596
hsa-miR-205	POLR3GL	-0.40259	3.88043e-09	7.11396e-07	2.43558	-0.448799	9.30121	3.722	1	0	1	2.18617
hsa-miR-205	PPM1H	-0.461977	8.64983e-12	4.39296e-09	2.43558	0.151576	9.30121	3.71863	0	1	1	-0.738353
hsa-miR-205	PPYR1	-0.191033	0.00405784	0.0465214	2.43558	0.437998	9.30121	-0.611232	1	0	1	-2.13356
hsa-miR-205	PRDM16	-0.525157	3.11355e-15	6.29119e-12	2.43558	-2.23226	9.30121	1.935	0	1	1	10.8737
hsa-miR-205	PRKCE	-0.198347	0.00297433	0.03692	2.43558	-0.263025	9.30121	3.44174	0	1	1	1.28124
hsa-miR-205	PTP4A2	-0.53772	5.24243e-16	1.4597e-12	2.43558	0.187112	9.30121	7.19766	0	1	1	-0.911452
hsa-miR-205	PTPN18	-0.500341	8.52857e-14	9.61073e-11	2.43558	0.231107	9.30121	5.80331	1	0	1	-1.12576
hsa-miR-205	PTPRJ	-0.569693	3.96662e-18	2.59412e-14	2.43558	-0.151041	9.30121	5.02907	0	1	1	0.735744
hsa-miR-205	PTPRM	-0.29094	2.22133e-05	0.000832683	2.43558	-0.952067	9.30121	4.49535	0	1	1	4.63768
hsa-miR-205	RAB11FIP1	-0.219903	0.00111901	0.0177208	2.43558	0.648166	9.30121	7.39	0	1	1	-3.15732
hsa-miR-205	RAB9B	-0.196818	0.0031767	0.0387802	2.43558	-2.03803	9.30121	-0.13261	0	1	1	9.92757
hsa-miR-205	RANBP2	-0.200356	0.00272603	0.0346144	2.43558	0.137341	9.30121	7.3	0	1	1	-0.669011
hsa-miR-205	RAPGEF2	-0.413576	1.36872e-09	2.97445e-07	2.43558	-0.213302	9.30121	5.03843	1	0	1	1.03903
hsa-miR-205	RARA	-0.410676	1.80878e-09	3.75764e-07	2.43558	0.365616	9.30121	5.4219	0	1	1	-1.78098
hsa-miR-205	RASGRP2	-0.314015	4.85128e-06	0.000246401	2.43558	-0.669669	9.30121	1.02775	1	0	1	3.26207
hsa-miR-205	RBM47	-0.28581	3.0622e-05	0.00107596	2.43558	-0.097586	9.30121	7.07497	0	1	1	0.475357
hsa-miR-205	RBMS2	-0.305748	8.49253e-06	0.000386679	2.43558	0.115759	9.30121	5.67082	0	1	1	-0.563883
hsa-miR-205	RBPMS2	-0.218393	0.00120204	0.0187126	2.43558	-2.76855	9.30121	1.83077	1	1	2	13.4861
hsa-miR-205	RCSD1	-0.277501	5.08347e-05	0.00160897	2.43558	-0.104127	9.30121	2.40399	1	0	1	0.50722
hsa-miR-205	RNF157	-0.342445	6.20297e-07	4.66908e-05	2.43558	1.24672	9.30121	2.1133	0	1	1	-6.07297
hsa-miR-205	RNF213	-0.207994	0.00194275	0.0268792	2.43558	1.07484	9.30121	8.42304	0	1	1	-5.23574
hsa-miR-205	RORC	-0.408157	2.29923e-09	4.5983e-07	2.43558	-1.42403	9.30121	1.23941	1	0	1	6.93669
hsa-miR-205	RPS6KA3	-0.285003	3.21886e-05	0.00111926	2.43558	0.746387	9.30121	6.45179	0	1	1	-3.63577
hsa-miR-205	S100A1	-0.203576	0.00236659	0.0311469	2.43558	-0.876531	9.30121	0.461351	1	0	1	4.26973
hsa-miR-205	SARM1	-0.429666	2.77557e-10	7.90274e-08	2.43558	-0.459468	9.30121	4.59732	1	0	1	2.23814
hsa-miR-205	SATB2	-0.257061	0.000165434	0.00406546	2.43558	1.0229	9.30121	3.01291	0	1	1	-4.98273
hsa-miR-205	SCAND2	-0.328386	1.76022e-06	0.000108827	2.43558	0.0797827	9.30121	3.46383	1	0	1	-0.388634
hsa-miR-205	SCMH1	-0.308535	7.04458e-06	0.000332757	2.43558	-0.364676	9.30121	5.11167	0	1	1	1.7764
hsa-miR-205	SECISBP2L	-0.275765	5.63991e-05	0.00174613	2.43558	-0.882731	9.30121	5.4609	0	1	1	4.29993
hsa-miR-205	SEMA6B	-0.219509	0.00114015	0.017976	2.43558	0.186494	9.30121	3.38682	1	0	1	-0.908442
hsa-miR-205	SEPT6	-0.293209	1.9236e-05	0.000742618	2.43558	-0.476152	9.30121	4.5076	1	0	1	2.31942
hsa-miR-205	SERPINA5	-0.572414	2.55342e-18	1.82068e-14	2.43558	-2.43546	9.30121	-0.427878	1	0	1	11.8635
hsa-miR-205	SH2D6	-0.22227	0.000999367	0.0162566	2.43558	-0.500751	9.30121	-3.41208	1	0	1	2.43924
hsa-miR-205	SH3BP5	-0.2447	0.000322875	0.00683474	2.43558	-0.45989	9.30121	4.32295	1	0	1	2.2402
hsa-miR-205	SHROOM3	-0.459057	1.20162e-11	5.76789e-09	2.43558	-1.12065	9.30121	6.19454	1	1	2	5.45886
hsa-miR-205	SIK2	-0.435554	1.51535e-10	4.77269e-08	2.43558	-1.41358	9.30121	5.87527	0	1	1	6.88578
hsa-miR-205	SLC19A2	-0.273285	6.53437e-05	0.00195996	2.43558	-0.549147	9.30121	4.29831	0	1	1	2.67499
hsa-miR-205	SLC25A19	-0.225391	0.000859413	0.0144938	2.43558	0.819534	9.30121	3.3162	1	0	1	-3.99209
hsa-miR-205	SLC29A2	-0.38784	1.48333e-08	2.16201e-06	2.43558	0.71174	9.30121	4.21361	1	0	1	-3.467
hsa-miR-205	SLC30A7	-0.301616	1.11652e-05	0.000481209	2.43558	0.520367	9.30121	6.03964	0	1	1	-2.53479
hsa-miR-205	SLC35A1	-0.422141	5.91539e-10	1.482e-07	2.43558	0.167428	9.30121	3.93572	1	1	2	-0.815571
hsa-miR-205	SLC35B3	-0.337075	9.29498e-07	6.48634e-05	2.43558	0.000660436	9.30121	4.36889	1	1	2	-0.00321709
hsa-miR-205	SLC39A5	-0.439072	1.04961e-10	3.51403e-08	2.43558	2.95136	9.30121	0.408799	1	0	1	-14.3766
hsa-miR-205	SLC4A4	-0.546407	1.46376e-16	5.10691e-13	2.43558	-2.28749	9.30121	1.80577	0	1	1	11.1427
hsa-miR-205	SLC7A7	-0.450176	3.20308e-11	1.30831e-08	2.43558	1.93559	9.30121	3.71139	1	0	1	-9.42856
hsa-miR-205	SNX27	-0.222753	0.000976416	0.015972	2.43558	0.235189	9.30121	5.80292	0	1	1	-1.14565
hsa-miR-205	SORBS1	-0.348751	3.82048e-07	3.14173e-05	2.43558	-2.40725	9.30121	5.18217	0	1	1	11.7261
hsa-miR-205	SP140	-0.198594	0.0029427	0.0366336	2.43558	1.14536	9.30121	2.3115	1	0	1	-5.57924
hsa-miR-205	SP4	-0.329358	1.64041e-06	0.000102857	2.43558	0.315177	9.30121	3.60564	0	1	1	-1.53528
hsa-miR-205	SPATA13	-0.565643	7.58256e-18	4.42613e-14	2.43558	-0.00878553	9.30121	5.31577	0	1	1	0.0427957
hsa-miR-205	SPOPL	-0.200314	0.00273104	0.0346621	2.43558	0.150023	9.30121	5.05026	0	1	1	-0.730788
hsa-miR-205	SPRY1	-0.554213	4.50512e-17	1.90282e-13	2.43558	-0.0435791	9.30121	4.56636	0	1	1	0.212281
hsa-miR-205	SSR2	-0.230243	0.000676982	0.0120662	2.43558	0.400429	9.30121	7.13969	1	0	1	-1.95056
hsa-miR-205	STARD3	-0.235889	0.000509655	0.00970853	2.43558	0.953479	9.30121	5.28473	1	0	1	-4.64455
hsa-miR-205	STS	-0.472115	2.69719e-12	1.66719e-09	2.43558	-0.925439	9.30121	4.14432	0	1	1	4.50796
hsa-miR-205	SUSD1	-0.463617	7.18292e-12	3.76609e-09	2.43558	0.240896	9.30121	3.66618	1	1	2	-1.17344
hsa-miR-205	SYPL2	-0.312693	5.31173e-06	0.000265118	2.43558	-2.0365	9.30121	-0.773406	0	1	1	9.9201
hsa-miR-205	SYT13	-0.305859	8.42946e-06	0.000384358	2.43558	-0.758205	9.30121	1.54955	0	1	1	3.69334
hsa-miR-205	TAPT1	-0.272396	6.8861e-05	0.00204285	2.43558	-0.519051	9.30121	4.10478	0	1	1	2.52838
hsa-miR-205	TC2N	-0.26367	0.000114122	0.00304086	2.43558	0.521254	9.30121	5.97217	0	1	1	-2.53911
hsa-miR-205	TGFBRAP1	-0.234654	0.000542624	0.0101895	2.43558	-0.242144	9.30121	4.66681	1	0	1	1.17952
hsa-miR-205	TJP3	-0.360526	1.50187e-07	1.45964e-05	2.43558	0.233403	9.30121	3.87407	1	0	1	-1.13695
hsa-miR-205	TM9SF3	-0.500008	8.90082e-14	9.94034e-11	2.43558	-0.205116	9.30121	8.116	0	1	1	0.999155
hsa-miR-205	TMEM236	-0.207664	0.00197189	0.0271808	2.43558	0.0978634	9.30121	-3.18103	0	1	1	-0.476708
hsa-miR-205	TMPRSS5	-0.376377	4.02226e-08	4.93593e-06	2.43558	0.322754	9.30121	-1.72391	1	0	1	-1.57219
hsa-miR-205	TOB2	-0.322437	2.69502e-06	0.000153471	2.43558	-0.399214	9.30121	6.36135	0	1	1	1.94464
hsa-miR-205	TPP2	-0.231857	0.000624638	0.0113487	2.43558	0.371089	9.30121	5.64012	0	1	1	-1.80763
hsa-miR-205	TRAK2	-0.406374	2.72184e-09	5.28868e-07	2.43558	-0.313841	9.30121	5.27767	0	1	1	1.52877
hsa-miR-205	TSHR	-0.246222	0.000297877	0.00642068	2.43558	-0.457645	9.30121	-2.39716	1	0	1	2.22926
hsa-miR-205	TTC9C	-0.260148	0.000139261	0.00355341	2.43558	0.727993	9.30121	3.21894	1	0	1	-3.54617
hsa-miR-205	UBIAD1	-0.268758	8.51844e-05	0.00241585	2.43558	0.401236	9.30121	4.45658	0	1	1	-1.95448
hsa-miR-205	UNC5C	-0.337079	9.29256e-07	6.48494e-05	2.43558	-0.516367	9.30121	1.47658	1	1	2	2.51531
hsa-miR-205	USHBP1	-0.298719	1.34929e-05	0.000559593	2.43558	-0.388875	9.30121	-0.0948984	1	0	1	1.89427
hsa-miR-205	UVRAG	-0.303551	9.8272e-06	0.000434496	2.43558	0.193998	9.30121	4.88478	1	0	1	-0.944995
hsa-miR-205	VIP	-0.226464	0.000815583	0.0139262	2.43558	-3.6788	9.30121	-2.759	0	1	1	17.92
hsa-miR-205	VNN2	-0.340122	7.39613e-07	5.38674e-05	2.43558	1.1444	9.30121	0.404762	1	0	1	-5.57454
hsa-miR-205	WWC1	-0.28257	3.73841e-05	0.00126114	2.43558	0.129021	9.30121	5.37815	0	1	1	-0.628481
hsa-miR-205	XPNPEP2	-0.313827	4.91426e-06	0.000248994	2.43558	-1.44151	9.30121	-0.598461	1	0	1	7.02185
hsa-miR-205	ZBTB12	-0.225982	0.000835017	0.0141798	2.43558	1.10562	9.30121	1.57902	1	0	1	-5.38565
hsa-miR-205	ZBTB16	-0.221741	0.00102507	0.0165735	2.43558	-3.69772	9.30121	0.351793	1	0	1	18.0122
hsa-miR-205	ZBTB38	-0.237591	0.000467255	0.00908436	2.43558	0.235503	9.30121	6.51521	0	1	1	-1.14717
hsa-miR-205	ZDHHC14	-0.412885	1.46309e-09	3.14611e-07	2.43558	0.302052	9.30121	3.26179	1	0	1	-1.47134
hsa-miR-205	ZDHHC9	-0.235199	0.000527859	0.0099738	2.43558	0.699835	9.30121	6.41898	0	1	1	-3.40901
hsa-miR-205	ZEB1	-0.278334	4.83502e-05	0.00154654	2.43558	-0.376954	9.30121	4.72026	0	1	1	1.8362
hsa-miR-205	ZHX3	-0.214479	0.00144383	0.0214882	2.43558	-0.849985	9.30121	5.17099	0	1	1	4.14041
hsa-miR-205	ZNF35	-0.244862	0.000320121	0.0067888	2.43558	0.284203	9.30121	2.89821	1	0	1	-1.3844
hsa-miR-205	ZNF483	-0.201387	0.00260593	0.0334656	2.43558	-1.66616	9.30121	0.0614657	1	0	1	8.11614
hsa-miR-205	ZNF652	-0.326386	2.03324e-06	0.00012231	2.43558	-0.287804	9.30121	5.85992	0	1	1	1.40194
hsa-miR-205	ZNF684	-0.302373	1.06221e-05	0.000462364	2.43558	-0.151982	9.30121	1.24219	1	0	1	0.74033
hsa-miR-20a	EDA	-0.23199	0.000620503	0.0112906	1.1931	-1.4746	9.16385	1.6343	1	0	1	3.51871
hsa-miR-20a	ITPR2	-0.193381	0.00367696	0.043237	1.1931	-0.213013	9.16385	5.23802	0	1	1	0.508295
hsa-miR-20a*	WDR49	-0.218313	0.00120657	0.0187658	0.953735	-0.778225	2.72883	-3.38979	1	0	1	1.48444
hsa-miR-20a*	ZNF565	-0.216962	0.00128581	0.0196856	0.953735	-0.200722	2.72883	1.7482	1	0	1	0.382872
hsa-miR-20b	APP	-0.191177	0.00403344	0.046315	-0.715099	0.379021	3.5506	9.2745	1	1	2	0.542076
hsa-miR-20b	ARHGAP1	-0.196369	0.00323827	0.0393352	-0.715099	0.136065	3.5506	7.38539	0	1	1	0.1946
hsa-miR-20b	EGLN3	-0.232	0.000620185	0.0112862	-0.715099	-0.130671	3.5506	3.97291	0	1	1	-0.186885
hsa-miR-20b	FAM40B	-0.225889	0.000838797	0.0142287	-0.715099	2.44325	3.5506	2.69451	0	1	1	3.49433
hsa-miR-20b	FBLIM1	-0.243743	0.000339552	0.0071047	-0.715099	0.708747	3.5506	6.53081	1	0	1	1.01365
hsa-miR-20b	MAP4	-0.203497	0.00237493	0.0312295	-0.715099	-0.0889838	3.5506	7.90393	1	0	1	-0.127265
hsa-miR-20b	OSBPL5	-0.25137	0.000226008	0.00518399	-0.715099	0.151165	3.5506	4.51299	0	1	1	0.216196
hsa-miR-20b	PPARD	-0.193002	0.00373614	0.0437527	-0.715099	0.368501	3.5506	6.48115	1	1	2	0.52703
hsa-miR-20b	PRRG1	-0.198209	0.00299209	0.0370879	-0.715099	0.868969	3.5506	3.32245	0	1	1	1.2428
hsa-miR-20b	RBMS2	-0.200593	0.00269802	0.034347	-0.715099	0.115759	3.5506	5.67082	0	1	1	0.165559
hsa-miR-20b	REEP3	-0.193277	0.00369312	0.0433792	-0.715099	0.161442	3.5506	6.23942	0	1	1	0.230895
hsa-miR-20b	RHBDF1	-0.242222	0.00036772	0.00755464	-0.715099	0.989372	3.5506	5.07744	1	0	1	1.415
hsa-miR-20b	SEMA4B	-0.265794	0.000101077	0.00276466	-0.715099	1.13576	3.5506	7.9029	0	1	1	1.62436
hsa-miR-20b	VAV2	-0.247036	0.000285273	0.00620908	-0.715099	1.40108	3.5506	5.86573	0	1	1	2.00383
hsa-miR-20b	ZDHHC8	-0.194573	0.00349599	0.0416479	-0.715099	0.370062	3.5506	5.68638	0	1	1	0.529262
hsa-miR-21	DLGAP1	-0.20196	0.00254132	0.0328423	1.53302	-0.654616	18.1823	-1.02921	0	1	1	2.00709
hsa-miR-21	EIF2C4	-0.244306	0.000329654	0.00694583	1.53302	-0.564988	18.1823	4.75209	0	1	1	1.73228
hsa-miR-21	PARD3B	-0.235519	0.000519337	0.00985062	1.53302	-1.23399	18.1823	3.44325	1	0	1	3.78348
hsa-miR-21	SNTB1	-0.263578	0.000114722	0.00305309	1.53302	-1.47199	18.1823	4.03564	1	0	1	4.51318
hsa-miR-21	TDH	-0.219705	0.0011296	0.0178491	1.53302	-1.45519	18.1823	-2.84978	1	0	1	4.46168
hsa-miR-21	YPEL1	-0.292757	1.97971e-05	0.000759736	1.53302	-0.635859	18.1823	3.01056	1	0	1	1.94957
hsa-miR-21*	EEF1A1	-0.191899	0.00391336	0.045287	1.74979	-0.251506	11.2619	8.66086	1	0	1	0.880165
hsa-miR-21*	FBXO15	-0.199352	0.00284767	0.0357495	1.74979	-0.432979	11.2619	-2.27502	1	0	1	1.51524
hsa-miR-210	ANKRD24	-0.26299	0.00011862	0.00313488	1.16833	-1.13517	8.51231	-0.120967	1	0	1	2.65251
hsa-miR-210	B3GALT5	-0.220153	0.00110579	0.0175602	1.16833	0.121246	8.51231	0.23672	1	0	1	-0.28331
hsa-miR-210	BRP44L	-0.21721	0.0012709	0.0195142	1.16833	-0.930345	8.51231	4.38676	1	0	1	2.1739
hsa-miR-210	CAPN9	-0.289084	2.49675e-05	0.00091406	1.16833	-2.98243	8.51231	-1.10795	1	0	1	6.96892
hsa-miR-210	CYP2F1	-0.199638	0.00281252	0.0354248	1.16833	0.0881001	8.51231	-3.79238	1	0	1	-0.20586
hsa-miR-210	FHIT	-0.318249	3.61791e-06	0.000194697	1.16833	-1.15623	8.51231	1.13465	1	0	1	2.70172
hsa-miR-210	FUT8	-0.216436	0.00131788	0.020058	1.16833	-0.195904	8.51231	5.11646	1	0	1	0.457761
hsa-miR-210	GPD1L	-0.315992	4.23271e-06	0.000220852	1.16833	-1.18025	8.51231	4.89957	1	1	2	2.75784
hsa-miR-210	KIF13B	-0.2673	9.26855e-05	0.00258235	1.16833	-0.63675	8.51231	5.91789	1	0	1	1.48787
hsa-miR-210	LCK	-0.201158	0.00263218	0.033719	1.16833	1.66454	8.51231	2.56039	1	0	1	-3.88946
hsa-miR-210	PLXNC1	-0.290977	2.21621e-05	0.000831137	1.16833	0.888726	8.51231	3.81946	1	0	1	-2.07665
hsa-miR-210	RABGAP1L	-0.203694	0.00235436	0.0310267	1.16833	0.022119	8.51231	5.77431	1	0	1	-0.0516846
hsa-miR-210	SAMD13	-0.196034	0.00328505	0.0397565	1.16833	-1.33278	8.51231	-0.581911	1	0	1	3.11426
hsa-miR-210	SLC43A1	-0.326331	2.04131e-06	0.000122694	1.16833	-0.962418	8.51231	3.15045	1	0	1	2.24884
hsa-miR-210	UBASH3A	-0.258637	0.000151546	0.00379654	1.16833	1.05893	8.51231	-0.50915	1	0	1	-2.47437
hsa-miR-212	ARHGEF11	-0.189297	0.00436156	0.0490638	0.789424	0.169847	2.12378	6.59421	0	1	1	-0.268162
hsa-miR-212	BRWD1	-0.218675	0.0011861	0.0185228	0.789424	-0.068958	2.12378	6.10248	0	1	1	0.108874
hsa-miR-212	DYNLL2	-0.264991	0.000105839	0.00286574	0.789424	0.00858062	2.12378	4.60575	1	1	2	-0.0135475
hsa-miR-212	INTS6	-0.258851	0.00014975	0.00376093	0.789424	-0.0127306	2.12378	5.40231	1	1	2	0.0200997
hsa-miR-212	KIF3A	-0.190876	0.00408446	0.0467477	0.789424	0.391502	2.12378	3.93821	1	0	1	-0.618123
hsa-miR-212	KITLG	-0.195025	0.00342952	0.0410533	0.789424	-0.274973	2.12378	5.57442	0	1	1	0.434141
hsa-miR-212	KLHDC10	-0.198984	0.00289354	0.0361756	0.789424	-0.0869602	2.12378	5.66764	0	1	1	0.137297
hsa-miR-212	MYCBP2	-0.242026	0.000371493	0.00761382	0.789424	0.111921	2.12378	6.76301	1	1	2	-0.176706
hsa-miR-212	SAMD12	-0.287	2.84402e-05	0.00101393	0.789424	0.38096	2.12378	4.56935	0	1	1	-0.601478
hsa-miR-212	SMARCA5	-0.209751	0.00179415	0.0253145	0.789424	0.371546	2.12378	6.91583	0	1	1	-0.586615
hsa-miR-212	SRRM2	-0.189451	0.00433388	0.0488321	0.789424	0.0907053	2.12378	9.90033	1	0	1	-0.14321
hsa-miR-212	USP38	-0.207557	0.00198138	0.027278	0.789424	0.245366	2.12378	5.56081	0	1	1	-0.387395
hsa-miR-212	YLPM1	-0.190474	0.00415355	0.047328	0.789424	0.153414	2.12378	6.21502	1	0	1	-0.242217
hsa-miR-214	ACAA1	-0.213471	0.00151282	0.022254	0.897544	-0.100603	2.58148	4.93611	1	0	1	0.180591
hsa-miR-214	ACADVL	-0.19419	0.00355318	0.0421505	0.897544	-0.387003	2.58148	7.12356	1	0	1	0.694705
hsa-miR-214	ATP2A3	-0.270466	7.71183e-05	0.00223444	0.897544	-0.636669	2.58148	5.66562	0	1	1	1.14288
hsa-miR-214	ATP8A1	-0.192086	0.00388291	0.0450249	0.897544	-1.60653	2.58148	3.66259	0	1	1	2.88387
hsa-miR-214	BAHD1	-0.197954	0.00302518	0.0373901	0.897544	-0.0195688	2.58148	5.24197	0	1	1	0.0351277
hsa-miR-214	CAPN5	-0.268738	8.52812e-05	0.00241809	0.897544	-0.315863	2.58148	5.43809	0	1	1	0.567002
hsa-miR-214	CDC42EP1	-0.194192	0.00355285	0.042148	0.897544	0.0375874	2.58148	7.3971	1	0	1	-0.0674727
hsa-miR-214	CLPTM1	-0.224929	0.00087893	0.0147466	0.897544	0.362338	2.58148	7.29824	1	0	1	-0.650429
hsa-miR-214	EFCAB4A	-0.22817	0.000750056	0.0130599	0.897544	-0.229573	2.58148	2.98481	1	1	2	0.412104
hsa-miR-214	ESRRA	-0.322435	2.69543e-06	0.000153484	0.897544	0.252104	2.58148	5.59509	0	1	1	-0.45255
hsa-miR-214	FA2H	-0.249272	0.000253109	0.00565876	0.897544	-0.529996	2.58148	3.61911	1	0	1	0.95139
hsa-miR-214	FAM102A	-0.225339	0.000861568	0.0145223	0.897544	-0.437442	2.58148	7.21824	1	1	2	0.785247
hsa-miR-214	FOXO4	-0.20691	0.00203986	0.0278772	0.897544	-0.310964	2.58148	3.47993	0	1	1	0.558208
hsa-miR-214	GAL3ST1	-0.189902	0.00425352	0.0481651	0.897544	-0.949347	2.58148	-0.136219	1	0	1	1.70416
hsa-miR-214	GPD1	-0.254763	0.000187803	0.00448776	0.897544	0.537732	2.58148	0.424665	0	1	1	-0.965277
hsa-miR-214	GPR35	-0.212564	0.00157747	0.022968	0.897544	0.9437	2.58148	2.72657	1	0	1	-1.69403
hsa-miR-214	IHH	-0.251777	0.000221068	0.00509539	0.897544	-0.9217	2.58148	-0.485631	0	1	1	1.65453
hsa-miR-214	KIAA1522	-0.211111	0.00168621	0.0241508	0.897544	0.272868	2.58148	8.01905	0	1	1	-0.489823
hsa-miR-214	LIPH	-0.260185	0.000138972	0.00354767	0.897544	0.0427161	2.58148	3.90311	1	0	1	-0.0766792
hsa-miR-214	LYSMD2	-0.192782	0.00377089	0.0440579	0.897544	0.84457	2.58148	3.43357	1	0	1	-1.51608
hsa-miR-214	MST1R	-0.290453	2.29081e-05	0.000853407	0.897544	0.589299	2.58148	5.32946	1	0	1	-1.05784
hsa-miR-214	MT1H	-0.252441	0.000213236	0.00495542	0.897544	-1.97457	2.58148	-0.520862	1	0	1	3.54453
hsa-miR-214	MTHFR	-0.273314	6.52315e-05	0.00195736	0.897544	-0.497532	2.58148	5.24583	0	1	1	0.893113
hsa-miR-214	NDOR1	-0.241568	0.000380483	0.00775648	0.897544	0.245912	2.58148	5.57024	0	1	1	-0.441435
hsa-miR-214	PDE8A	-0.2232	0.000955647	0.0157142	0.897544	-0.0141747	2.58148	5.34249	1	0	1	0.0254449
hsa-miR-214	PFKL	-0.194278	0.00353993	0.042035	0.897544	0.109488	2.58148	7.33228	1	0	1	-0.19654
hsa-miR-214	PNPLA7	-0.200769	0.00267739	0.0341518	0.897544	-2.07041	2.58148	2.01626	1	0	1	3.71657
hsa-miR-214	TMCO4	-0.211821	0.0016323	0.0235667	0.897544	-0.127455	2.58148	4.52128	1	0	1	0.228793
hsa-miR-214	TMEM229B	-0.231042	0.000650593	0.0117051	0.897544	0.820967	2.58148	2.54206	0	1	1	-1.47371
hsa-miR-214	ZNF710	-0.279591	4.48169e-05	0.00145606	0.897544	-0.405315	2.58148	5.46134	0	1	1	0.727576
hsa-miR-214	ZSWIM5	-0.199579	0.0028198	0.0354951	0.897544	-0.0692095	2.58148	2.87083	0	1	1	0.124237
hsa-miR-214*	DUSP4	-0.27549	5.73308e-05	0.00176898	0.870561	-0.261026	3.61067	4.85112	1	0	1	0.454478
hsa-miR-214*	GAK	-0.281219	4.05991e-05	0.00134623	0.870561	0.0777854	3.61067	6.77267	1	0	1	-0.135434
hsa-miR-214*	GDPD1	-0.202067	0.00252936	0.0327274	0.870561	0.0656195	3.61067	1.33707	1	0	1	-0.114252
hsa-miR-214*	HMGCS2	-0.302163	1.07702e-05	0.000467531	0.870561	-2.95155	3.61067	0.258584	1	0	1	5.13901
hsa-miR-214*	MUC5AC	-0.255211	0.000183236	0.004402	0.870561	-2.57591	3.61067	1.46187	1	0	1	4.48498
hsa-miR-214*	MYBPC3	-0.231729	0.000628643	0.0114032	0.870561	-2.33715	3.61067	-2.70906	1	0	1	4.06926
hsa-miR-214*	PSCA	-0.2451	0.000316131	0.00672414	0.870561	-3.84759	3.61067	2.95364	1	0	1	6.69912
hsa-miR-215	ANGPTL4	-0.288629	2.56889e-05	0.000935038	0.940381	0.303261	5.75177	3.29797	1	0	1	-0.570361
hsa-miR-215	C5orf27	-0.254285	0.000192794	0.00458076	0.940381	-1.98992	5.75177	-3.68672	1	0	1	3.74256
hsa-miR-215	CABYR	-0.227692	0.000767912	0.0132975	0.940381	1.36135	5.75177	1.5548	1	0	1	-2.56037
hsa-miR-215	DICER1	-0.203093	0.00241762	0.0316464	0.940381	0.240454	5.75177	6.6015	0	1	1	-0.452237
hsa-miR-215	DSC1	-0.342803	6.03643e-07	4.56882e-05	0.940381	1.87734	5.75177	-1.14308	1	0	1	-3.53083
hsa-miR-215	FOXN1	-0.309816	6.46088e-06	0.000310363	0.940381	2.21715	5.75177	1.14731	0	1	1	-4.16994
hsa-miR-215	GJB2	-0.235779	0.000512536	0.00975176	0.940381	3.35	5.75177	6.85989	1	0	1	-6.30054
hsa-miR-215	GRHL1	-0.242297	0.000366281	0.00753203	0.940381	1.52572	5.75177	4.83124	0	1	1	-2.86952
hsa-miR-215	HCK	-0.247139	0.000283701	0.00618299	0.940381	1.29038	5.75177	3.05054	1	0	1	-2.4269
hsa-miR-215	KCNA7	-0.402365	3.96261e-09	7.2402e-07	0.940381	2.12377	5.75177	-2.99768	1	0	1	-3.9943
hsa-miR-215	MGAT1	-0.211359	0.0016672	0.0239449	0.940381	0.333989	5.75177	6.69096	1	0	1	-0.628154
hsa-miR-215	NCOA3	-0.234761	0.00053969	0.0101471	0.940381	0.630396	5.75177	6.83537	0	1	1	-1.18562
hsa-miR-215	NXT2	-0.194505	0.00350613	0.0417382	0.940381	0.862656	5.75177	4.33651	1	0	1	-1.62245
hsa-miR-215	PC	-0.283988	3.42686e-05	0.00117678	0.940381	0.342613	5.75177	5.03264	1	0	1	-0.644373
hsa-miR-215	PERP	-0.326769	1.97799e-06	0.000119628	0.940381	1.65851	5.75177	9.42277	1	0	1	-3.11927
hsa-miR-215	SLC35F3	-0.452386	2.51635e-11	1.06888e-08	0.940381	-0.476263	5.75177	-1.11853	1	0	1	0.895737
hsa-miR-215	TBC1D2	-0.359249	1.66497e-07	1.58814e-05	0.940381	1.28416	5.75177	5.31312	1	0	1	-2.41519
hsa-miR-215	TLR6	-0.319653	3.27952e-06	0.000179857	0.940381	1.06583	5.75177	1.87034	1	0	1	-2.00458
hsa-miR-217	ESM1	-0.228382	0.000742287	0.0129572	0.100219	4.29972	4.30499	1.80437	1	0	1	-0.861823
hsa-miR-217	KRT6B	-0.191308	0.00401151	0.0461264	0.100219	5.46329	4.30499	5.88088	1	0	1	-1.09505
hsa-miR-217	TMEM41A	-0.197666	0.00306296	0.0377376	0.100219	1.27018	4.30499	5.26782	1	0	1	-0.254592
hsa-miR-217	VSNL1	-0.192293	0.00384927	0.0447385	0.100219	2.4153	4.30499	3.73205	1	1	2	-0.484116
hsa-miR-217	YWHAG	-0.221713	0.00102642	0.01659	0.100219	1.10922	4.30499	7.57931	0	1	1	-0.222329
hsa-miR-218	ATXN7L3	-0.199588	0.00281866	0.0354844	-0.638075	0.919398	4.41769	6.14298	1	0	1	1.17329
hsa-miR-218	CYP2C19	-0.206523	0.00207559	0.0282405	-0.638075	-0.148843	4.41769	3.20941	1	0	1	-0.189946
hsa-miR-218	HIST3H2A	-0.190091	0.00422018	0.0478837	-0.638075	1.54561	4.41769	1.88503	1	0	1	1.97243
hsa-miR-218	LRRFIP1	-0.222156	0.00100488	0.0163245	-0.638075	0.24149	4.41769	7.40568	0	1	1	0.308178
hsa-miR-218	POLD4	-0.27776	5.00489e-05	0.00158928	-0.638075	0.647921	4.41769	5.37569	1	0	1	0.826844
hsa-miR-218	TINAGL1	-0.189151	0.00438806	0.0492871	-0.638075	0.695877	4.41769	6.29143	1	0	1	0.888043
hsa-miR-218	TOX3	-0.217887	0.00123109	0.0190534	-0.638075	-0.535573	4.41769	0.876856	0	1	1	-0.683472
hsa-miR-22	ABCD4	-0.251094	0.000229411	0.005244	0.0754312	0.299984	15.8533	4.21155	1	0	1	-0.0452564
hsa-miR-22	AKNA	-0.271409	7.29732e-05	0.00213878	0.0754312	0.0371946	15.8533	5.167	1	0	1	-0.00561128
hsa-miR-22	ARHGDIG	-0.19617	0.00326602	0.0395869	0.0754312	-4.48179	15.8533	-2.26786	1	0	1	0.676135
hsa-miR-22	ARRB1	-0.227915	0.000759546	0.0131872	0.0754312	-1.5648	15.8533	4.60888	0	1	1	0.23607
hsa-miR-22	ATP8A1	-0.244133	0.000332664	0.00699406	0.0754312	-1.60653	15.8533	3.66259	0	1	1	0.242365
hsa-miR-22	BRSK2	-0.209226	0.00183746	0.0257747	0.0754312	-0.113295	15.8533	0.23047	0	1	1	0.0170919
hsa-miR-22	C2orf50	-0.303432	9.90462e-06	0.000437229	0.0754312	0.174386	15.8533	-2.8034	1	0	1	-0.0263082
hsa-miR-22	CRLS1	-0.223407	0.000946126	0.0155955	0.0754312	-0.0370477	15.8533	5.4596	1	0	1	0.0055891
hsa-miR-22	DOK7	-0.230423	0.000670945	0.0119839	0.0754312	-0.668899	15.8533	0.347934	1	0	1	0.100912
hsa-miR-22	ENTPD8	-0.195767	0.00332269	0.0400935	0.0754312	0.114951	15.8533	0.200273	1	0	1	-0.0173417
hsa-miR-22	FA2H	-0.24991	0.000244556	0.0055099	0.0754312	-0.529996	15.8533	3.61911	1	0	1	0.0799566
hsa-miR-22	HSD17B13	-0.198757	0.00292205	0.0364421	0.0754312	0.190704	15.8533	-2.09162	1	0	1	-0.0287701
hsa-miR-22	HTR2B	-0.307069	7.77429e-06	0.000360253	0.0754312	-0.393677	15.8533	-0.220969	1	0	1	0.0593911
hsa-miR-22	INSIG1	-0.214191	0.00146324	0.0217058	0.0754312	-0.575989	15.8533	5.55946	1	0	1	0.0868951
hsa-miR-22	KIAA0040	-0.220355	0.00109522	0.0174331	0.0754312	0.0877194	15.8533	5.57173	0	1	1	-0.0132336
hsa-miR-22	LRCH1	-0.270611	7.6467e-05	0.00221972	0.0754312	0.0230498	15.8533	4.92167	0	1	1	-0.00347735
hsa-miR-22	LY6H	-0.204277	0.00229429	0.0304321	0.0754312	-2.98986	15.8533	-3.26906	1	0	1	0.451058
hsa-miR-22	NFIB	-0.254335	0.000192267	0.00457094	0.0754312	-0.562381	15.8533	6.40111	0	1	1	0.0848422
hsa-miR-22	PKD1L3	-0.269097	8.35247e-05	0.0023788	0.0754312	-0.307421	15.8533	-1.22089	1	0	1	0.0463783
hsa-miR-22	PSD2	-0.287659	2.72957e-05	0.000981255	0.0754312	0.0881903	15.8533	-2.57855	1	0	1	-0.0133046
hsa-miR-22	RAMP1	-0.293358	1.90538e-05	0.000737127	0.0754312	-0.83965	15.8533	2.4044	1	0	1	0.126672
hsa-miR-22	SIRT1	-0.342135	6.35085e-07	4.75959e-05	0.0754312	-0.125273	15.8533	4.60983	0	1	1	0.018899
hsa-miR-22	SLC25A37	-0.215659	0.00136667	0.0206173	0.0754312	0.68916	15.8533	4.67832	1	0	1	-0.103968
hsa-miR-22	SRSF10	-0.29612	1.59635e-05	0.000640076	0.0754312	0.5504	15.8533	3.03783	0	1	1	-0.0830348
hsa-miR-22	TNFSF15	-0.260098	0.000139654	0.00356121	0.0754312	1.43303	15.8533	3.0395	0	1	1	-0.21619
hsa-miR-22*	TMEM38A	-0.221821	0.00102113	0.0165249	0.723329	-0.864226	4.90402	1.45278	1	0	1	1.25024
hsa-miR-221	FBXL13	-0.26666	9.61699e-05	0.00265829	1.23506	-1.9598	8.24518	0.0436781	1	0	1	4.84096
hsa-miR-221	KCNE2	-0.239495	0.000423656	0.00842478	1.23506	-5.74491	8.24518	-1.8192	1	0	1	14.1907
hsa-miR-221	KIAA0494	-0.238064	0.000456061	0.00891762	1.23506	-0.587285	8.24518	7.40827	0	1	1	1.45067
hsa-miR-221	KSR2	-0.237922	0.000459393	0.00896672	1.23506	-1.05008	8.24518	-0.0125212	0	1	1	2.59384
hsa-miR-221	NDST3	-0.266879	9.49671e-05	0.00263208	1.23506	-2.73554	8.24518	-3.2789	0	1	1	6.75713
hsa-miR-221	SNTB1	-0.208529	0.00189641	0.026395	1.23506	-1.47199	8.24518	4.03564	1	0	1	3.63599
hsa-miR-221	SPTBN1	-0.20551	0.0021718	0.0292169	1.23506	0.0470277	8.24518	9.05397	1	0	1	-0.116164
hsa-miR-221	TP53INP1	-0.294866	1.73034e-05	0.000682559	1.23506	-0.42956	8.24518	5.04455	0	1	1	1.06107
hsa-miR-221	VASH1	-0.189452	0.00433365	0.0488301	1.23506	0.537061	8.24518	4.55913	0	1	1	-1.32661
hsa-miR-222	NDST3	-0.231034	0.000650835	0.0117084	1.23434	-2.73554	6.43011	-3.2789	0	1	1	6.75315
hsa-miR-222	PDHB	-0.214784	0.00142353	0.0212607	1.23434	-0.3756	6.43011	4.8322	1	0	1	0.927234
hsa-miR-222	SNTB1	-0.233463	0.000576263	0.0106683	1.23434	-1.47199	6.43011	4.03564	1	0	1	3.63385
hsa-miR-222*	CLTCL1	-0.189983	0.00423918	0.0480443	1.87199	0.0534946	2.52585	2.42369	1	0	1	-0.200283
hsa-miR-222*	HRH2	-0.329724	1.5974e-06	0.000100692	1.87199	-2.45667	2.52585	-0.114006	1	0	1	9.19773
hsa-miR-223*	SUSD4	-0.268148	8.82504e-05	0.00248443	1.05338	-1.48505	1.95997	3.07097	1	0	1	3.12866
hsa-miR-223	EPHA6	-0.208295	0.00191651	0.0266027	1.30951	-1.83191	8.31307	-3.31266	1	0	1	4.79783
hsa-miR-223	LONP2	-0.307288	7.6608e-06	0.000356091	1.30951	-0.0217716	8.31307	5.93005	0	1	1	0.0570202
hsa-miR-223	SNTN	-0.248418	0.000264976	0.00586247	1.30951	-0.951189	8.31307	-4.34884	0	1	1	2.49119
hsa-miR-223	TOP2B	-0.188787	0.0044546	0.0498323	1.30951	-0.0549806	8.31307	6.89536	1	0	1	0.143996
hsa-miR-223	ZCCHC14	-0.202645	0.00246585	0.0321147	1.30951	0.102291	8.31307	5.97932	0	1	1	-0.267902
hsa-miR-224	ABCG5	-0.220132	0.0011069	0.0175735	2.2263	1.63754	5.55533	-1.9562	1	0	1	-7.29131
hsa-miR-224	ADAMTS5	-0.282902	3.66325e-05	0.00124115	2.2263	-0.179708	5.55533	2.69568	0	1	1	0.800167
hsa-miR-224	AMY2B	-0.20975	0.00179423	0.0253152	2.2263	-0.0806704	5.55533	3.34824	1	0	1	0.359192
hsa-miR-224	APOOL	-0.224984	0.000876554	0.0147153	2.2263	-0.476406	5.55533	5.04577	0	1	1	2.12124
hsa-miR-224	ARL1	-0.191427	0.00399159	0.0459576	2.2263	-0.191311	5.55533	6.14821	0	1	1	0.851831
[truncated: 3,269 more rows]

## Sheet: liver
miRNA	mRNA	cor	pval	adj.pval	logratio.miRNA	logratio.mRNA	meanExp.miRNA	meanExp.mRNA	dat.microCosm_v5_18	dat.targetScan_v6.2_18	dat.sum	score
[truncated: 33,722 more rows]

[truncated: 2 more sheets: rectum, stomach]
